# Supplementary material for: Regional heterogeneity of the blood-brain barrier
Source: Nat Commun. 2025 Aug 8;16:7332. doi: 10.1038/s41467-025-61841-8 (PMC12334574; doi:10.1038/s41467-025-61841-8)
Supplement: Supplementary file 3 — Supplementary Data 1 [file 41467_2025_61841_MOESM3_ESM.xlsx]

## Sheet: ReadME
Analysis of heterogeneity within endothelial cell types
Tab	Description
fpkm.mat	FPKM values of all protein-coding and lncRNA genes
normalized.counts	Normalized counts of 1759 differentially expressed genes
Fb_Cb	Differentially expressed genes between Forebrain and Cerebellum
Fb_SC	Differentially expressed genes between Forebrain and Spinal cord
Cb_SC	Differentially expressed genes between Cerebellum and Spinal cord
Cb.genesets	Gene-set enrichment analysis of differentially expressed genes upregulated in Cerebellum
Fb.genesets	Gene-set enrichment analysis of differentially expressed genes upregulated in Forebrain
SC.genesets	Gene-set enrichment analysis of differentially expressed genes upregulated in Spinal cord

## Sheet: fpkm.mat
geneId	geneName	type	Cb1	Cb2	Fb1	Fb2	SC1	SC2	Liver	Lung	Wb
ENSMUSG00000109572.1	Cfap99	protein_coding	0.1	0.1	0.1	0.1	0.1	0.1	0.1	0.1	0.176429
ENSMUSG00000109564.1	Muc16	protein_coding	0.1	0.1	0.1	0.1	0.1	0.1	0.1	0.1	0.1
ENSMUSG00000109561.1	Ankrd31	protein_coding	0.1	0.1	0.1	0.1	0.1	0.1	0.1	0.1	0.1
ENSMUSG00000109523.1	Gdf1	protein_coding	0.1	0.1	0.1	0.1	0.1	0.1	0.1	0.1	14.983
ENSMUSG00000109516.1	Gm6882	protein_coding	0.1	0.1	0.1	0.1	0.1	0.1	0.1	0.1	0.1
ENSMUSG00000109511.1	Nup62	protein_coding	33.4033	20.7038	15.4	9.38082	22.2894	31.2761	17.1663	18.4075	6.19899
ENSMUSG00000109510.1	Gm42417	protein_coding	0.1	0.1	0.1	0.519529	0.1	0.246413	0.1	1.54409	0.1
ENSMUSG00000109497.1	Olfr492	protein_coding	0.1	0.1	0.1	0.1	0.1	0.1	0.1	0.1	0.1
ENSMUSG00000109493.1	Gm45208	protein_coding	0.5648	0.1	0.1	0.396055	0.1	0.1	0.1	0.1	1.45023
ENSMUSG00000109446.1	Gm9195	protein_coding	0.1	0.1	0.1	0.1	0.1	0.1	0.1	0.1	0.1
ENSMUSG00000109396.1	Gm4565	protein_coding	0.1	0.1	0.1	0.1	0.1	0.1	0.1	0.1	0.1
ENSMUSG00000109392.1	Gm5737	protein_coding	0.1	0.1	0.1	0.1	0.1	0.1	0.1	0.1	0.1
ENSMUSG00000109376.1	Olfr761	protein_coding	0.1	0.1	0.1	0.1	0.1	0.1	0.1	0.1	0.1
ENSMUSG00000109372.1	Gm19410	protein_coding	0.1	0.1	0.1	0.1	0.1	0.1	0.1	0.1	0.69818
ENSMUSG00000109368.1	Gm45015	protein_coding	0.1	0.1	0.29924	0.138939	0.1	0.1	0.1	0.1	2.65697
ENSMUSG00000109350.1	Gm44805	protein_coding	0.1	0.1	0.1	0.1	0.1	0.1	0.1	0.1	0.1
ENSMUSG00000109344.1	A26c2	protein_coding	0.1	0.1	0.1	0.1	0.1	0.1	0.1	0.1	0.1
ENSMUSG00000109336.1	Samd4b	protein_coding	0.1	3.30039	2.44481	8.75597	3.17858	14.2727	4.57881	3.63874	11.4859
ENSMUSG00000109324.1	Prmt1	protein_coding	0.274057	8.96323	10.0686	12.2987	19.2689	19.3061	0.1	11.1297	39.2463
ENSMUSG00000109305.1	1810010D01Rik	protein_coding	0.1	0.1	0.1	0.1	0.1	0.1	0.1	0.1	0.602587
ENSMUSG00000109293.1	Dcst2	protein_coding	0.1	0.1	0.1	0.1	0.1	0.1	0.1	0.1	0.1
ENSMUSG00000109238.1	Gm35060	protein_coding	0.1	0.1	0.1	0.1	0.1	0.1	0.1	0.1	0.1
ENSMUSG00000109228.1	Fam81b	protein_coding	0.1	0.1	0.154606	0.1	0.1	0.1	0.1	0.1	0.190037
ENSMUSG00000109179.1	Gm35339	protein_coding	0.1	0.141526	0.1	0.1	0.1	0.107571	0.1	0.1	0.1
ENSMUSG00000109166.1	Gm5890	protein_coding	0.1	0.1	0.1	0.1	0.1	0.1	0.1	0.1	0.183526
ENSMUSG00000109156.1	Gm45194	protein_coding	0.1	0.1	0.1	0.1	0.1	0.1	0.1	0.1	0.1
ENSMUSG00000109129.1	Gm44973	protein_coding	0.1	0.127289	0.970766	2.73054	2.4887	0.200042	0.1	6.23427	0.1
ENSMUSG00000109060.1	Gm4513	protein_coding	0.1	0.1	0.1	0.1	0.1	0.1	0.1	0.1	0.1
ENSMUSG00000108995.1	Olfr485	protein_coding	0.1	0.1	0.1	0.1	0.1	0.1	0.1	0.1	0.1
ENSMUSG00000108981.1	Gm15262	protein_coding	0.1	0.1	0.1	0.1	0.1	0.1	0.1	0.1	0.1
ENSMUSG00000108976.1	Gm29797	protein_coding	0.1	0.1	0.1	0.1	0.1	0.1	0.1	0.1	0.1
ENSMUSG00000108929.1	Cc2d2b	protein_coding	0.1	0.1	0.1	0.1	0.1	0.1	0.1	0.1	0.260732
ENSMUSG00000108900.1	C430049E01Rik	protein_coding	0.1	0.1	0.1	0.1	0.1	0.1	0.1	0.1	0.371426
ENSMUSG00000108841.1	Frmpd2	protein_coding	0.1	0.1	0.108664	0.1	0.1	0.1	0.1	0.1	0.224037
ENSMUSG00000108793.1	Gm45213	protein_coding	0.1	0.1	0.1	0.1	0.1	0.1	0.1	0.1	0.1
ENSMUSG00000108763.1	Gm36028	protein_coding	15.4695	8.58311	1.92562	2.29477	1.88746	1.11864	6.04837	5.01268	0.1
ENSMUSG00000108596.1	Itgam	protein_coding	0.1	0.1	0.129149	0.1	0.1	0.1	0.1	0.1	0.1
ENSMUSG00000108398.1	Gm30191	protein_coding	0.1	0.1	0.1	0.1	0.1	0.1	0.1	0.1	0.238491
ENSMUSG00000108367.2	Gm4881	protein_coding	0.1	0.1	0.1	0.1	0.1	0.1	0.1	0.1	0.117185
ENSMUSG00000108127.1	Gm12845	protein_coding	0.1	0.1	0.1	0.1	0.1	0.1	0.1	0.1	0.149936
ENSMUSG00000108022.1	Gm7298	protein_coding	0.1	0.1	0.1	0.1	0.1	0.1	0.1	0.1	0.1
ENSMUSG00000108011.1	Gm44596	protein_coding	0.1	0.1	0.1	0.1	0.1	0.1	0.1	0.1	0.1
ENSMUSG00000107928.1	Gm45140	protein_coding	0.1	3.40048	5.06603	1.84962	1.54903	0.1	0.1	1.69102	2.01495
ENSMUSG00000107906.1	Gm5580	protein_coding	0.1	0.1	0.1	0.1	0.1	0.1	0.1	0.1	0.456809
ENSMUSG00000107877.1	Gm43951	protein_coding	0.1	0.1	0.1	0.1	0.1	0.1	0.1	0.1	0.45536
ENSMUSG00000107874.1	Prpmp5	protein_coding	0.1	0.1	0.1	0.1	0.1	0.1	0.1	0.1	0.209585
ENSMUSG00000107872.2	Gm44511	protein_coding	2.3768	0.1	0.1	0.1	0.1	0.492076	0.1	7.42171	0.1
ENSMUSG00000107789.1	Gm44965	protein_coding	0.1	0.1	0.1	0.1	0.1	0.1	0.1	0.1	0.1
ENSMUSG00000107588.1	Gm45021	protein_coding	0.1	0.1	0.1	0.1	0.1	0.1	0.1	0.1	0.1
ENSMUSG00000107504.3	Gm35549	protein_coding	0.1	0.1	0.110839	0.1	0.1	0.1	0.1	0.1	0.1
ENSMUSG00000107499.1	Ccdc142	protein_coding	0.1	0.1	0.1	0.1	0.1	0.152452	0.1	0.1	0.368418
ENSMUSG00000107392.1	Gm7792	protein_coding	0.1	0.1	0.1	0.1	0.1	0.1	0.1	0.1	0.1
ENSMUSG00000107283.3	Mpv17	protein_coding	39.3702	141.283	66.0835	101.252	64.5393	18.7275	37.835	38.809	15.6069
ENSMUSG00000107280.1	Gm9495	protein_coding	0.1	0.1	0.1	0.1	0.1	0.1	0.1	0.1	0.1
ENSMUSG00000107252.1	Gm43786	protein_coding	0.1	0.1	0.1	0.1	2.87564	0.1	0.1	0.1	0.208816
ENSMUSG00000107180.1	Gm43638	protein_coding	0.1	0.1	0.1	0.1	0.1	0.1	0.1	0.1	0.1
ENSMUSG00000107169.1	Gm43796	protein_coding	0.219512	0.25273	1.81962	1.04409	1.99318	0.519503	0.722903	0.1	0.297064
ENSMUSG00000107108.1	Gm9936	protein_coding	0.1	0.1	0.1	0.1	0.1	0.1	0.1	0.1	0.1
ENSMUSG00000107068.1	Gm42742	protein_coding	7.32896	1.78836	11.9371	18.1709	10.4965	10.3362	30.2178	41.8197	7.47702
ENSMUSG00000107011.1	Gm42906	protein_coding	0.1	0.1	0.1	0.1	0.1	0.1	0.1	0.1	0.312888
ENSMUSG00000107002.1	0610012G03Rik	protein_coding	1.3399	0.147642	5.11178	17.7278	2.31512	1.55039	0.337464	0.1	5.18118
ENSMUSG00000106918.3	Mrpl33	protein_coding	292.452	470.404	116.854	187.875	192.888	116.661	441.998	545.779	110.812
ENSMUSG00000106892.1	Gm42791	protein_coding	0.1	0.1	0.1	0.678213	0.1	1.03109	0.1	0.1	0.592025
ENSMUSG00000106864.3	Gtf3c2	protein_coding	19.3026	8.45932	25.3663	17.9264	9.36793	11.4106	2.55115	7.93916	4.37642
ENSMUSG00000106824.1	Gm7697	protein_coding	0.1	0.1	0.1	0.1	0.1	0.1	0.1	0.1	0.1
ENSMUSG00000106715.3	Tmem265	protein_coding	64.4449	0.775724	2.89983	4.62322	1.67514	13.8786	0.1	0.1	1.1732
ENSMUSG00000106677.1	Ugt2a1	protein_coding	0.1	0.1	0.1	0.1	0.1	0.1	0.1	0.1	0.1
ENSMUSG00000106631.1	Gm42669	protein_coding	1.62399	3.90748	0.888038	1.20854	0.565367	0.870291	0.1	0.1	18.2959
ENSMUSG00000106627.1	Gm21680	protein_coding	0.1	0.1	0.1	0.1	0.1	0.1	0.1	0.1	0.1
ENSMUSG00000106445.1	Gm21190	protein_coding	0.1	0.1	0.1	0.1	0.1	0.1	0.1	0.1	0.574316
ENSMUSG00000106379.1	Lhfpl3	protein_coding	0.1	0.1	0.1	0.1	0.1	0.1	0.1	0.1	3.16783
ENSMUSG00000105993.1	Tex13c2	protein_coding	0.1	0.1	0.1	0.1	0.1	0.1	0.1	0.1	0.146332
ENSMUSG00000105875.1	Gm43518	protein_coding	0.1	0.1	0.203976	2.48726	0.1	0.1	0.1	6.17857	0.544724
ENSMUSG00000105835.1	Gm43552	protein_coding	0.1	0.1	0.1	0.1	0.1	0.1	0.1	1.35417	0.1
ENSMUSG00000105827.1	Hist2h2bb	protein_coding	0.1	0.1	1.1668	1.54401	2.32989	0.1	0.1	0.1	0.1
ENSMUSG00000105734.1	4930558C23Rik	protein_coding	0.1	0.1	0.1	0.1	0.1	0.1	0.1	0.1	0.123244
ENSMUSG00000105589.4	Fbxw14	protein_coding	0.1	0.1	0.1	0.1	0.1	0.1	0.1	0.1	0.1
ENSMUSG00000105504.4	Gbp5	protein_coding	4.71142	0.11315	11.1913	5.17839	1.59855	3.45464	10.5049	1.32222	0.101835
ENSMUSG00000105383.4	Gm42641	protein_coding	0.1	0.1	2.12404	0.727031	0.913986	2.47392	1.68158	0.789496	1.81396
ENSMUSG00000105340.4	Gm42878	protein_coding	0.1	0.1	0.10104	0.381883	0.504644	0.1	0.1	0.1	0.193634
ENSMUSG00000105204.1	Gm43738	protein_coding	0.1	0.1	0.1	0.1	0.124352	0.1	0.408336	0.123564	0.1
ENSMUSG00000105103.1	Gm43191	protein_coding	0.1	0.1	0.194236	0.1	0.1	0.1	0.1	0.1	0.1
ENSMUSG00000105096.1	Gbp10	protein_coding	0.795091	0.547322	1.83334	0.778489	0.633822	1.52381	2.96116	3.3719	0.1
ENSMUSG00000104824.1	Gm21663	protein_coding	0.1	0.1	0.1	0.1	0.1	0.1	0.1	0.1	0.1
ENSMUSG00000104752.1	Gm5565	protein_coding	0.1	0.1	0.1	0.1	0.1	0.1	0.1	0.1	0.1
ENSMUSG00000104713.4	Gbp6	protein_coding	1.01673	0.1	0.500648	0.391961	0.1	0.601912	0.748814	0.827272	0.157624
ENSMUSG00000104633.1	Gm42421	protein_coding	0.1	0.1	0.317794	0.703355	0.1	0.1	0.1	0.1	0.1
ENSMUSG00000104445.1	Rhbg	protein_coding	0.1	0.1	0.1	0.1	0.1	0.1	0.1	0.1	0.1
ENSMUSG00000104423.1	A030005K14Rik	protein_coding	0.1	0.1	0.1	0.1	0.1	0.1	0.1	0.1	0.1
ENSMUSG00000104346.1	Pcdhga3	protein_coding	0.1	0.1	1.20718	0.668254	0.1	0.1	0.1	0.1	0.432698
ENSMUSG00000104318.1	Pcdha7	protein_coding	0.1	0.1	0.1	0.1	0.1	0.1	0.1	0.1	0.313257
ENSMUSG00000104301.3	Wdr49	protein_coding	0.1	0.1	0.1	0.1	0.1	0.1	0.1	0.1	0.269128
ENSMUSG00000104267.1	Gm20807	protein_coding	0.1	0.1	0.1	0.1	0.1	0.1	0.1	0.1	0.1
ENSMUSG00000104252.5	Pcdha4	protein_coding	0.1	0.1	0.1	0.353588	0.1	0.1	0.1	0.1	0.415696
ENSMUSG00000104191.1	Gm30737	protein_coding	0.1	0.1	0.1	0.1	0.1	0.1	0.1	0.1	0.1
ENSMUSG00000104158.2	Gm38100	protein_coding	0.1	0.1	0.213647	0.1	0.1	0.1	0.1	0.1	0.150682
ENSMUSG00000104148.5	Pcdha2	protein_coding	0.1	0.1	0.1	0.1	0.1	0.1	0.1	0.1	0.454588
ENSMUSG00000104063.1	Pcdhgb7	protein_coding	0.1	0.1	1.20431	0.806136	1.2083	1.23617	0.1	0.482238	0.527872
ENSMUSG00000104043.1	Gm6525	protein_coding	0.1	0.1	0.1	0.1	0.1	0.1	0.1	0.1	0.184839
ENSMUSG00000103919.1	Gm21366	protein_coding	0.1	0.1	0.1	0.1	0.1	0.1	0.1	0.1	0.1
ENSMUSG00000103906.1	Tigd5	protein_coding	0.1	0.1	0.1	0.139677	0.433269	0.195365	0.1	0.1	0.588719
ENSMUSG00000103897.1	Pcdhga8	protein_coding	0.1	0.1	0.859646	0.332121	0.788343	0.1	0.1	0.1	0.271814
ENSMUSG00000103800.1	Pcdha8	protein_coding	0.1	0.1	0.1	0.1	0.1	0.1	0.1	0.1	0.413208
ENSMUSG00000103793.1	Pcdhga6	protein_coding	0.1	0.1	1.92929	0.316499	0.1	0.1	0.1	2.62808	0.379639
ENSMUSG00000103770.1	Pcdha9	protein_coding	0.1	0.1	0.1	0.1	0.1	0.1	0.1	0.1	0.202149
ENSMUSG00000103766.5	Gm38392	protein_coding	0.1	0.1	0.1	0.1	0.1	0.1	0.1	0.1	0.1
ENSMUSG00000103749.1	Pcdhgb5	protein_coding	0.1	0.1	2.84432	0.976981	0.284706	0.1	0.1	0.438046	0.558678
ENSMUSG00000103711.1	Tstd1	protein_coding	0.1	0.1	1.83978	0.653831	0.1	0.923339	0.1	0.1	0.942469
ENSMUSG00000103707.5	Pcdha6	protein_coding	0.1	0.1	0.1	0.1	0.1	0.1	0.1	0.43624	0.485691
ENSMUSG00000103677.1	Pcdhga4	protein_coding	0.1	2.38467	2.57587	1.68571	0.943839	0.480451	0.1	0.1	1.3867
ENSMUSG00000103585.1	Pcdhgb4	protein_coding	0.1	2.85199	2.1927	0.888172	0.622589	0.266711	0.1	0.418679	0.358815
ENSMUSG00000103567.1	Pcdhga5	protein_coding	0.1	0.1	2.20194	1.42055	0.147177	0.785944	0.408528	0.1	0.667987
ENSMUSG00000103528.1	Gm31571	protein_coding	0.1	0.1	0.1	0.1	0.1	0.1	0.1	0.1	0.1
ENSMUSG00000103523.1	2210017I01Rik	protein_coding	0.1	0.1	0.1	0.1	0.1	0.1	0.1	0.1	0.1
ENSMUSG00000103476.1	Gm34302	protein_coding	0.1	0.1	0.1	0.1	0.1	0.1	0.1	0.1	0.1
ENSMUSG00000103472.1	Pcdhga7	protein_coding	0.1	0.800415	3.18744	0.526462	0.28009	1.30151	0.1	0.1	0.955826
ENSMUSG00000103468.1	Gm21440	protein_coding	0.1	0.1	0.1	0.1	0.1	0.1	0.1	0.1	0.1
ENSMUSG00000103458.1	Gm42416	protein_coding	0.1	0.1	0.111574	0.1	0.1	0.1	0.1	0.1	0.1
ENSMUSG00000103442.5	Pcdha1	protein_coding	0.1	0.1	0.1	0.1	0.1	0.1	0.1	0.1	0.155448
ENSMUSG00000103421.1	Golt1a	protein_coding	0.1	0.1	0.1	0.1	0.1	0.1	0.1	0.1	0.1
ENSMUSG00000103371.1	Gm35134	protein_coding	0.1	0.1	0.1	0.1	0.1	0.1	0.1	0.1	0.1
ENSMUSG00000103362.1	Tdpoz2	protein_coding	0.1	0.1	0.1	0.1	0.1	0.1	0.1	0.1	0.20942
ENSMUSG00000103350.1	Gm37596	protein_coding	0.1	0.1	0.1	0.1	0.1	0.1	0.1	0.1	0.1
ENSMUSG00000103332.1	Pcdhga2	protein_coding	0.1	0.134858	0.919619	0.485689	0.1	0.1	0.1	0.1	0.554501
ENSMUSG00000103310.1	Pcdha12	protein_coding	0.1	0.1	0.1	0.1	0.1	0.1	0.1	0.1	1.28269
ENSMUSG00000103255.1	Pcdhac1	protein_coding	0.1	0.1	0.1	0.1	0.1	0.1	0.1	0.1	0.253034
ENSMUSG00000103243.1	Lce1d	protein_coding	0.1	0.1	0.1	0.1	0.1	0.1	0.1	0.1	0.45928
ENSMUSG00000103144.1	Pcdhga1	protein_coding	0.1	0.1	0.918239	1.02578	0.1	0.1	0.1	0.1	0.303552
ENSMUSG00000103125.1	Gm37388	protein_coding	0.1	0.1	0.1	0.1	0.1	0.1	0.1	0.1	0.1
ENSMUSG00000103092.1	Pcdha5	protein_coding	0.1	0.1	0.1	0.1	0.1	0.1	0.1	0.1	0.1
ENSMUSG00000103088.1	Pcdhgb6	protein_coding	6.20539	0.1	2.01621	1.3784	0.431296	1.99658	0.1	0.234099	0.719729
ENSMUSG00000103084.1	Gm38119	protein_coding	0.1	0.1	0.1	0.1	0.1	0.1	0.1	0.1	0.190249
ENSMUSG00000103037.1	Pcdhgb1	protein_coding	0.1	0.1	1.09841	0.463677	0.199586	0.1	0.1	0.104067	0.7461
ENSMUSG00000103034.1	Gm8797	protein_coding	5328.04	7750.67	1551.83	2229.25	3994.33	3652.46	1558.56	2142.02	481.776
ENSMUSG00000102976.5	Zc3h11a	protein_coding	50.7388	58.8701	73.3617	42.1085	35.8285	37.936	26.3756	44.2624	8.76367
ENSMUSG00000102918.1	Pcdhgc3	protein_coding	0.1	9.55571	34.3391	6.65036	2.31945	3.40849	1.43219	9.90355	5.80107
ENSMUSG00000102836.1	Gm37013	protein_coding	0.1	0.1	0.1	0.1	0.1	0.1	0.1	0.1	0.1
ENSMUSG00000102805.5	Gm37240	protein_coding	1.00403	0.1	0.38357	0.58306	0.1	0.530676	0.1	5.25109	0.1
ENSMUSG00000102758.3	Naaladl2	protein_coding	0.1	0.1	0.1	0.1	0.1	0.1	0.1	0.1	0.267073
ENSMUSG00000102752.1	Gm7694	protein_coding	0.1	1.57439	0.52001	0.1	0.1	0.1	0.1	2.97398	0.62536
ENSMUSG00000102748.1	Pcdhgb2	protein_coding	0.1	0.1	2.36493	1.14434	0.976512	3.59706	0.1	0.1	0.715122
ENSMUSG00000102742.1	Pcdhga11	protein_coding	0.1	0.1	2.4956	0.131314	0.1	1.14029	0.1	0.1	1.19677
ENSMUSG00000102739.1	Gm20772	protein_coding	0.1	0.1	0.1	0.1	0.1	0.1	0.1	0.1	0.1
ENSMUSG00000102697.1	Pcdhac2	protein_coding	0.1	0.1	0.1	0.1	0.1	0.1	0.1	9.71321	2.93577
ENSMUSG00000102692.1	Dchs2	protein_coding	0.1	0.1	0.1	0.1	0.1	0.1	0.1	0.1	0.297906
ENSMUSG00000102668.1	Gm29866	protein_coding	0.1	0.1	0.1	0.1	0.1	0.1	0.1	0.1	0.1
ENSMUSG00000102627.1	Snurf	protein_coding	42.2066	8.25047	0.1	6.11808	4.88327	4.03846	0.1	5.39514	211.534
ENSMUSG00000102543.5	Pcdhgc5	protein_coding	0.1	2.12391	0.531839	0.1	0.193376	0.443941	0.1	0.1	4.34421
ENSMUSG00000102440.1	Pcdhga9	protein_coding	0.1	0.1	0.846331	0.817728	0.1	1.90405	0.1	0.1	0.649837
ENSMUSG00000102428.1	Pcdhga12	protein_coding	0.1	0.1	1.8126	0.913486	0.1	0.1	0.1	0.1	0.944008
ENSMUSG00000102422.1	Gm21949	protein_coding	0.1	0.1	0.1	0.1	0.1	0.1	0.1	0.1	0.1
ENSMUSG00000102418.1	Sh2d1b1	protein_coding	0.1	0.1	0.1	0.120169	0.1	0.1	0.1	0.1	0.1
ENSMUSG00000102416.4	4933424G06Rik	protein_coding	0.1	0.601416	0.1	0.1	0.1	2.60373	0.1	0.1	0.456274
ENSMUSG00000102388.5	Gm33815	protein_coding	0.1	0.1	0.1	0.1	0.1	0.1	0.1	0.1	0.1
ENSMUSG00000102312.1	Pcdha3	protein_coding	0.1	0.1	0.1	0.1	0.1	0.1	0.1	0.1	0.345348
ENSMUSG00000102308.1	2310046K23Rik	protein_coding	0.1	0.1	0.1	0.1	0.1	0.1	0.1	0.1	0.194088
ENSMUSG00000102252.5	Snrpn	protein_coding	30.2048	9.26496	23.5281	28.0222	9.43627	17.1656	0.1	3.7275	225.493
ENSMUSG00000102222.1	Pcdhga10	protein_coding	0.1	0.1	2.67209	1.1907	0.413849	0.1	0.1	0.27206	0.431995
ENSMUSG00000102206.5	Pcdha11	protein_coding	0.1	0.1	0.1	0.1	0.1	0.1	0.1	0.1	2.90808
ENSMUSG00000102141.1	Gm3952	protein_coding	0.1	0.1	0.1	0.1	0.1	0.1	0.1	0.1	0.1
ENSMUSG00000102122.1	Gm20883	protein_coding	0.1	0.1	0.1	0.1	0.1	0.1	0.1	0.1	0.1
ENSMUSG00000102053.1	Gm4064	protein_coding	0.1	0.1	0.1	0.1	0.1	0.1	0.1	0.1	0.1
ENSMUSG00000102049.1	Zbed6	protein_coding	0.1	0.1	0.1	0.569684	1.78331	0.169052	0.1	0.1	0.1
ENSMUSG00000102045.1	Gm21294	protein_coding	0.1	0.1	0.1	0.1	0.1	0.1	0.1	0.1	0.1
ENSMUSG00000102037.1	Bcl2a1a	protein_coding	0.1	0.1	0.1	0.1	0.392803	0.1	0.1	0.1	0.1
ENSMUSG00000102030.1	Gm29106	protein_coding	0.1	0.1	0.1	0.1	0.1	0.1	0.1	0.1	0.1
ENSMUSG00000102018.7	K230010J24Rik	protein_coding	0.1	0.1	0.1	0.1	0.1	0.1	0.1	0.1	0.444759
ENSMUSG00000101972.1	Hist1h3i	protein_coding	0.1	0.696867	0.1	0.1	0.1	0.1	0.1	0.1	0.1
ENSMUSG00000101959.1	Ldhal6b	protein_coding	0.1	0.1	0.1	0.101298	0.1	0.1	0.1	0.1	0.1
ENSMUSG00000101933.1	Gm20835	protein_coding	0.1	0.1	0.1	0.1	0.1	0.1	0.1	0.1	0.1
ENSMUSG00000101928.1	Gm20824	protein_coding	0.1	0.1	0.1	0.1	0.1	0.1	0.1	0.1	0.1
ENSMUSG00000101915.1	Gm28102	protein_coding	0.1	0.1	0.1	0.1	0.1	0.1	0.1	0.1	0.1
ENSMUSG00000101892.1	9130401M01Rik	protein_coding	0.1	9.50406	12.1762	30.2816	18.0682	16.4149	11.0616	4.28555	10.4807
ENSMUSG00000101819.1	H2al1b	protein_coding	0.1	0.1	0.1	0.1	0.1	0.1	0.1	0.1	0.1
ENSMUSG00000101818.1	Gm28269	protein_coding	0.1	0.1	0.1	0.1	0.1	0.1	0.1	0.1	0.168768
ENSMUSG00000101766.1	Gm20908	protein_coding	0.1	0.1	0.1	0.1	0.1	0.1	0.1	0.1	0.1
ENSMUSG00000101725.6	Gm29423	protein_coding	0.1	0.1	0.1	0.1	0.1	0.1	0.1	0.1	0.1
ENSMUSG00000101678.3	Gm29609	protein_coding	0.1	1.17134	1.01285	0.774971	0.531613	0.1	0.1	0.1	0.1
ENSMUSG00000101667.1	Gm29289	protein_coding	0.1	0.1	0.1	0.1	0.1	0.1	0.1	0.1	0.1
ENSMUSG00000101653.1	Gm20792	protein_coding	0.1	0.1	0.1	0.1	0.1	0.1	0.1	0.1	0.1
ENSMUSG00000101645.1	Gm28635	protein_coding	0.1	0.1	0.1	0.1	0.1	0.1	0.1	0.1	0.1
ENSMUSG00000101638.1	Scgb1b11	protein_coding	0.1	0.1	0.1	0.1	0.1	0.1	0.1	0.1	0.1
ENSMUSG00000101605.1	Ace3	protein_coding	0.1	0.1	0.1	0.1	0.1	0.1	0.1	0.156692	0.1
ENSMUSG00000101578.1	Vmn1r206	protein_coding	0.1	0.1	0.1	0.1	0.1	0.1	0.1	0.1	0.151647
ENSMUSG00000101528.1	Gm29110	protein_coding	0.1	0.1	0.1	0.1	0.1	0.1	0.1	0.1	0.1
ENSMUSG00000101523.1	Gm10031	protein_coding	0.1	0.1	0.104631	0.1	0.1	0.1	0.1	0.1	0.1
ENSMUSG00000101520.1	Scgb1b12	protein_coding	0.1	0.1	0.1	0.1	0.1	0.1	0.1	0.1	0.1
ENSMUSG00000101500.1	Btbd35f12	protein_coding	0.1	0.1	0.1	0.1	0.1	0.1	0.1	0.1	0.1
ENSMUSG00000101471.1	Gm29276	protein_coding	0.1	0.1	0.1	0.1	0.1	0.1	0.1	0.1	0.1
ENSMUSG00000101436.1	Gm5157	protein_coding	0.1	0.1	0.1	0.1	0.1	0.1	0.1	0.1	0.1
ENSMUSG00000101415.1	Gm28168	protein_coding	0.1	0.1	0.1	0.1	0.1	0.1	0.1	0.1	0.1
ENSMUSG00000101401.1	Scgb1b18	protein_coding	0.1	0.1	0.1	0.1	0.1	0.1	0.1	0.1	0.1
ENSMUSG00000101399.1	Gm28961	protein_coding	0.1	0.1	0.1	0.1	0.1	0.1	0.1	0.1	0.1
ENSMUSG00000101396.1	Gm28510	protein_coding	0.1	0.1	0.1	0.1	0.1	0.1	0.1	0.1	0.1
ENSMUSG00000101389.1	Ms4a4a	protein_coding	0.1	0.1	0.189509	0.1	2.2846	0.1	0.1	0.1	0.1
ENSMUSG00000101381.1	Btbd35f16	protein_coding	0.1	0.1	0.1	0.1	0.1	0.1	0.1	0.1	0.1
ENSMUSG00000101361.1	Gm7356	protein_coding	0.1	0.1	0.1	0.1	0.1	0.1	0.1	0.1	0.1
ENSMUSG00000101355.1	Hist1h3h	protein_coding	0.1	0.1	0.1	0.1	0.1	0.1	0.1	0.1	0.1
ENSMUSG00000101337.6	Dnah7c	protein_coding	0.227463	0.415799	0.230932	0.219584	0.1	0.278869	0.1	0.1	0.242008
ENSMUSG00000101315.1	Krtap28-13	protein_coding	2.54732	0.128896	0.562563	1.15186	0.261277	0.44095	0.1	0.1	0.1
ENSMUSG00000101303.1	B020011L13Rik	protein_coding	0.1	0.1	0.1	0.1	0.1	0.1	0.1	0.1	0.1
ENSMUSG00000101298.1	Gm28308	protein_coding	0.1	0.1	0.1	0.1	0.1	0.1	0.1	0.1	0.1
ENSMUSG00000101294.1	Btbd35f15	protein_coding	0.1	0.1	0.1	0.1	0.1	0.1	0.1	0.1	0.1
ENSMUSG00000101286.1	Gm21317	protein_coding	0.1	0.1	0.1	0.1	0.1	0.1	0.1	0.1	0.1
ENSMUSG00000101252.1	Ifna6	protein_coding	0.1	0.1	0.1	0.1	0.1	0.1	0.1	0.1	0.207298
ENSMUSG00000101243.1	Gm28919	protein_coding	0.1	0.1	0.1	0.1	0.1	0.1	0.1	0.1	0.1
ENSMUSG00000101232.1	Scgb1b15	protein_coding	0.1	0.1	0.1	0.1	0.1	0.1	0.1	0.1	0.1
ENSMUSG00000101174.6	Hoxd4	protein_coding	0.1	0.1	0.1	0.1	0.1	0.1	0.1	0.1	0.360393
ENSMUSG00000101163.1	Gm13278	protein_coding	0.1	0.1	0.1	0.1	0.1	0.1	0.1	0.1	0.1
ENSMUSG00000101158.1	Gm20894	protein_coding	0.1	0.1	0.1	0.1	0.1	0.1	0.1	0.1	0.1
ENSMUSG00000101157.1	Gm20905	protein_coding	0.1	0.1	0.1	0.1	0.1	0.1	0.1	0.1	0.1
ENSMUSG00000101155.6	Sly	protein_coding	0.1	0.1	0.1	0.1	0.1	0.1	0.1	0.1	0.1
ENSMUSG00000101152.1	Gm28305	protein_coding	0.1	0.1	0.1	0.1	0.1	0.1	0.1	0.1	0.1
ENSMUSG00000101146.1	Gm20814	protein_coding	0.1	0.1	0.1	0.1	0.1	0.1	0.1	0.1	0.1
ENSMUSG00000101073.1	Vmn1r200	protein_coding	0.1	0.1	0.1	0.1	0.1	0.1	0.1	0.1	0.163314
ENSMUSG00000101053.1	Gm20815	protein_coding	0.1	0.1	0.1	0.1	0.1	0.1	0.1	0.1	0.1
ENSMUSG00000101031.1	Ms4a12	protein_coding	0.1	0.1	0.1	0.1	0.1	0.1	0.1	0.1	0.1
ENSMUSG00000101026.1	D730001G18Rik	protein_coding	0.1	0.1	0.1	0.1	0.1	0.1	0.1	0.1	0.1
ENSMUSG00000100972.1	Gm28553	protein_coding	0.1	0.1	0.1	0.1	0.1	0.1	0.1	0.1	0.1
ENSMUSG00000100967.1	Gm29666	protein_coding	0.629468	1.00263	0.413298	0.239084	0.968766	0.162036	1.61215	1.03605	0.560858
ENSMUSG00000100963.1	Gm28372	protein_coding	0.1	0.1	0.1	0.1	0.1	0.1	0.1	0.1	0.162494
ENSMUSG00000100950.1	Taar7f	protein_coding	0.1	0.1	0.1	0.1	0.1	0.1	0.1	0.1	0.1
ENSMUSG00000100939.1	Gm28998	protein_coding	0.1	0.1	0.1	0.1	0.1	0.1	0.1	0.1	0.1
ENSMUSG00000100937.1	1700020D05Rik	protein_coding	0.1	0.1	0.1	0.1	0.1	0.1	0.1	0.1	0.217233
ENSMUSG00000100902.1	Gm20850	protein_coding	0.1	0.1	0.1	0.1	0.1	0.1	0.1	0.1	0.1
ENSMUSG00000100892.1	Gm20897	protein_coding	0.1	0.1	0.1	0.1	0.1	0.1	0.1	0.1	0.1
ENSMUSG00000100856.1	Gm21627	protein_coding	0.1	0.1	0.1	0.1	0.1	0.1	0.1	0.1	0.1
ENSMUSG00000100846.1	Gm28845	protein_coding	0.1	0.1	0.1	0.1	0.1	0.1	0.1	0.1	0.287557
ENSMUSG00000100838.1	Gm29094	protein_coding	0.1	0.1	0.1	0.1	0.1	0.1	0.1	0.1	0.1
ENSMUSG00000100729.1	Gm29010	protein_coding	0.1	0.1	0.1	0.1	0.1	0.1	0.1	0.1	0.1
ENSMUSG00000100726.1	Gm21497	protein_coding	0.1	0.1	0.1	0.1	0.1	0.1	0.1	0.1	0.1
ENSMUSG00000100713.1	Ifna7	protein_coding	0.1	0.1	0.1	0.1	0.1	0.1	0.1	0.1	0.194134
ENSMUSG00000100708.1	Gm21173	protein_coding	0.1	0.1	0.1	0.1	0.1	0.1	0.1	0.1	0.1
ENSMUSG00000100704.1	Gm28434	protein_coding	0.1	0.1	0.1	0.1	0.1	0.1	0.1	0.1	0.1
ENSMUSG00000100689.1	Taar7e	protein_coding	0.1	0.1	0.1	0.1	0.1	0.1	0.1	0.1	0.1
ENSMUSG00000100679.1	Gm28778	protein_coding	0.1	1.30431	0.1	0.569063	0.1	0.199214	0.1	0.1	0.1
ENSMUSG00000100667.1	1700040F15Rik	protein_coding	0.1	0.1	0.1	0.1	0.1	0.1	0.1	0.1	0.1
ENSMUSG00000100645.1	Gm28576	protein_coding	0.1	0.1	0.1	0.1	0.1	0.1	0.1	0.1	0.1
ENSMUSG00000100634.1	Gm28171	protein_coding	0.1	0.1	0.1	0.1	0.1	0.1	0.1	0.1	0.1
ENSMUSG00000100626.1	H2al1a	protein_coding	0.1	0.1	0.1	0.1	0.1	0.1	0.1	0.1	0.1
ENSMUSG00000100622.1	Gm20379	protein_coding	0.192613	1.01486	0.153364	0.1	0.1	0.1	0.1	0.1	0.231529
ENSMUSG00000100621.1	Gm28374	protein_coding	0.1	0.1	0.1	0.1	0.1	0.1	0.365752	0.861416	0.1
ENSMUSG00000100617.1	Gm7145	protein_coding	0.1	0.1	0.1	0.1	0.1	0.1	0.1	0.1	0.1
ENSMUSG00000100608.1	Gm21996	protein_coding	0.1	0.1	0.1	0.1	0.1	0.1	0.1	0.1	0.1
ENSMUSG00000100586.1	Vmn1r90	protein_coding	0.1	0.1	0.1	0.1	0.1	0.1	0.1	0.1	0.1
ENSMUSG00000100549.1	Ifna11	protein_coding	0.1	0.1	0.1	0.1	0.1	0.1	0.1	0.1	0.194275
ENSMUSG00000100535.1	Gm20870	protein_coding	0.1	0.1	0.1	0.1	0.1	0.1	0.1	0.1	0.1
ENSMUSG00000100512.1	Ovol3	protein_coding	0.1	0.1	0.1	0.1	0.1	0.1	0.1	0.1	0.1
ENSMUSG00000100505.1	Gm13283	protein_coding	0.1	0.1	0.1	0.1	0.1	0.1	0.1	0.1	0.1
ENSMUSG00000100486.7	Gm4131	protein_coding	0.1	0.1	0.1	0.1	0.1	0.1	0.1	0.1	0.1
ENSMUSG00000100485.1	Gm20920	protein_coding	0.1	0.1	0.1	0.1	0.1	0.1	0.1	0.1	0.1
ENSMUSG00000100467.1	Gm29582	protein_coding	0.1	0.1	0.1	0.1	0.1	0.1	0.1	0.1	0.1
ENSMUSG00000100448.1	H2al1k	protein_coding	0.1	0.1	0.1	0.1	0.1	0.1	0.1	0.1	0.28055
ENSMUSG00000100338.2	Gm28870	protein_coding	0.1	0.1	0.1	0.1	0.1	0.1	0.1	0.1	0.1
ENSMUSG00000100305.1	Gm28360	protein_coding	0.1	0.1	0.1	0.1	0.1	0.1	0.1	0.1	0.124407
ENSMUSG00000100296.1	Vmn1r205	protein_coding	0.1	0.1	0.1	0.1	0.1	0.1	0.1	0.1	0.1
ENSMUSG00000100265.1	Gm28363	protein_coding	0.1	0.1	0.1	0.1	0.1	0.1	0.1	0.1	0.1
ENSMUSG00000100254.1	Trpc2	protein_coding	0.1	5.16224	0.1	0.1	1.78093	0.450226	0.1	0.1	0.1
ENSMUSG00000100249.1	Btbd35f23	protein_coding	0.1	0.1	0.1	0.1	0.1	0.1	0.1	0.1	0.1
ENSMUSG00000100241.1	Slc18a3	protein_coding	0.1	0.1	0.1	0.1	0.1	0.1	0.1	0.1	1.80378
ENSMUSG00000100240.1	Gm20820	protein_coding	0.1	0.1	0.1	0.1	0.1	0.1	0.1	0.1	0.1
ENSMUSG00000100234.1	Gm13277	protein_coding	0.1	0.1	0.1	0.1	0.1	0.1	0.1	0.1	0.1
ENSMUSG00000100231.1	Gm29554	protein_coding	0.1	0.1	0.1	0.1	0.1	0.1	0.1	0.1	0.1
ENSMUSG00000100210.1	Hist1h3f	protein_coding	0.1	0.1	0.455038	0.636711	0.484132	1.0903	0.1	0.1	0.1
ENSMUSG00000100200.1	H2al1m	protein_coding	0.1	0.1	0.1	0.1	0.1	0.1	0.1	0.1	0.26008
ENSMUSG00000100194.1	Tgif2lx2	protein_coding	0.1	0.1	0.1	0.1	0.1	0.1	0.1	0.1	0.1
ENSMUSG00000100190.1	Krtap28-10	protein_coding	0.1	0.1	0.198414	0.1	0.1	0.1	0.1	0.1	0.1
ENSMUSG00000100186.1	Taar8b	protein_coding	0.1	0.1	0.1	0.1	0.1	0.1	0.1	0.1	0.1
ENSMUSG00000100133.1	Tgif2lx1	protein_coding	0.1	0.1	0.1	0.1	0.1	0.1	0.1	0.1	0.1
ENSMUSG00000100079.1	Ifnab	protein_coding	0.1	0.1	0.118682	0.1	0.1	0.1	0.1	0.1	0.409198
ENSMUSG00000100058.1	Scgb2b18	protein_coding	0.1	0.1	0.1	0.1	0.1	0.1	0.1	0.1	0.1
ENSMUSG00000100055.1	Gm20890	protein_coding	0.1	0.1	0.1	0.1	0.1	0.1	0.1	0.1	0.1
ENSMUSG00000100045.1	Gm20929	protein_coding	0.1	0.1	0.1	0.1	0.1	0.1	0.1	0.1	0.1
ENSMUSG00000100032.1	Gm20817	protein_coding	0.1	0.1	0.1	0.1	0.1	0.1	0.1	0.1	0.1
ENSMUSG00000100004.1	Taar8c	protein_coding	0.1	0.1	0.1	0.1	0.1	0.1	0.1	0.1	0.1
ENSMUSG00000099974.1	Bcl2a1d	protein_coding	0.1	0.1	0.1	0.1	0.586623	0.1	0.157117	0.196455	0.180155
ENSMUSG00000099925.1	Gm28827	protein_coding	0.1	0.1	0.1	0.1	0.1	0.1	0.1	0.1	0.1
ENSMUSG00000099917.1	Vmn1r215	protein_coding	0.1	0.1	0.1	0.1	0.1	0.1	0.1	0.1	0.1
ENSMUSG00000099900.1	Scgb2b21	protein_coding	0.1	0.1	0.1	0.1	0.1	0.1	0.1	0.1	0.1
ENSMUSG00000099898.1	Scgb1b17	protein_coding	0.1	0.1	0.1	0.1	0.1	0.1	0.1	0.1	0.1
ENSMUSG00000099894.1	Gm20911	protein_coding	0.1	0.1	0.1	0.1	0.1	0.1	0.1	0.1	0.1
ENSMUSG00000099861.1	Gm29049	protein_coding	0.1	0.1	0.1	0.1	0.1	0.1	0.1	0.1	0.1
ENSMUSG00000099856.1	Gm20906	protein_coding	0.1	0.1	0.1	0.1	0.1	0.1	0.1	0.1	0.1
ENSMUSG00000099840.1	Gm21409	protein_coding	0.1	0.1	0.1	0.1	0.1	0.1	0.1	0.1	0.1
ENSMUSG00000099792.1	Gm29564	protein_coding	0.1	0.1	0.1	0.1	0.1	0.1	0.1	0.1	0.1
ENSMUSG00000099787.1	Vmn1r192	protein_coding	0.1	0.1	0.1	0.1	0.1	0.1	0.1	0.1	0.1
ENSMUSG00000099782.1	Gm20903	protein_coding	0.1	0.1	0.1	0.1	0.1	0.1	0.1	0.1	0.1
ENSMUSG00000099762.3	Gm21149	protein_coding	0.1	0.1	0.1	1.00129	0.1	0.1	0.1	0.1	0.118959
ENSMUSG00000099740.1	Gm28897	protein_coding	0.1	0.1	0.1	0.1	0.1	0.1	0.1	0.1	0.1
ENSMUSG00000099729.1	Scgb2b11	protein_coding	0.1	0.1	0.1	0.1	0.1	0.1	0.1	0.1	0.1
ENSMUSG00000099711.1	Btbd35f21	protein_coding	0.1	0.1	0.1	0.1	0.1	0.1	0.1	0.1	0.1
ENSMUSG00000099703.6	Gm28285	protein_coding	0.77601	4.14647	0.537706	0.1	0.1	1.39138	0.1	0.1	0.300684
ENSMUSG00000099689.6	Zfp383	protein_coding	0.1	3.65696	1.6364	2.38387	1.00607	0.103875	0.1	0.799761	0.68222
ENSMUSG00000099611.1	Vmn1r189	protein_coding	0.1	0.1	0.1	0.1	0.1	0.1	0.1	0.1	0.1
ENSMUSG00000099583.1	Hist1h3d	protein_coding	0.1	0.1	0.1	0.637351	0.1	0.1	0.1	0.1	0.1
ENSMUSG00000099581.1	Scgb1b10	protein_coding	0.1	0.1	0.1	0.1	0.1	0.1	0.1	0.1	0.1
ENSMUSG00000099550.6	Gm28079	protein_coding	0.1	0.1	0.1	0.1	0.1	0.1	0.1	0.1	0.1
ENSMUSG00000099545.1	Gm13276	protein_coding	0.1	0.1	0.1	0.1	0.1	0.1	0.1	0.1	0.1
ENSMUSG00000099541.1	Gm21488	protein_coding	0.1	0.1	0.1	0.1	0.1	0.1	0.1	0.1	0.1
ENSMUSG00000099531.1	Gm20869	protein_coding	0.1	0.1	0.1	0.1	0.1	0.1	0.1	0.1	0.1
ENSMUSG00000099530.1	Gm29644	protein_coding	0.1	0.1	0.1	0.1	0.1	0.1	0.1	0.1	0.1
ENSMUSG00000099518.1	Gm13275	protein_coding	0.1	0.1	0.1	0.1	0.1	0.1	0.1	0.1	0.1
ENSMUSG00000099517.1	Hist1h3g	protein_coding	0.1	0.1	0.1	0.1	0.1	0.1	0.1	0.1	0.1
ENSMUSG00000099481.6	Xndc1	protein_coding	0.1	0.1	4.85132	3.44855	0.308929	6.69362	0.1	0.220831	3.03849
ENSMUSG00000099443.1	H2al1h	protein_coding	0.1	0.1	0.1	0.1	0.1	0.1	0.1	0.1	0.1
ENSMUSG00000099420.1	Gm13279	protein_coding	0.1	0.1	0.1	0.1	0.1	0.1	0.1	0.1	0.1
ENSMUSG00000099398.1	Ms4a14	protein_coding	0.1	0.1	0.1	0.1	0.1	0.1	0.1	0.1	0.1
ENSMUSG00000099353.6	1700031M16Rik	protein_coding	0.1	0.1	0.1	0.1	0.1	0.1	0.1	0.1	0.1
ENSMUSG00000099294.1	Gm11214	protein_coding	0.1	0.1	0.1	0.1	0.1	0.1	0.1	0.1	0.1
ENSMUSG00000099216.1	Obox8	protein_coding	0.1	0.1	0.1	0.1	0.1	0.1	0.1	0.1	0.30375
ENSMUSG00000099115.1	Gm17190	protein_coding	0.1	0.1	0.1	0.1	0.1	0.1	0.1	0.1	0.118602
ENSMUSG00000099104.1	Gm17087	protein_coding	0.1	0.1	0.1	0.1	0.1	0.1	0.1	0.1	0.402679
ENSMUSG00000099102.1	Gm11983	protein_coding	0.1	0.1	0.1	0.1	0.1	0.1	0.1	0.1	0.823548
ENSMUSG00000099083.7	Atf7	protein_coding	8.35216	30.0126	17.0195	12.1516	10.3529	15.2699	0.340654	0.1	5.5342
ENSMUSG00000099032.2	Tcf24	protein_coding	0.1	0.1	0.1	0.1	0.1	0.1	0.1	0.1	0.125454
ENSMUSG00000099009.1	Rdh16f1	protein_coding	0.1	0.1	0.1	0.1	0.1	0.1	0.1	0.1	0.1
ENSMUSG00000098950.7	Gm28036	protein_coding	0.1	0.158432	3.05337	1.82699	1.33107	2.46549	0.107031	0.1	1.95498
ENSMUSG00000098923.1	Tmem185b	protein_coding	0.22107	2.48966	7.77936	6.79936	28.4662	22.8402	8.46257	15.3868	2.91127
ENSMUSG00000098905.1	Zfp953	protein_coding	0.1	0.420437	0.458394	0.180742	0.1	1.04556	0.1	0.1	0.107493
ENSMUSG00000098794.1	Gm28038	protein_coding	0.1	0.1	0.1	0.1	0.1	0.1	0.1	0.1	0.1
ENSMUSG00000098789.7	Jmjd7	protein_coding	0.1	15.2714	13.0297	16.2652	5.20125	3.39547	11.1141	0.1	0.705099
ENSMUSG00000098781.1	Gm28044	protein_coding	0.1	0.1	0.1	0.503201	0.1	0.1	0.1	0.1	0.1
ENSMUSG00000098773.1	Gm27179	protein_coding	0.1	0.1	0.1	0.1	0.1	0.1	0.1	0.1	0.1
ENSMUSG00000098754.7	Gm44637	protein_coding	0.1	0.1	0.258871	0.1	0.1	0.1	0.1	0.1	0.1
ENSMUSG00000098715.6	Gm28053	protein_coding	0.1	3.81539	2.66236	5.02882	6.83855	3.08923	0.1	9.49242	0.1
ENSMUSG00000098678.1	Mroh6	protein_coding	0.1	0.1	0.1	0.1	0.1	0.1	0.1	0.1	0.1
ENSMUSG00000098650.1	Gm28048	protein_coding	9.76178	29.6262	17.8023	17.3747	11.7872	23.9424	6.85773	6.73118	1.18424
ENSMUSG00000098640.1	Gm14214	protein_coding	0.1	0.1	0.1	0.1	0.1	0.1	0.1	0.1	0.535939
ENSMUSG00000098559.1	Gm15013	protein_coding	0.1	0.1	0.110906	0.137133	0.1	0.1	0.1	0.1	0.1
ENSMUSG00000098557.1	Kctd12	protein_coding	37.5194	43.8331	21.4751	21.3504	24.31	29.7418	0.886039	1.28058	1.67363
ENSMUSG00000098549.1	Gm5269	protein_coding	0.1	0.1	9.36183	0.1	0.1	0.1	0.1	0.1	0.1
ENSMUSG00000098530.1	Gm28051	protein_coding	0.1	0.1	0.1	0.1	0.1	0.1	0.1	0.1	0.1
ENSMUSG00000098509.2	Rgs21	protein_coding	0.1	0.1	0.1	0.1	0.1	0.1	0.1	0.1	0.102284
ENSMUSG00000098505.2	Gm14496	protein_coding	0.1	0.1	0.1	0.1	0.1	0.1	0.1	0.1	0.133386
ENSMUSG00000098488.7	Pla2g4b	protein_coding	0.1	7.38744	0.725301	0.292135	0.1	2.91395	0.1	0.1	0.73108
ENSMUSG00000098470.1	C1rb	protein_coding	0.1	0.1	0.206899	0.133581	0.1	0.1	0.793315	0.776568	0.18272
ENSMUSG00000098463.1	Cphx2	protein_coding	0.1	0.1	0.1	0.1	0.1	0.1	0.1	0.1	0.233055
ENSMUSG00000098456.1	Gm12117	protein_coding	0.1	0.1	0.1	0.1	0.1	0.1	0.1	0.1	0.291009
ENSMUSG00000098387.2	Pet117	protein_coding	0.1	0.1	0.1	0.25203	0.1	0.1	0.1	0.1	0.1
ENSMUSG00000098348.7	Btg1-ps2	protein_coding	0.1	0.1	0.1	0.1	0.1	0.1	0.1	0.1	0.1
ENSMUSG00000098274.7	Rpl24	protein_coding	218.601	488.598	621.77	721.669	1292.51	704.546	1589.5	1541.02	65.341
ENSMUSG00000098207.1	Arl14	protein_coding	0.1	0.1	0.22648	0.1	0.1	0.1	0.1	0.1	0.179732
ENSMUSG00000098188.1	Sowahc	protein_coding	0.1	2.35021	1.73489	2.30097	1.32608	6.18565	2.39485	0.725907	0.707474
ENSMUSG00000098176.1	Ccdc166	protein_coding	0.1	0.1	1.71582	7.29552	2.5472	0.1	0.1	1.29355	1.41338
ENSMUSG00000098164.1	Gm5493	protein_coding	0.1	0.1	0.1	0.1	0.1	0.1	0.1	0.1	0.1
ENSMUSG00000098140.1	Gm26938	protein_coding	0.1	0.1	0.1	0.1	0.1	0.1	0.1	0.1	0.1
ENSMUSG00000098134.1	Rnf113a2	protein_coding	16.3684	23.1282	14.4024	22.526	35.932	31.2167	3.53138	16.4944	4.70152
ENSMUSG00000098132.1	Rassf10	protein_coding	0.1	0.1	0.1	0.1	0.1	0.1	0.1	0.1	0.270146
ENSMUSG00000098112.7	Bin2	protein_coding	0.1	0.1	0.1	0.750571	0.680049	0.1	0.689261	0.1	1.90004
ENSMUSG00000098094.7	Scgb2b17	protein_coding	0.1	0.1	0.1	0.1	0.1	0.1	0.1	0.1	0.1
ENSMUSG00000098078.1	Gm26992	protein_coding	0.1	0.1	0.1	0.1	0.1	0.1	0.1	0.1	0.1
ENSMUSG00000098022.7	Zfp82	protein_coding	14.1062	0.1	2.12681	2.18629	0.1	0.1	0.119909	0.1	0.696587
ENSMUSG00000098004.1	Gm27027	protein_coding	0.1	0.1	0.1	0.1	0.1	0.1	0.1	0.1	0.1
ENSMUSG00000097982.1	Scgb2b12	protein_coding	0.1	0.1	0.1	0.1	0.1	0.1	0.1	0.1	0.1
ENSMUSG00000097972.1	Scgb2b15	protein_coding	0.1	0.1	0.1	0.1	0.1	0.1	0.1	0.1	0.1
ENSMUSG00000097918.1	Ascl5	protein_coding	0.1	0.1	0.1	0.1	0.1	0.1	0.1	0.1	0.1
ENSMUSG00000097886.2	Gsg1l2	protein_coding	0.1	0.1	0.1	0.1	0.1	0.1	0.1	0.1	0.1
ENSMUSG00000097878.5	Gm8764	protein_coding	0.1	0.1	0.1	0.1	0.1	0.1	0.1	0.1	0.1
ENSMUSG00000097871.1	B230104I21Rik	protein_coding	0.1	0.1	0.1	0.1	0.1	0.1	0.1	0.1	0.291636
ENSMUSG00000097854.1	Gm26602	protein_coding	2.50517	0.1	10.7322	13.9215	0.1	23.0253	7.08061	20.2389	41.4672
ENSMUSG00000097853.1	Gm3532	protein_coding	0.1	0.1	0.1	0.1	0.1	0.1	0.1	0.1	0.1
ENSMUSG00000097821.1	C130032M10Rik	protein_coding	0.1	0.1	0.1	0.1	0.1	0.1	0.1	0.1	0.159657
ENSMUSG00000097789.2	Gm2115	protein_coding	0.1	0.1	0.1	0.1	0.1	0.1	0.1	0.1	1.36516
ENSMUSG00000097704.1	Gm26741	protein_coding	0.1	0.1	0.1	0.1	0.1	0.1	0.1	0.1	0.1
ENSMUSG00000097643.1	A130051J06Rik	protein_coding	0.1	0.1	0.137872	0.216224	0.224394	0.519056	0.1	0.294263	0.191866
ENSMUSG00000097602.1	4930519P11Rik	protein_coding	0.1	0.1	0.1	0.1	0.1	0.1	0.1	0.19414	0.1
ENSMUSG00000097550.7	Gm21304	protein_coding	0.1	0.1	0.1	0.1	0.1	0.1	0.1	0.1	0.1
ENSMUSG00000097487.7	Ptges3l	protein_coding	0.1	0.1	0.1	1.99107	1.7344	1.92136	0.1	0.1	0.896983
ENSMUSG00000097481.1	D330020A13Rik	protein_coding	0.1	0.1	0.1	0.1	0.1	0.1	0.1	0.1	0.317868
ENSMUSG00000097437.2	Gm38999	protein_coding	0.1	0.1	0.1	0.1	0.1	0.1	0.1	0.1	0.1
ENSMUSG00000097427.5	Gm6763	protein_coding	0.1	0.1	0.1	0.1	0.1	0.1	0.1	0.1	0.1
ENSMUSG00000097425.2	Vmn1r181	protein_coding	0.1	0.1	0.1	0.1	0.1	0.1	0.1	0.1	0.146917
ENSMUSG00000097411.1	B430218F22Rik	protein_coding	0.1	0.1	0.107454	0.172123	0.1	0.1	0.1	0.551934	0.416027
ENSMUSG00000097405.1	D630044L22Rik	protein_coding	0.1	0.1	0.1	0.1	0.1	0.1	0.1	0.1	0.1
ENSMUSG00000097386.1	9130213A22Rik	protein_coding	0.1	0.1	0.1	0.1	0.1	0.1626	0.1	0.1	0.505126
ENSMUSG00000097333.7	Zfp87	protein_coding	0.1	15.8918	16.1289	17.4425	19.3819	4.47777	103.881	25.9275	1.74224
ENSMUSG00000097328.7	Tnfsf12	protein_coding	19.9981	14.9104	15.1357	24.3222	13.485	19.6648	29.2578	28.1879	3.96585
ENSMUSG00000097327.7	E030030I06Rik	protein_coding	0.479429	0.159444	0.123152	0.291505	0.1	0.1	0.1	0.1	0.474237
ENSMUSG00000097271.1	Gm9903	protein_coding	0.1	0.1	0.588907	0.115528	2.67022	0.1	0.1	0.1	0.189418
ENSMUSG00000097239.7	Gm27029	protein_coding	0.121101	0.1	0.435938	0.817556	0.340412	0.265072	2.22601	0.1	1.15334
ENSMUSG00000097221.1	1810049J17Rik	protein_coding	0.1	0.1	0.1	0.1	0.194598	0.1	0.1	0.260136	0.1
ENSMUSG00000097187.1	Gm19426	protein_coding	0.1	0.1	0.180625	0.1	2.44533	0.1	0.1	0.1	0.1
ENSMUSG00000097169.1	Gm26661	protein_coding	0.1	0.1	0.1	0.1	0.1	0.1	0.1	0.1	0.846603
ENSMUSG00000097148.2	Gm3839	protein_coding	1.47374	2.77788	2.48907	1.96856	3.60081	3.72161	3.01482	1.56195	7.8168
ENSMUSG00000097129.1	4930507D05Rik	protein_coding	0.1	0.1	0.206791	0.1	0.1	0.1	0.1	0.1	0.1
ENSMUSG00000097112.1	Gm26727	protein_coding	0.1	0.1	0.1	0.1	0.1	0.1	0.1	0.1	0.303887
ENSMUSG00000097078.1	Gm26566	protein_coding	0.1	1.51875	3.41593	3.012	4.9621	18.0752	8.75859	6.17167	2.09918
ENSMUSG00000097050.1	Gm9918	protein_coding	0.1	0.1	0.1	0.1	0.1	0.1	0.1	0.1	0.136093
ENSMUSG00000097025.1	Gm26558	protein_coding	0.1	0.1	0.1	0.1	0.1	0.1	0.1	0.1	0.1
ENSMUSG00000096969.1	4930535I16Rik	protein_coding	0.1	0.1	0.1	0.205147	0.1	0.1	0.1	0.1	1.01048
ENSMUSG00000096968.1	Gm26620	protein_coding	0.1	0.1	0.268083	1.89046	1.54389	1.23587	0.1	4.20279	0.607892
ENSMUSG00000096966.2	Gm18336	protein_coding	0.1	0.1	0.1	0.1	0.1	0.1	0.1	0.1	0.240906
ENSMUSG00000096949.1	Gm26897	protein_coding	0.1	0.1	0.1	0.1	0.1	0.1	0.1	0.1	0.1
ENSMUSG00000096930.1	Gm26657	protein_coding	0.1	0.1	0.1	0.462747	0.1	0.1	0.1	0.1	0.10367
ENSMUSG00000096923.1	A730071L15Rik	protein_coding	0.160156	0.1	0.488959	0.492793	0.647288	0.89742	1.61848	0.479034	0.283218
ENSMUSG00000096916.7	Zfp850	protein_coding	0.1	0.1	1.16615	0.708364	0.684007	0.1	0.1	0.1	0.230162
ENSMUSG00000096915.1	Btbd35f6	protein_coding	0.1	0.1	0.1	0.1	0.1	0.1	0.1	0.1	0.1
ENSMUSG00000096914.3	Galntl6	protein_coding	0.1	0.1	0.1	0.1	0.1	0.1	0.1	0.1	1.24245
ENSMUSG00000096910.1	Zfp955b	protein_coding	0.1	0.1	2.19088	2.54764	1.59272	0.1	0.1	0.1	0.436394
ENSMUSG00000096904.7	Gm3591	protein_coding	0.1	0.1	0.1	0.1	0.1	0.1	0.1	0.1	0.1
ENSMUSG00000096903.1	Vmn1r104	protein_coding	0.1	0.1	0.1	0.1	0.1	0.1	0.1	0.1	0.1
ENSMUSG00000096902.7	Gm20843	protein_coding	0.1	0.1	0.1	0.1	0.1	0.1	0.1	0.1	0.1
ENSMUSG00000096901.7	Gm3029	protein_coding	0.1	0.1	0.1	0.1	0.1	0.1	0.1	0.1	0.1
ENSMUSG00000096898.2	Gm20867	protein_coding	0.1	0.1	0.1	0.1	0.1	0.1	0.1	0.1	0.1
ENSMUSG00000096887.2	Gm20594	protein_coding	0.1	0.1	0.1	0.1	0.1	0.1	0.1	0.1	0.186163
ENSMUSG00000096885.1	Gm21797	protein_coding	0.1	0.1	0.1	0.1	0.1	0.1	0.1	0.1	0.1
ENSMUSG00000096883.1	Shisa8	protein_coding	0.1	0.1	0.1	0.1	0.1	0.1	0.1	0.1	1.01653
ENSMUSG00000096879.2	Gm4858	protein_coding	0.1	0.1	0.1	0.1	0.1	0.1	0.1	0.1	0.26464
ENSMUSG00000096878.2	Gm21083	protein_coding	0.1	0.1	0.1	0.1	0.1	0.1	0.1	0.1	0.251138
ENSMUSG00000096872.2	Scgb2a2	protein_coding	0.1	0.1	0.1	0.1	0.1	0.1	0.1	0.1	0.173983
ENSMUSG00000096871.1	Gm10665	protein_coding	0.1	0.1	0.1	0.1	0.1	0.1	0.1	0.1	0.1
ENSMUSG00000096869.7	Gm6676	protein_coding	0.1	0.1	0.1	0.1	0.1	0.1	0.1	0.1	0.1
ENSMUSG00000096867.1	Gm10057	protein_coding	0.1	0.1	0.1	0.1	0.1	0.1	0.1	0.1	0.1
ENSMUSG00000096861.1	Vmn2r68	protein_coding	0.1	0.1	0.1	0.1	0.1	0.1	0.1	0.1	0.133538
ENSMUSG00000096859.1	Vmn1r176	protein_coding	0.1	0.1	0.1	0.1	0.1	0.1	0.1	0.1	0.1
ENSMUSG00000096856.7	Gm10778	protein_coding	0.1	0.1	0.1	0.1	0.1	0.1	0.1	0.1	0.1
ENSMUSG00000096854.1	Ifnz	protein_coding	0.1	0.1	0.1	0.1	0.1	0.1	0.1	0.1	0.20113
ENSMUSG00000096852.1	Cyp2d12	protein_coding	0.1	0.1	0.1	0.1	0.1	0.1	1.09568	0.1	0.1
ENSMUSG00000096850.1	Gm21748	protein_coding	0.1	0.1	0.1	0.1	0.1	0.1	0.1	0.1	0.1
ENSMUSG00000096847.1	Tmem151b	protein_coding	0.1	0.1	0.1	0.1	0.1	0.1	0.1	0.1	21.8894
ENSMUSG00000096846.7	Gm8890	protein_coding	0.1	0.1	0.1	0.1	0.1	0.1	0.1	0.1	0.102292
ENSMUSG00000096839.7	Gm3460	protein_coding	0.1	0.1	0.1	0.1	0.1	0.1	0.1	0.1	0.1
ENSMUSG00000096834.7	Gm15127	protein_coding	0.1	0.1	0.1	0.1	0.1	0.1	0.1	0.1	0.1
ENSMUSG00000096828.1	Gm3618	protein_coding	0.1	0.1	0.1	0.1	0.1	0.1	0.1	0.1	0.1
ENSMUSG00000096826.1	Ccl27b	protein_coding	0.1	0.1	0.1	0.1	0.1	0.1	0.1	0.1	0.1
ENSMUSG00000096820.2	Gm21425	protein_coding	0.1	0.1	0.1	0.1	0.1	0.1	0.1	0.1	0.1
ENSMUSG00000096819.1	Srsy	protein_coding	0.1	0.1	0.1	0.1	0.1	0.1	0.1	0.1	0.1
ENSMUSG00000096813.1	Vmn1r126	protein_coding	0.1	0.1	0.1	0.1	0.1	0.1	0.1	0.1	0.1
ENSMUSG00000096807.1	Hist1h2bm	protein_coding	0.1	0.1	0.4284	0.721769	3.1485	0.782327	0.68091	0.215396	1.02156
ENSMUSG00000096803.1	Gm6803	protein_coding	0.1	0.1	0.1	0.1	0.1	0.1	0.1	0.1	0.1
ENSMUSG00000096798.1	Gm6309	protein_coding	0.1	0.1	0.1	0.1	0.1	0.1	0.1	0.1	0.1
ENSMUSG00000096795.4	Zfp433	protein_coding	0.1	0.1	2.10649	1.52085	0.612251	0.1	0.1	0.1	0.1
ENSMUSG00000096793.7	Gm3002	protein_coding	0.1	0.1	0.1	0.1	0.1	0.1	0.1	0.1	0.14012
ENSMUSG00000096788.8	Rhox2e	protein_coding	0.1	0.1	0.1	0.1	0.1	0.1	0.1	0.1	0.1
ENSMUSG00000096775.1	Gm5796	protein_coding	0.1	0.1	0.1	0.1	0.1	0.1	0.1	0.1	0.1
ENSMUSG00000096770.2	Amy2a4	protein_coding	0.1	0.1	0.1	0.1	0.1	0.1	0.1	0.1	0.1
ENSMUSG00000096769.7	Gm21117	protein_coding	0.1	0.1	0.1	0.1	0.1	0.1	0.1	0.1	0.1
ENSMUSG00000096768.7	Erdr1	protein_coding	83.2251	38.4754	18.348	37.6241	28.6222	88.39	16.1945	24.7973	26.0749
ENSMUSG00000096761.1	Gm5726	protein_coding	0.1	0.1	0.1	0.1	0.1	0.1	0.1	0.1	0.1
ENSMUSG00000096760.1	Gm4177	protein_coding	0.1	0.1	0.1	0.1	0.1	0.1	0.1	0.1	0.1
ENSMUSG00000096753.7	Fam181a	protein_coding	0.1	0.1	0.1	0.1	0.1	0.1	0.1	0.1	0.374091
ENSMUSG00000096750.7	Gm11757	protein_coding	0.1	0.1	0.1	0.1	0.1	0.1	0.1	0.1	0.1
ENSMUSG00000096744.1	Gm4307	protein_coding	0.1	0.1	0.1	0.1	0.1	0.1	0.1	0.1	0.1
ENSMUSG00000096742.1	Gm6367	protein_coding	0.1	0.1	0.1	0.1	0.1	0.1	0.1	0.1	0.1
ENSMUSG00000096740.7	Lbhd1	protein_coding	22.418	87.8034	30.4956	42.7743	13.7349	8.91111	21.4075	0.736875	11.3986
ENSMUSG00000096737.1	Vmn1r117	protein_coding	0.1	0.1	0.1	0.1	0.1	0.1	0.1	0.1	0.1
ENSMUSG00000096736.1	Gm17535	protein_coding	0.1	0.1	0.1	0.150859	0.141396	0.1	0.1	0.1	0.1
ENSMUSG00000096734.1	Gm21836	protein_coding	0.1	0.1	0.1	0.1	0.1	0.1	0.1	0.1	0.1
ENSMUSG00000096732.7	Gm8897	protein_coding	0.1	0.1	0.1	0.1	0.1	0.1	0.1	0.1	0.1
ENSMUSG00000096729.1	Gm13695	protein_coding	0.1	0.1	0.1	0.1	0.1	0.1	0.1	0.1	0.1
ENSMUSG00000096727.2	Psmb9	protein_coding	47.5601	55.1741	62.2768	48.0945	23.9411	15.0926	133.537	201.684	0.378441
ENSMUSG00000096719.1	Mrgpra2b	protein_coding	0.1	1.01611	0.1	0.1	0.1	0.1	0.1	0.1	0.1
ENSMUSG00000096717.1	Vmn2r98	protein_coding	0.1	0.1	0.1	0.1	0.1	0.1	0.1	0.1	0.1
ENSMUSG00000096708.1	Olfr1475	protein_coding	0.1	0.1	0.1	0.1	0.1	0.1	0.1	0.1	0.1
ENSMUSG00000096706.2	Gm21854	protein_coding	0.1	0.1	0.1	0.1	0.1	0.1	0.1	0.1	0.1
ENSMUSG00000096705.1	Olfr1329	protein_coding	0.1	0.1	0.1	0.1	0.1	0.1	0.1	0.1	0.1
ENSMUSG00000096700.1	Gm11236	protein_coding	0.1	0.1	0.1	0.1	0.1	0.1	0.1	0.1	0.1
ENSMUSG00000096697.1	Esp23	protein_coding	0.1	0.1	0.1	0.1	0.1	0.1	0.1	0.1	0.1
ENSMUSG00000096696.1	Zfp960	protein_coding	0.1	0.1	0.200414	0.124288	0.382273	0.1	0.1	0.378652	0.1
ENSMUSG00000096691.1	Vmn2r33	protein_coding	0.1	0.1	0.1	0.1	0.1	0.1	0.1	0.1	0.1
ENSMUSG00000096688.1	Mup17	protein_coding	0.1	0.1	0.1	0.1	0.1	0.1	53.0806	0.1	0.1
ENSMUSG00000096687.7	Mfsd4b4	protein_coding	0.1	0.1	0.211649	0.243495	0.1	0.1	0.1	0.1	0.402901
ENSMUSG00000096686.2	Gm20830	protein_coding	0.1	0.1	0.1	0.1	0.1	0.1	0.1	0.1	0.1
ENSMUSG00000096685.7	Gm3642	protein_coding	0.1	0.1	0.1	0.1	0.1	0.1	0.1	0.1	0.10063
ENSMUSG00000096682.1	Ifna5	protein_coding	0.1	0.1	0.1	0.1	0.1	0.1	0.1	0.1	0.1
ENSMUSG00000096674.1	Mup15	protein_coding	0.1	0.1	0.1	0.1	0.1	0.1	0.1	0.1	0.1
ENSMUSG00000096666.2	Gm20852	protein_coding	0.1	0.1	0.1	0.1	0.1	0.1	0.1	0.1	0.1
ENSMUSG00000096664.7	Gm3409	protein_coding	0.1	0.1	0.1	0.1	0.1	0.1	0.1	0.1	0.1
ENSMUSG00000096663.1	Vmn1r103	protein_coding	0.1	0.1	0.1	0.1	0.1	0.1	0.1	0.1	0.1
ENSMUSG00000096650.7	Gm20896	protein_coding	0.1	0.1	0.1	0.1	0.1	0.1	0.1	0.1	0.1
ENSMUSG00000096645.1	Spin2e	protein_coding	0.1	0.1	0.1	0.1	0.1	0.1	0.1	0.1	0.115699
ENSMUSG00000096644.1	Magea1	protein_coding	0.1	0.1	0.1	0.1	0.1	0.1	0.1	0.1	0.1
ENSMUSG00000096640.3	Gm4312	protein_coding	0.1	0.1	0.1	0.1	0.1	0.1	0.1	0.1	0.1
ENSMUSG00000096630.1	Vmn2r26	protein_coding	0.1	0.1	0.1	0.1	0.1	0.1	0.1	0.1	0.1
ENSMUSG00000096629.7	Gm3383	protein_coding	0.1	0.1	0.1	0.109652	0.1	0.1	0.1	0.1	0.1
ENSMUSG00000096626.7	Gm21861	protein_coding	0.1	0.1	0.1	0.1	0.1	0.1	0.1	0.1	0.1
ENSMUSG00000096621.1	Gm5849	protein_coding	0.1	0.1	0.1	0.1	0.1	0.1	0.1	0.1	0.870328
ENSMUSG00000096620.1	Gm5169	protein_coding	0.1	0.1	0.1	0.1	0.1	0.1	0.1	0.1	0.1
ENSMUSG00000096619.1	Gm2035	protein_coding	0.1	0.1	0.1	0.1	0.1	0.1	0.1	0.1	0.1
ENSMUSG00000096607.1	7530416G11Rik	protein_coding	0.1	0.1	0.1	0.1	0.1	0.1	0.1	0.1	0.1
ENSMUSG00000096606.2	Tpbgl	protein_coding	0.1	0.1	0.10601	0.241689	0.1	0.1	52.3809	0.1	0.980438
ENSMUSG00000096601.1	Gm8720	protein_coding	0.1	0.1	0.1	0.1	0.1	0.1	0.1	0.1	0.1
ENSMUSG00000096597.1	Gm21886	protein_coding	0.1	0.1	0.1	0.1	0.1	0.1	0.1	0.1	0.216791
ENSMUSG00000096596.1	Gm10591	protein_coding	0.1	0.1	0.1	0.1	0.1	0.1	0.1	0.1	0.1
ENSMUSG00000096593.1	Vmn2r54	protein_coding	0.1	0.1	0.1	0.1	0.1	0.1	0.1	0.1	0.1
ENSMUSG00000096591.1	Gm13272	protein_coding	0.1	0.1	0.1	0.1	0.1	0.1	0.1	0.1	0.1
ENSMUSG00000096582.1	Gm13289	protein_coding	0.1	0.1	0.1	0.1	0.1	0.1	0.1	0.1	0.1
ENSMUSG00000096574.7	Gm2956	protein_coding	0.1	0.1	0.1	0.1	0.1	0.1	0.1	0.1	0.1
ENSMUSG00000096569.2	Amy2a2	protein_coding	0.1	0.1	0.1	0.1	0.1	0.1	0.1	0.1	0.1
ENSMUSG00000096554.1	Olfr1282	protein_coding	0.1	0.1	0.1	0.1	0.1	0.1	0.1	0.1	0.146201
ENSMUSG00000096553.1	Gm10097	protein_coding	0.1	0.1	0.163293	0.1	0.1	0.1	0.1	0.1	0.2391
ENSMUSG00000096549.9	Prickle4	protein_coding	2.06468	1.25677	2.04959	4.46433	12.4839	5.46785	0.1	0.1	1.32166
ENSMUSG00000096546.2	Smlr1	protein_coding	0.1	0.1	0.1	0.1	0.1	0.1	0.347741	0.1	0.229774
ENSMUSG00000096534.2	Krtap16-3	protein_coding	0.1	0.1	0.1	0.1	0.1	0.1	0.1	0.1	0.177489
ENSMUSG00000096533.1	Gm21852	protein_coding	0.1	0.1	0.1	0.1	0.1	0.1	0.1	0.1	0.1
ENSMUSG00000096530.7	Gm11758	protein_coding	0.1	0.1	0.1	0.1	0.1	0.1	0.1	0.1	0.1
ENSMUSG00000096528.1	G430049J08Rik	protein_coding	0.1	0.1	0.1	0.1	0.1	0.1	0.1	0.1	0.845997
ENSMUSG00000096527.5	Gm6370	protein_coding	0.1	0.1	0.1	0.1	0.1	0.1	0.1	0.1	0.157295
ENSMUSG00000096525.2	Gm2663	protein_coding	0.1	0.1	0.1	0.1	0.1	0.1	0.1	0.1	0.1
ENSMUSG00000096520.7	Gm3376	protein_coding	0.1	0.1	0.1	0.1	0.1	0.1	0.1	0.1	0.1
ENSMUSG00000096519.1	Gm10721	protein_coding	0.229777	0.1	0.1	0.151783	0.1	0.1	0.1	0.1	0.1
ENSMUSG00000096513.1	Gm4175	protein_coding	0.1	0.1	0.1	0.1	0.1	0.1	0.1	0.1	0.1
ENSMUSG00000096508.7	Gm7903	protein_coding	0.1	0.1	0.1	0.1	0.1	0.1	0.1	0.1	0.1
ENSMUSG00000096488.1	Gm10409	protein_coding	0.1	0.1	0.1	0.1	0.1	0.1	0.1	0.1	0.1
ENSMUSG00000096486.1	Gm5426	protein_coding	0.1	0.1	0.1	0.1	0.1	0.1	0.1	0.1	0.1
ENSMUSG00000096484.1	Gm13696	protein_coding	0.1	0.1	0.1	0.1	0.1	0.1	0.1	0.1	0.1
ENSMUSG00000096481.1	Gm3250	protein_coding	0.1	0.1	0.1	0.1	0.1	0.1	0.1	0.1	0.1
ENSMUSG00000096470.1	Gm9603	protein_coding	0.1	0.1	0.1	0.1	0.1	0.1	0.1	0.1	0.1
ENSMUSG00000096468.7	Gm16405	protein_coding	0.1	0.1	0.1	0.1	0.1	0.1	0.1	0.1	0.1
ENSMUSG00000096467.2	Scgb2b19	protein_coding	0.1	0.1	0.1	0.1	0.1	0.1	0.1	0.1	0.1
ENSMUSG00000096463.1	Gm21750	protein_coding	0.74344	0.865374	0.197904	0.205734	0.146845	0.1	0.1	0.1	11.6354
ENSMUSG00000096458.7	Moap1	protein_coding	0.1	1.95788	8.58812	9.2729	9.80345	6.81975	0.1	0.1	1.89814
ENSMUSG00000096457.7	Gm10147	protein_coding	0.1	0.1	0.1	0.1	0.1	0.1	0.1	0.1	0.1
ENSMUSG00000096449.1	Gm4076	protein_coding	22.5115	44.0481	0.103985	0.1	0.1	0.1	0.1	0.1	0.1
ENSMUSG00000096446.1	Gm8104	protein_coding	0.1	0.1	0.1	0.1	0.1	0.1	0.1	0.1	0.1
ENSMUSG00000096445.1	Dcpp1	protein_coding	0.1	0.1	0.1	0.1	0.1	0.1	0.1	0.1	0.1
ENSMUSG00000096442.1	Taar8a	protein_coding	0.1	0.1	0.1	0.1	0.1	0.1	0.1	0.1	0.1
ENSMUSG00000096433.1	Zfp994	protein_coding	1.55089	2.35486	2.95006	2.92271	2.62149	1.03644	3.29759	0.581357	0.527188
ENSMUSG00000096426.2	Btbd35f24	protein_coding	0.1	0.1	0.1	0.1	0.1	0.1	0.1	0.1	0.1
ENSMUSG00000096424.1	Olfr885	protein_coding	0.1	0.1	0.1	0.1	0.1	0.1	0.1	0.1	0.1
ENSMUSG00000096421.1	Gm10100	protein_coding	0.1	0.1	0.1	0.1	0.1	0.1	0.1	0.1	0.1
ENSMUSG00000096405.2	4930474N05Rik	protein_coding	0.1	0.1	0.1	0.1	0.1	0.1	0.1	0.1	0.164784
ENSMUSG00000096399.1	Vmn2r35	protein_coding	0.1	0.1	0.1	0.1	0.1	0.1	0.1	0.1	0.1
ENSMUSG00000096393.1	Gm590	protein_coding	0.1	0.1	0.1	0.1	0.1	0.1	0.1	0.1	0.307441
ENSMUSG00000096386.1	Vmn1r100	protein_coding	0.1	0.1	0.1	0.1	0.1	0.1	0.1	0.1	0.1
ENSMUSG00000096385.7	Gm11168	protein_coding	0.280731	0.1	0.260952	0.32832	0.631428	0.353663	0.1	0.1	0.1
ENSMUSG00000096380.1	Gm19668	protein_coding	0.1	0.1	0.1	0.1	0.1	0.1	0.1	0.1	0.375824
ENSMUSG00000096379.1	Gm21732	protein_coding	0.1	0.1	0.1	0.1	0.1	0.1	0.1	0.1	0.1
ENSMUSG00000096372.1	Gm8138	protein_coding	0.1	0.1	0.1	0.1	0.1	0.1	0.1	0.1	0.1
ENSMUSG00000096370.8	Gm21992	protein_coding	18.4706	14.0553	10.2678	3.79607	7.51803	5.20898	3.30062	4.04124	10.1309
ENSMUSG00000096361.1	Gm5814	protein_coding	0.1	0.1	0.1	0.1	0.1	0.209314	0.1	0.1	0.1
ENSMUSG00000096348.1	Gm10666	protein_coding	0.1	0.1	0.1	0.1	0.1	0.1	0.1	0.1	0.1
ENSMUSG00000096345.1	Esp16	protein_coding	0.1	0.1	0.1	0.1	0.1	0.1	0.1	0.1	0.1
ENSMUSG00000096344.2	Gm6408	protein_coding	0.1	0.1	0.1	0.1	0.1	0.1	0.1	0.1	0.153876
ENSMUSG00000096337.1	Gm13694	protein_coding	0.1	0.1	0.1	0.1	0.1	0.1	0.1	0.1	0.1
ENSMUSG00000096333.7	Gm13871	protein_coding	0.1	0.1	0.1	0.1	0.1	0.1	0.1	0.1	0.1
ENSMUSG00000096330.7	Gm21976	protein_coding	0.1	0.1	0.1	0.1	0.1	0.1	0.1	0.1	0.118716
ENSMUSG00000096323.1	Gm20767	protein_coding	0.1	0.1	0.1	0.1	0.1	0.1	0.1	0.1	0.229526
ENSMUSG00000096316.7	Faiml	protein_coding	0.1	0.1	0.1	0.1	0.1	0.1	0.1	0.1	0.160335
ENSMUSG00000096304.1	Gm16451	protein_coding	0.1	0.1	0.1	0.1	0.1	0.1	0.1	0.1	0.1
ENSMUSG00000096284.2	Tcstv1	protein_coding	0.1	0.1	0.1	0.1	0.1	0.1	0.1	0.1	0.350778
ENSMUSG00000096283.2	Gm6176	protein_coding	0.1	0.1	0.1	0.1	0.1	0.1	0.1	0.1	0.1
ENSMUSG00000096278.7	Dcpp2	protein_coding	0.1	0.1	0.1	0.1	0.1	0.1	0.1	0.1	0.1
ENSMUSG00000096268.2	Gm20914	protein_coding	0.1	0.1	0.1	0.1	0.1	0.1	0.1	0.1	0.1
ENSMUSG00000096259.2	Gm3106	protein_coding	0.1	0.1	0.1	0.1	0.1	0.1	0.1	0.1	0.1
ENSMUSG00000096257.2	Ccer2	protein_coding	0.1	0.1	0.159022	0.1	0.1	0.1	0.1	0.1	1.6488
ENSMUSG00000096256.1	Gm21093	protein_coding	0.1	0.1	0.1	0.1	0.1	0.1	0.1	0.1	0.1
ENSMUSG00000096255.1	Dynlt1b	protein_coding	0.1	0.1	0.1	0.1	0.1	0.1	0.1	0.1	0.1
ENSMUSG00000096240.1	Gm21830	protein_coding	0.1	0.1	0.1	0.1	0.1	0.1	0.1	0.1	0.1
ENSMUSG00000096230.4	Gm16429	protein_coding	0.1	0.1	0.1	0.1	0.1	0.1	0.1	0.1	0.1
ENSMUSG00000096225.7	Lhx8	protein_coding	0.1	0.1	0.251456	0.1	0.1	0.1	0.1	0.1	1.10881
ENSMUSG00000096223.2	Gm21874	protein_coding	0.1	0.1	0.1	0.1	0.1	0.1	0.1	0.1	0.1
ENSMUSG00000096218.2	Gm2916	protein_coding	0.1	0.1	0.1	0.1	0.1	0.1	0.1	0.1	0.1
ENSMUSG00000096215.8	Smim22	protein_coding	1.44589	0.1	0.1	0.1	0.1	0.1	0.1	0.1	0.480899
ENSMUSG00000096210.1	H1f0	protein_coding	4.73643	2.46953	14.0111	21.9426	9.96188	19.8708	16.1889	21.7925	26.9244
ENSMUSG00000096201.1	Gm10715	protein_coding	0.1	0.1	0.1	0.1	0.1	0.1	0.1	0.1	0.1
ENSMUSG00000096197.1	4930555G01Rik	protein_coding	0.1	0.1	0.1	0.1	0.1	0.1	0.1	0.1	0.1
ENSMUSG00000096194.1	Btbd35f2	protein_coding	0.1	0.1	0.1	0.1	0.1	0.1	0.1	0.1	0.1
ENSMUSG00000096188.1	Cmtm4	protein_coding	2.0934	0.1	0.51201	0.313485	0.158819	1.24692	0.1	1.1974	2.091
ENSMUSG00000096183.7	Gm3727	protein_coding	0.1	0.1	0.1	0.1	0.1	0.1	0.1	0.1	0.117774
ENSMUSG00000096180.1	Vmn2r49	protein_coding	0.1	0.1	0.1	0.1	0.1	0.1	0.1	0.1	0.1
ENSMUSG00000096178.7	Gm20837	protein_coding	0.1	0.1	0.1	0.1	0.1	0.1	0.1	0.1	0.1
ENSMUSG00000096175.3	Gm21761	protein_coding	0.1	0.1	0.1	0.1	0.1	0.1	0.1	0.1	0.10212
ENSMUSG00000096164.1	Vmn1r93	protein_coding	0.1	0.1	0.1	0.1	0.1	0.1	0.1	0.1	0.1
ENSMUSG00000096156.1	Gm9242	protein_coding	0.1	0.1	0.1	0.1	0.1	0.1	0.1	0.1	0.1
ENSMUSG00000096154.1	Gm13057	protein_coding	0.1	0.1	0.1	0.1	0.1	0.1	0.1	0.1	0.1
ENSMUSG00000096152.1	Gm16442	protein_coding	0.1	0.1	0.1	0.1	0.1	0.1	0.1	0.1	0.1
ENSMUSG00000096145.2	Vkorc1	protein_coding	35.9107	93.44	113.197	144.058	79.617	87.5773	127.535	127.646	15.2856
ENSMUSG00000096144.1	B020004C17Rik	protein_coding	0.1	0.1	0.1	0.1	0.1	0.1	0.1	0.1	0.1
ENSMUSG00000096141.2	Dnah7a	protein_coding	0.1	0.1	0.191043	1.06999	0.1	0.1	0.1	0.1	0.835486
ENSMUSG00000096140.1	Ankrd66	protein_coding	0.1	0.1	0.429195	0.1	0.1	0.1	0.1	0.1	0.201384
ENSMUSG00000096139.4	Gm7978	protein_coding	0.1	0.1	0.1	0.1	0.1	0.1	0.1	0.1	0.1
ENSMUSG00000096122.2	Gm21943	protein_coding	0.1	0.1	0.1	0.1	0.1	0.1	0.1	0.1	0.1
ENSMUSG00000096120.1	Gm21800	protein_coding	0.1	0.1	0.1	0.1	0.1	0.1	0.1	0.1	0.1
ENSMUSG00000096099.1	Vmn1r220	protein_coding	0.1	0.1	0.1	0.1	0.1	0.1	0.1	0.1	0.372017
ENSMUSG00000096097.1	H2al1c	protein_coding	0.1	0.1	0.1	0.1	0.1	0.1	0.1	0.1	0.1
ENSMUSG00000096094.2	A630095N17Rik	protein_coding	0.1	0.1	0.207112	0.1	0.1	0.1	0.1	0.1	0.133339
ENSMUSG00000096083.1	Gm10428	protein_coding	0.1	0.1	0.1	0.1	0.1	0.1	0.1	0.1	0.1
ENSMUSG00000096073.1	Vmn1r166	protein_coding	0.1	0.1	0.1	0.1	0.1	0.1	0.1	0.1	0.1
ENSMUSG00000096072.1	Gm8914	protein_coding	0.1	0.1	0.1	0.1	0.1	0.1	0.1	0.1	0.1
ENSMUSG00000096071.1	Vmn1r143	protein_coding	0.1	0.1	0.1	0.1	0.1	0.1	0.1	0.1	0.1
ENSMUSG00000096068.1	Olfr486	protein_coding	0.1	0.1	0.1	0.1	0.1	0.1	0.1	0.1	0.163467
ENSMUSG00000096066.4	Gm10424	protein_coding	0.1	0.1	0.1	0.1	0.1	0.1	0.1	0.1	0.1
ENSMUSG00000096051.1	Vmn1r40	protein_coding	0.1	0.1	0.1	0.1	0.1	0.1	0.1	0.1	0.1
ENSMUSG00000096049.1	Gm2075	protein_coding	0.1	0.1	0.1	0.1	0.1	0.1	0.1	0.1	0.1
ENSMUSG00000096045.7	Gm21698	protein_coding	0.1	0.1	0.1	0.1	0.1	0.1	0.1	0.1	0.1
ENSMUSG00000096044.4	Gm16427	protein_coding	0.1	0.1	0.1	0.1	0.1	0.1	0.1	0.1	0.1
ENSMUSG00000096042.1	Vmn2r125	protein_coding	0.1	0.1	0.1	0.1	0.1	0.1	0.1	0.1	0.1
ENSMUSG00000096039.7	D830030K20Rik	protein_coding	0.1	0.1	0.1	0.1	0.1	0.1	0.1	0.1	0.1
ENSMUSG00000096036.2	Gm21778	protein_coding	0.1	0.1	0.1	0.1	0.1	0.1	0.1	0.1	0.1
ENSMUSG00000096035.2	Gm1045	protein_coding	0.1	0.1	0.1	0.1	0.1	0.1	0.1	0.1	0.32958
ENSMUSG00000096024.2	Gm17174	protein_coding	0.1	0.1	0.1	0.1	0.1	0.1	0.1	0.1	0.611219
ENSMUSG00000096023.1	Gm3542	protein_coding	0.1	0.1	0.1	0.1	0.1	0.1	0.1	0.1	0.1
ENSMUSG00000096016.7	Gm20937	protein_coding	0.1	0.1	0.1	0.1	0.1	0.1	0.1	0.1	0.1
ENSMUSG00000096014.1	Sox1	protein_coding	0.1	0.1	0.1	0.1	0.1	0.1	0.1	0.1	3.21407
ENSMUSG00000096011.1	Ifna15	protein_coding	0.1	0.1	0.182206	0.1	0.1	0.1	0.1	0.1	0.1
ENSMUSG00000096010.2	Hist4h4	protein_coding	0.1	0.169663	1.18215	1.06172	0.1	0.792923	0.1	0.1	0.327881
ENSMUSG00000096003.7	Gm3500	protein_coding	0.1	0.1	0.1	0.1	0.1	0.1	0.1	0.1	0.1
ENSMUSG00000096002.1	Vmn2r53	protein_coding	0.1	0.1	0.1	0.1	0.1	0.1	0.1	0.1	0.1
ENSMUSG00000096001.2	2610528A11Rik	protein_coding	0.1	0.1	0.1	1.68571	0.1	3.65879	0.1	0.1	0.161012
ENSMUSG00000096000.1	Olfr773	protein_coding	0.1	0.1	0.1	0.1	0.1	0.1	0.1	0.1	0.1
ENSMUSG00000095996.4	Gm16513	protein_coding	0.1	0.1	0.1	0.1	0.1	0.1	0.1	0.1	0.113195
ENSMUSG00000095993.1	Gm21060	protein_coding	0.1	0.1	0.1	0.1	0.1	0.1	0.1	0.1	0.1
ENSMUSG00000095992.1	Krtap22-2	protein_coding	0.1	0.1	0.1	0.1	0.1	0.1	0.1	0.1	0.1
ENSMUSG00000095990.1	Zfp97	protein_coding	0.1	0.1	0.454528	0.290736	0.558711	0.165007	0.1	2.08598	0.1
ENSMUSG00000095984.1	Gm4201	protein_coding	0.1	0.1	0.1	0.1	0.1	0.1	0.1	0.1	0.1
ENSMUSG00000095982.2	Vmn1r3	protein_coding	0.1	0.1	0.1	0.1	0.1	0.1	0.1	0.1	0.1
ENSMUSG00000095979.7	Gm21209	protein_coding	0.1	0.1	0.1	0.1	0.1	0.1	0.1	0.1	0.1
ENSMUSG00000095976.2	Gm5891	protein_coding	0.1	0.1	0.1	0.1	0.1	0.1	0.1	0.1	0.1
ENSMUSG00000095975.3	Cphx1	protein_coding	0.1	0.1	0.1	0.1	0.1	0.1	0.1	0.1	0.242094
ENSMUSG00000095973.1	Vmn1r116	protein_coding	0.1	0.1	0.1	0.1	0.1	0.1	0.1	0.1	0.164824
ENSMUSG00000095970.1	Gm19402	protein_coding	0.1	0.1	0.1	0.1	0.1	0.1	0.1	0.1	0.1
ENSMUSG00000095965.1	Gm17693	protein_coding	0.1	0.1	0.1	0.1	0.1	0.1	0.1	0.1	0.1
ENSMUSG00000095962.1	Vmn1r137	protein_coding	0.1	0.1	0.1	0.1	0.1	0.1	0.1	0.1	0.1
ENSMUSG00000095961.1	Vmn2r102	protein_coding	0.1	0.1	0.1	0.1	0.1	0.1	0.1	0.1	0.1
ENSMUSG00000095959.1	Gm10845	protein_coding	0.1	0.1	0.1	0.1	0.1	0.1	0.1	0.1	0.1
ENSMUSG00000095954.4	Gm3183	protein_coding	0.1	0.1	0.1	0.1	0.1	0.1	0.1	0.1	0.262645
ENSMUSG00000095950.2	Gm20737	protein_coding	0.1	0.1	0.1	0.1	0.1	0.1	0.1	0.1	0.1
ENSMUSG00000095948.7	Gm21708	protein_coding	0.1	0.1	0.1	0.1	0.1	0.1	0.1	0.1	0.1
ENSMUSG00000095935.1	Gm11238	protein_coding	0.1	0.1	0.1	0.1	0.1	0.1	0.1	0.1	0.1
ENSMUSG00000095934.1	Btbd35f13	protein_coding	0.1	0.1	0.1	0.1	0.1	0.1	0.1	0.1	0.1
ENSMUSG00000095932.2	Vmn1r49	protein_coding	0.1	0.1	0.1	0.1	0.1	0.1	0.1	0.1	0.11957
ENSMUSG00000095931.1	Vmn1r159	protein_coding	0.1	0.1	0.1	0.1	0.1	0.1	0.1	0.1	0.1
ENSMUSG00000095930.1	Nim1k	protein_coding	3.48336	3.46847	1.78972	2.71886	1.31497	2.50463	0.1	0.1	1.91171
ENSMUSG00000095927.1	Gm21822	protein_coding	0.1	0.1	0.1	0.1	0.1	0.1	0.1	0.1	0.1
ENSMUSG00000095918.7	Gm5861	protein_coding	0.1	0.1	0.1	0.1	0.1	0.1	0.1	0.1	0.1
ENSMUSG00000095916.1	Vmn1r191	protein_coding	0.1	0.1	0.1	0.1	0.1	0.1	0.1	0.1	0.193216
ENSMUSG00000095914.1	Vmn2r48	protein_coding	0.1	0.1	0.1	0.1	0.1	0.1	0.1	0.1	0.1
ENSMUSG00000095912.1	Gm3317	protein_coding	0.1	0.1	0.1	0.1	0.1	0.1	0.1	0.1	0.1
ENSMUSG00000095909.1	Gm10324	protein_coding	0.1	0.1	0.1	0.1	0.1	0.1	0.1	0.1	0.135711
ENSMUSG00000095902.1	Vmn1r88	protein_coding	0.1	0.1	0.1	0.1	0.1	0.1	0.1	0.1	0.245345
ENSMUSG00000095900.2	Gm20773	protein_coding	0.1	0.1	0.1	0.1	0.1	0.1	0.1	0.1	0.1
ENSMUSG00000095896.1	Ifna14	protein_coding	0.1	0.1	0.1	0.1	0.1	0.1	0.1	0.1	0.417187
ENSMUSG00000095891.7	Gm10717	protein_coding	1.33947	0.275907	0.393624	0.484737	0.816085	1.4031	0.1	0.1	0.1
ENSMUSG00000095887.7	Gm10096	protein_coding	0.1	0.1	0.1	0.1	0.1	0.1	0.1	0.1	0.1
ENSMUSG00000095886.1	Esp38	protein_coding	0.1	0.1	0.1	0.1	0.1	0.1	0.1	0.1	0.1
ENSMUSG00000095879.1	Gm21764	protein_coding	0.1	0.1	0.1	0.1	0.1	0.1	0.1	0.1	0.1
ENSMUSG00000095872.7	Gm15128	protein_coding	0.1	0.1	0.1	0.1	0.1	0.1	0.1	0.1	0.1
ENSMUSG00000095870.1	Lce1k	protein_coding	0.1	0.1	0.1	0.1	0.1	0.1	0.1	0.1	0.1
ENSMUSG00000095867.2	Gm20917	protein_coding	0.1	0.1	0.1	0.1	0.1	0.1	0.1	0.1	0.1
ENSMUSG00000095864.1	Vmn1r77	protein_coding	0.1	0.1	0.1	0.1	0.1	0.1	0.1	0.1	0.138735
ENSMUSG00000095860.1	Gm21775	protein_coding	0.1	0.1	0.1	0.1	0.1	0.1	0.1	0.1	0.1
ENSMUSG00000095852.7	Gm10256	protein_coding	0.1	0.1	0.1	0.1	0.1	0.1	0.1	0.1	0.1
ENSMUSG00000095850.1	Gm17361	protein_coding	0.1	0.1	0.1	0.1	0.1	0.1	0.1	0.1	0.1
ENSMUSG00000095837.1	Gm4141	protein_coding	0.1	0.1	0.1	0.1	0.1	0.1	0.1	0.1	0.1
ENSMUSG00000095829.8	Speer1	protein_coding	0.1	0.1	0.1	0.1	0.1	0.1	0.1	0.1	0.1
ENSMUSG00000095824.1	Gm13697	protein_coding	0.1	0.1	0.1	0.1	0.1	0.1	0.1	0.1	0.1
ENSMUSG00000095822.2	Gm9117	protein_coding	0.1	0.1	0.1	0.1	0.1	0.1	0.1	0.1	0.1
ENSMUSG00000095821.1	Tcstv3	protein_coding	0.1	0.1	0.1	0.1	0.1	0.1	0.1	0.1	0.231136
ENSMUSG00000095817.1	Gm3238	protein_coding	0.1	0.1	0.1	0.1	0.1	0.1	0.1	0.1	0.217081
ENSMUSG00000095814.1	Btbd35f7	protein_coding	0.1	0.1	0.1	0.1	0.1	0.1	0.1	0.1	0.1
ENSMUSG00000095806.1	Gm5728	protein_coding	0.1	0.1	0.1	0.1	0.1	0.1	0.1	0.1	0.1
ENSMUSG00000095799.1	Gm8332	protein_coding	0.1	0.1	0.1	0.1	0.1	0.1	0.1	0.1	0.1
ENSMUSG00000095797.8	Gm8246	protein_coding	0.1	0.1	0.1	0.1	0.1	0.1	0.1	0.1	0.1
ENSMUSG00000095793.7	Gm20855	protein_coding	0.1	0.1	0.1	0.1	0.1	0.1	0.1	0.1	0.1
ENSMUSG00000095789.6	Nupr1l	protein_coding	0.1	0.1	0.974577	4.57905	0.1	0.1	0.1	6.95313	1.83139
ENSMUSG00000095788.6	Sirpb1a	protein_coding	0.1	2.77743	0.1	0.1	0.1	0.1	0.1	0.1	0.115953
ENSMUSG00000095785.2	Gm20924	protein_coding	0.1	0.1	0.1	0.1	0.1	0.1	0.1	0.1	0.1
ENSMUSG00000095779.1	Gm2163	protein_coding	0.1	0.1	0.1	0.1	0.1	0.1	0.1	0.1	0.1
ENSMUSG00000095770.1	Gm21637	protein_coding	0.1	0.1	0.1	0.1	0.1	0.1	0.1	0.1	0.1
ENSMUSG00000095769.1	Gm21891	protein_coding	0.1	0.1	0.1	0.1	0.1	0.1	0.1	0.1	0.1
ENSMUSG00000095768.1	Vmn1r111	protein_coding	0.1	0.1	0.1	0.1	0.1	0.1	0.1	0.1	0.1
ENSMUSG00000095759.1	Gm21828	protein_coding	0.1	0.1	0.1	0.1	0.1	0.1	0.1	0.1	0.1
ENSMUSG00000095758.1	Vmn1r128	protein_coding	0.1	0.1	0.1	0.1	0.1	0.1	0.1	0.1	0.1
ENSMUSG00000095754.1	Spin2f	protein_coding	0.1	0.1	0.1	0.1	0.1	0.1	0.1	0.1	0.199925
ENSMUSG00000095745.1	Gm4133	protein_coding	0.1	0.1	0.1	0.1	0.1	0.1	0.1	0.1	0.1
ENSMUSG00000095743.1	Gm17654	protein_coding	0.1	0.1	0.1	0.1	0.1	0.1	0.1	0.1	0.146367
ENSMUSG00000095741.3	Rhox2f	protein_coding	0.1	0.1	0.1	0.1	0.1	0.1	0.1	0.1	0.1
ENSMUSG00000095724.1	Gm21319	protein_coding	0.1	0.1	0.1	0.1	0.1	0.1	0.1	0.1	0.196849
ENSMUSG00000095721.1	Gm7137	protein_coding	0.1	0.1	0.1	0.1	0.1	0.1	0.1	0.1	0.1
ENSMUSG00000095720.1	Gm1604b	protein_coding	0.1	0.1	0.1	0.1	0.1	0.1	0.1	0.1	0.1
ENSMUSG00000095718.2	Gm6502	protein_coding	0.1	0.1	0.1	0.1	0.1	0.1	0.1	0.1	0.1
ENSMUSG00000095717.1	Gm2056	protein_coding	0.1	0.1	0.1	0.1	0.1	0.1	0.1	0.1	0.748504
ENSMUSG00000095716.1	Btbd35f10	protein_coding	0.1	0.1	0.1	0.1	0.1	0.1	0.1	0.1	0.1
ENSMUSG00000095710.7	Gm8871	protein_coding	0.1	0.1	0.1	0.1	0.1	0.1	0.1	0.1	0.1
ENSMUSG00000095698.2	Rhox2d	protein_coding	0.1	0.1	0.1	0.1	0.1	0.1	0.1	0.1	0.1
ENSMUSG00000095693.1	Gm21820	protein_coding	0.1	0.1	0.1	0.1	0.1	0.1	0.1	0.1	0.1
ENSMUSG00000095687.1	Rnaset2a	protein_coding	8.35764	5.60484	6.99478	11.4078	7.83952	3.82454	20.8612	21.9478	0.873119
ENSMUSG00000095686.7	Gm3099	protein_coding	0.1	0.1	0.1	0.1	0.1	0.1	0.1	0.1	0.1
ENSMUSG00000095683.2	Gm10662	protein_coding	0.1	0.1	0.1	0.1	0.1	0.1	0.1	0.1	0.1
ENSMUSG00000095681.7	Gm8281	protein_coding	0.1	0.1	0.1	0.1	0.1	0.1	0.1	0.1	0.1
ENSMUSG00000095677.1	Dynlt1f	protein_coding	11.6398	18.7655	12.5778	17.9847	10.5744	1.26315	19.1138	28.0142	0.440225
ENSMUSG00000095675.1	Ccl21b	protein_coding	0.1	0.1	0.1	0.1	0.1	0.1	0.1	0.1	0.1
ENSMUSG00000095670.1	Vmn1r30	protein_coding	0.1	0.1	0.1	0.1	0.1	0.1	0.1	0.1	0.1
ENSMUSG00000095664.1	Vmn2r67	protein_coding	0.1	0.1	0.1	0.1	0.1	0.1	0.1	0.1	0.1
ENSMUSG00000095663.1	Gm2310	protein_coding	0.1	0.1	0.1	0.1	0.1	0.1	0.1	0.1	0.115163
ENSMUSG00000095662.1	H2al1g	protein_coding	0.1	0.1	0.1	0.1	0.1	0.1	0.1	0.1	0.292209
ENSMUSG00000095659.2	Spin2g	protein_coding	0.1	0.1	0.1	0.1	0.1	0.1	0.1	0.1	0.364241
ENSMUSG00000095658.1	Vmn2r-ps130	protein_coding	0.1	0.1	0.1	0.1	0.1	0.1	0.1	0.1	0.1
ENSMUSG00000095655.1	H2al1f	protein_coding	0.1	0.1	0.1	0.1	0.1	0.1	0.1	0.1	0.1
ENSMUSG00000095654.2	Plscr5	protein_coding	0.1	0.1	0.1	0.1	0.1	0.1	0.1	0.1	0.13786
ENSMUSG00000095653.1	Gm21818	protein_coding	0.1	0.1	0.1	0.1	0.1	0.1	0.1	0.1	0.1
ENSMUSG00000095650.2	Gm20854	protein_coding	0.1	0.1	0.1	0.1	0.1	0.1	0.1	0.1	0.1
ENSMUSG00000095648.7	Gm2004	protein_coding	0.1	0.1	0.1	0.1	0.1	0.1	0.1	0.1	0.1
ENSMUSG00000095647.1	Taar7a	protein_coding	0.1	0.1	0.1	0.1	0.1	0.1	0.1	0.1	0.159988
ENSMUSG00000095638.1	Gm8888	protein_coding	0.1	0.1	0.1	0.1	0.1	0.1	0.1	0.1	0.1
ENSMUSG00000095637.1	Btbd35f25	protein_coding	0.1	0.1	0.1	0.1	0.1	0.1	0.1	0.1	0.1
ENSMUSG00000095634.2	Gm20816	protein_coding	0.1	0.1	0.1	0.1	0.1	0.1	0.1	0.1	0.1
ENSMUSG00000095632.1	Vmn1r175	protein_coding	0.1	0.1	0.1	0.1	0.1	0.1	0.1	0.1	0.1
ENSMUSG00000095629.1	Vmn1r89	protein_coding	0.1	0.1	0.1	0.1	0.1	0.1	0.1	0.1	0.168887
ENSMUSG00000095625.1	Esp24	protein_coding	0.1	0.1	0.1	0.1	0.1	0.1	0.1	0.1	0.1
ENSMUSG00000095621.1	Gm15085	protein_coding	0.1	0.1	0.1	0.1	0.1	0.1	0.1	0.1	0.1
ENSMUSG00000095620.7	2010005H15Rik	protein_coding	0.1	0.1	0.1	0.1	0.1	0.1	0.1	0.1	0.1
ENSMUSG00000095619.1	Vmn1r157	protein_coding	0.1	0.1	0.1	0.1	0.1	0.1	0.1	0.1	0.1
ENSMUSG00000095609.1	Gm21188	protein_coding	0.1	0.1	0.1	0.1	0.1	0.1	0.1	0.1	0.1
ENSMUSG00000095606.7	Gm21258	protein_coding	0.1	0.1	0.1	0.1	0.1	0.1	0.1	0.1	0.1
ENSMUSG00000095602.1	Gm21788	protein_coding	0.1	0.1	0.1	0.1	0.1	0.1	0.1	0.1	0.1
ENSMUSG00000095601.8	Rhox3a2	protein_coding	0.1	0.1	0.1	0.1	0.1	0.1	0.1	0.1	0.1
ENSMUSG00000095593.1	Gm7138	protein_coding	0.1	0.1	0.1	0.1	0.1	0.1	0.1	0.1	0.1
ENSMUSG00000095586.1	Olfr1287	protein_coding	0.1	0.1	0.1	0.1	0.1	0.1	0.1	0.1	0.149023
ENSMUSG00000095578.7	Gm21760	protein_coding	0.1	0.1	0.1	0.1	0.1	0.1	0.1	0.1	0.1
ENSMUSG00000095577.2	Gm6619	protein_coding	0.1	0.1	0.1	0.1	0.1	0.1	0.1	0.1	0.150752
ENSMUSG00000095576.5	Fmo6	protein_coding	0.1	0.1	0.1	0.1	0.1	0.1	0.1	0.1	0.1
ENSMUSG00000095573.2	H2al2b	protein_coding	0.1	0.1	0.1	0.1	0.1	0.1	0.1	0.1	0.1
ENSMUSG00000095569.1	Taar7d	protein_coding	0.1	0.1	0.1	0.1	0.1	0.1	0.1	0.1	0.246435
ENSMUSG00000095567.7	Noc2l	protein_coding	0.139575	1.35451	2.7032	3.47159	2.96437	1.58732	0.1	2.20579	4.5921
ENSMUSG00000095562.7	Gm21887	protein_coding	0.1	0.1	0.1	0.229787	0.1	0.190281	0.257871	0.1	0.669064
ENSMUSG00000095558.1	Btbd35f9	protein_coding	0.1	0.1	0.1	0.1	0.1	0.1	0.1	0.1	0.1
ENSMUSG00000095557.7	Gm3415	protein_coding	0.1	0.1	0.1	0.1	0.1	0.1	0.1	0.1	0.1
ENSMUSG00000095551.1	Gm7980	protein_coding	0.1	0.1	0.1	0.1	0.1	0.1	0.1	0.1	0.141956
ENSMUSG00000095550.2	Gm21671	protein_coding	0.1	0.1	0.1	0.1	0.1	0.1	0.1	0.1	0.1
ENSMUSG00000095547.1	Gm10719	protein_coding	0.256931	0.402084	0.132699	0.196801	1.06434	0.874942	0.1	0.204104	0.1
ENSMUSG00000095546.7	Gm10230	protein_coding	0.1	0.1	0.1	0.1	0.1	0.1	0.1	0.1	0.1
ENSMUSG00000095545.7	Zfp969	protein_coding	0.1	0.1	0.1	0.1	0.1	0.1	0.1	0.1	0.1
ENSMUSG00000095543.2	Vmn1r148	protein_coding	0.1	0.1	0.1	0.1	0.1	0.1	0.1	0.1	0.1
ENSMUSG00000095540.1	Esp4	protein_coding	0.1	0.1	0.1	0.1	0.1	0.1	0.1	0.1	0.1
ENSMUSG00000095533.7	Gm10413	protein_coding	0.1	0.1	0.1	0.1	0.1	0.1	0.1	0.1	0.1
ENSMUSG00000095528.7	Gm10375	protein_coding	0.1	0.1	0.1	0.1	0.1	0.1	0.1	0.1	0.1
ENSMUSG00000095525.1	Olfr834	protein_coding	0.1	0.1	0.1	0.1	0.1	0.1	0.1	0.1	0.1
ENSMUSG00000095522.2	Gm8298	protein_coding	0.1	0.1	0.1	0.1	0.1	0.1	0.1	0.1	0.1
ENSMUSG00000095520.2	Gm20877	protein_coding	0.1	0.1	0.1	0.1	0.1	0.1	0.1	0.1	0.1
ENSMUSG00000095518.1	Gm8068	protein_coding	0.1	0.1	0.1	0.1	0.1	0.1	0.1	0.1	0.1
ENSMUSG00000095514.2	D13Ertd608e	protein_coding	0.1	0.1	0.1	0.1	0.1	0.1	0.1	0.1	0.132173
ENSMUSG00000095510.8	Rhox3f	protein_coding	0.1	0.1	0.1	0.1	0.1	0.1	0.1	0.1	0.331171
ENSMUSG00000095508.2	Gm20812	protein_coding	0.1	0.1	0.1	0.1	0.1	0.1	0.1	0.1	0.1
ENSMUSG00000095503.4	Gm3147	protein_coding	0.1	0.1	0.1	0.1	0.1	0.1	0.1	0.1	0.1
ENSMUSG00000095498.1	Ifna1	protein_coding	0.1	0.1	0.1	0.1	0.1	0.1	0.1	0.1	0.1
ENSMUSG00000095490.1	Gm7951	protein_coding	0.1	0.1	0.1	0.1	0.1	0.1	0.1	0.1	0.1
ENSMUSG00000095486.1	Vmn2r22	protein_coding	0.1	0.1	0.1	0.1	0.1	0.1	0.1	0.1	0.1
ENSMUSG00000095474.1	Cldn34c2	protein_coding	0.1	0.1	0.1	0.1	0.1	0.1	0.1	0.1	0.122348
ENSMUSG00000095470.1	Gm21863	protein_coding	0.1	0.1	0.1	0.1	0.1	0.1	0.1	0.1	1.70683
ENSMUSG00000095466.7	Gm3015	protein_coding	0.1	0.1	0.1	0.1	0.1	0.1	0.1	0.1	0.1
ENSMUSG00000095464.1	Gm21987	protein_coding	0.1	0.1	0.1	0.1	0.1	0.1	0.1	0.1	0.445628
ENSMUSG00000095463.8	Entpd4	protein_coding	0.1	0.1	0.1	0.1	0.1	0.1	0.1	0.1	0.1
ENSMUSG00000095462.1	Gm21725	protein_coding	0.1	0.1	0.1	0.1	0.1	0.1	0.1	0.1	0.1
ENSMUSG00000095452.2	Gm20795	protein_coding	0.1	0.1	0.1	0.1	0.1	0.1	0.1	0.1	0.1
ENSMUSG00000095445.1	H2al1i	protein_coding	0.1	0.1	0.1	0.1	0.1	0.1	0.1	0.1	0.1
ENSMUSG00000095432.8	Zfp748	protein_coding	0.802395	9.40145	7.45978	10.2386	7.8464	0.701273	0.1	0.1	0.678752
ENSMUSG00000095427.1	Rps2-ps6	protein_coding	0.1	0.1	0.1	0.1	0.129777	0.448366	0.471473	0.1	0.594062
ENSMUSG00000095413.1	H2al1e	protein_coding	0.1	0.1	0.1	0.1	0.1	0.1	0.1	0.1	0.1
ENSMUSG00000095409.1	Gm13043	protein_coding	0.1	0.1	0.1	0.1	0.1	0.1	0.1	0.1	0.1
ENSMUSG00000095407.1	Tmem200c	protein_coding	0.1	0.1	0.1	0.1	0.1	0.1	0.1	0.1	1.42184
ENSMUSG00000095388.7	Gm10681	protein_coding	0.1	0.1	0.1	0.1	0.1	0.1	0.1	0.1	0.1
ENSMUSG00000095386.1	Gm17662	protein_coding	0.1	0.1	0.1	0.1	0.1	0.1	0.1	0.1	0.1
ENSMUSG00000095384.1	1700001F09Rik	protein_coding	0.1	0.1	0.1	0.1	0.1	0.1	0.1	0.1	0.1
ENSMUSG00000095383.1	Vmn1r152	protein_coding	0.1	0.1	0.1	0.1	0.1	0.1	0.1	0.1	0.1
ENSMUSG00000095371.1	Gm9611	protein_coding	0.1	0.1	0.1	0.1	0.1	0.1	0.1	0.1	0.1
ENSMUSG00000095368.7	Gm3012	protein_coding	0.1	0.1	0.1	0.1	0.1	0.1	0.1	0.1	0.1
ENSMUSG00000095366.1	Gm21860	protein_coding	0.1	0.1	0.1	0.1	0.1	0.1	0.1	0.1	0.1
ENSMUSG00000095365.3	Rbm31y	protein_coding	0.1	0.1	0.1	0.1	0.1	0.1	0.1	0.1	0.1
ENSMUSG00000095363.2	Gm4567	protein_coding	0.1	0.1	0.1	0.1	0.1	0.1	0.1	0.1	0.1
ENSMUSG00000095362.7	Gm14325	protein_coding	7.70322	10.7044	10.361	9.879	2.64552	0.1	48.2529	8.09341	4.72619
ENSMUSG00000095360.7	Gm3594	protein_coding	0.1	0.1	0.1	0.1	0.1	0.1	0.1	0.1	0.1
ENSMUSG00000095358.1	Vmn1r165	protein_coding	0.1	0.1	0.1	0.1	0.1	0.1	0.1	0.1	0.1
ENSMUSG00000095353.1	Gm21783	protein_coding	0.1	0.1	0.1	0.1	0.1	0.1	0.1	0.1	0.1
ENSMUSG00000095346.1	Gm21905	protein_coding	0.1	0.1	0.1	0.1	0.1	0.1	0.1	0.1	0.1
ENSMUSG00000095341.1	Gm428	protein_coding	0.1	0.1	0.1	0.1	0.1	0.1	0.1	0.1	0.1
ENSMUSG00000095332.1	Gm9821	protein_coding	0.1	0.1	0.1	0.1	0.1	0.1	0.1	0.1	0.262391
ENSMUSG00000095330.1	Gm21834	protein_coding	0.1	0.1	0.1	0.1	0.1	0.1	0.1	0.1	0.1
ENSMUSG00000095325.1	Zfp870	protein_coding	0.1	0.1	1.75713	1.83084	0.900344	0.1	0.1	0.1	0.385861
ENSMUSG00000095324.2	Gm20825	protein_coding	0.1	0.1	0.1	0.1	0.1	0.1	0.1	0.1	0.1
ENSMUSG00000095318.1	Gm8024	protein_coding	0.1	0.1	0.1	0.1	0.1	0.1	0.1	0.1	0.1
ENSMUSG00000095316.1	Gm21876	protein_coding	0.1	0.1	0.1	0.1	0.1	0.1	0.1	0.1	0.1
ENSMUSG00000095315.1	Gm10130	protein_coding	0.1	0.1	1.21753	1.65726	2.73206	2.68307	0.1	0.1	0.654242
ENSMUSG00000095312.1	Olfr382	protein_coding	0.1	0.1	0.1	0.1	0.1	0.1	0.1	0.1	0.1
ENSMUSG00000095309.1	Vmn1r125	protein_coding	0.1	0.1	0.1	0.1	0.1	0.1	0.1	0.1	0.1
ENSMUSG00000095304.8	Plac9a	protein_coding	0.1	0.1	0.1	0.1	0.1	0.1	0.1	0.1	0.1
ENSMUSG00000095302.2	Ssty2	protein_coding	0.1	0.1	0.1	0.1	0.1	0.1	0.1	0.1	0.1
ENSMUSG00000095300.1	Gm906	protein_coding	0.1	0.1	0.1	0.1	0.1	0.1	0.1	0.1	0.1
ENSMUSG00000095296.7	Gm8906	protein_coding	0.1	0.1	0.1	0.1	0.1	0.1	0.1	0.1	0.1
ENSMUSG00000095295.8	Gm3488	protein_coding	0.1	0.1	0.1	0.1	0.1	0.1	0.1	0.1	0.1
ENSMUSG00000095293.7	Gm10058	protein_coding	0.1	0.1	0.1	0.1	0.1	0.1	0.1	0.1	0.1
ENSMUSG00000095280.1	Gm21738	protein_coding	0.1	0.111564	0.196769	0.1	0.418402	0.160737	0.1	0.137781	1014.89
ENSMUSG00000095275.1	Vmn1r107	protein_coding	0.1	0.1	0.1	0.1	0.1	0.1	0.1	0.1	0.1
ENSMUSG00000095273.1	Vmn1r142	protein_coding	0.1	0.1	0.1	0.1	0.1	0.1	0.1	0.1	0.1
ENSMUSG00000095270.1	Ifna9	protein_coding	0.1	0.1	0.1	0.1	0.1	0.1	0.1	0.1	0.1
ENSMUSG00000095267.2	Ssty1	protein_coding	0.1	0.1	0.1	0.1	0.1	0.1	0.1	0.1	0.1
ENSMUSG00000095266.1	Gm5225	protein_coding	0.1	0.1	0.1	0.1	0.1	0.1	0.1	0.1	1.13784
ENSMUSG00000095264.1	Gm2854	protein_coding	0.1	0.1	0.1	0.1	0.1	0.1	0.1	0.1	0.115014
ENSMUSG00000095263.7	Gm21094	protein_coding	0.1	0.1	0.1	0.1	0.1	0.1	0.1	0.1	0.1
ENSMUSG00000095257.1	Scgb1b3	protein_coding	0.1	0.1	0.1	0.1	0.1	0.1	0.1	0.1	0.1
ENSMUSG00000095253.4	Zfp799	protein_coding	0.1	0.629141	1.91963	1.22667	0.1	0.1	0.1	0.1	0.78994
ENSMUSG00000095251.1	Gm10697	protein_coding	0.1	0.1	0.1	0.1	0.1	0.1	0.1	0.1	0.1
ENSMUSG00000095242.2	Gm20834	protein_coding	0.1	0.1	0.1	0.1	0.1	0.1	0.1	0.1	0.1
ENSMUSG00000095241.1	Gm5478	protein_coding	0.1	0.1	0.1	0.1	0.1	0.1	0.1	0.1	0.1
ENSMUSG00000095240.1	Cypt14	protein_coding	0.1	0.1	0.1	0.1	0.1	0.1	0.1	0.1	0.567579
ENSMUSG00000095234.1	Gm21586	protein_coding	0.1	0.1	0.1	0.1	0.1	0.1	0.1	0.1	0.1
ENSMUSG00000095232.2	Scgb1b19	protein_coding	0.1	0.1	0.1	0.1	0.1	0.1	0.1	0.1	0.1
ENSMUSG00000095229.1	Btbd35f26	protein_coding	0.1	0.1	0.1	0.1	0.1	0.1	0.1	0.1	0.1
ENSMUSG00000095226.1	Gm10377	protein_coding	0.1	0.1	0.1	0.1	0.1	0.1	0.1	0.1	0.1
ENSMUSG00000095224.1	F930015N05Rik	protein_coding	0.1	0.1	0.1	0.1	0.1	0.1	0.1	0.1	0.1
ENSMUSG00000095217.1	Hist1h2bn	protein_coding	0.1	0.1	0.1	0.376722	0.1	0.1	0.1	0.1	0.547108
ENSMUSG00000095213.1	Gm9944	protein_coding	0.1	0.1	0.1	0.1	0.1	0.1	0.1	0.1	0.1
ENSMUSG00000095206.1	Gm17404	protein_coding	0.1	0.1	0.1	0.1	0.1	0.1	0.1	0.1	0.1
ENSMUSG00000095201.1	Vmn1r91	protein_coding	0.1	0.1	0.1	0.1	0.1	0.1	0.1	0.1	0.1
ENSMUSG00000095199.7	Zfp967	protein_coding	0.1	0.1	0.1	0.1	0.1	0.1	0.1	0.1	0.1
ENSMUSG00000095195.7	Gm3005	protein_coding	0.1	0.1	0.1	0.1	0.1	0.1	0.1	0.1	0.1
ENSMUSG00000095193.1	Gm20939	protein_coding	0.1	0.1	1.35414	0.399218	0.1	0.349765	0.1	0.1	0.133292
ENSMUSG00000095191.1	Gm5725	protein_coding	0.1	0.1	0.1	0.1	0.1	0.1	0.1	0.1	0.1
ENSMUSG00000095190.3	Gm10668	protein_coding	0.1	0.1	0.1	0.1	0.1	0.1	0.1	0.1	0.1
ENSMUSG00000095186.1	Gm10718	protein_coding	0.1	0.1	0.199632	0.197823	0.1	0.1	0.1	0.1	0.1
ENSMUSG00000095180.8	Rhox5	protein_coding	0.1	0.1	0.468892	0.1	0.1	0.1	0.1	0.1	0.1
ENSMUSG00000095172.2	Gm20822	protein_coding	0.1	0.1	0.1	0.1	0.1	0.1	0.1	0.1	0.1
ENSMUSG00000095171.1	Taar7b	protein_coding	0.1	0.1	0.1	0.1	0.1	0.1	0.1	0.1	0.1
ENSMUSG00000095163.1	Vmn1r138	protein_coding	0.1	0.1	0.1	0.1	0.1	0.1	0.1	0.1	0.1
ENSMUSG00000095153.7	Gm21095	protein_coding	0.1	0.1	0.1	0.1	0.1	0.1	0.1	0.1	0.1
ENSMUSG00000095148.2	Gm20873	protein_coding	0.1	0.1	0.1	0.1	0.1	0.1	0.1	0.1	0.1
ENSMUSG00000095143.5	Hsd3b4	protein_coding	0.1	0.1	0.1	0.1	0.1	0.1	0.1	0.1	0.1
ENSMUSG00000095141.7	Gm28891	protein_coding	0.1	0.1	0.1	0.1	0.1	0.1	0.1	0.1	0.1
ENSMUSG00000095139.2	Pou3f2	protein_coding	0.1	0.1	0.1	0.1	0.1	0.1	0.1	0.1	2.47314
ENSMUSG00000095135.7	Gm21858	protein_coding	0.1	0.1	0.1	0.1	0.1	0.1	0.1	0.1	0.1
ENSMUSG00000095125.1	Vmn1r198	protein_coding	0.1	0.1	0.1	0.1	0.1	0.1	0.1	0.1	0.1
ENSMUSG00000095115.2	Itpripl2	protein_coding	0.619482	1.92712	1.55382	3.44035	1.62092	1.38749	0.1	2.13103	0.393686
ENSMUSG00000095113.1	Gm3633	protein_coding	0.1	0.1	0.1	0.1	0.1	0.1	0.1	0.1	0.1
ENSMUSG00000095108.1	Gm17467	protein_coding	0.1	0.1	0.1	0.1	0.1	0.1	0.1	0.1	0.1
ENSMUSG00000095104.1	Esp15	protein_coding	0.1	0.1	0.1	0.1	0.1	0.1	0.1	0.1	0.186911
ENSMUSG00000095101.2	Gm13285	protein_coding	0.1	0.1	0.1	0.1	0.1	0.1	0.1	0.1	0.102328
ENSMUSG00000095098.1	Ccdc85b	protein_coding	0.1	0.202839	2.80846	9.50144	1.65347	65.7867	8.35811	6.4653	6.12305
ENSMUSG00000095093.1	Vmn2r111	protein_coding	0.1	0.1	0.1	0.1	0.1	0.1	0.1	0.1	0.1
ENSMUSG00000095082.1	Gm15091	protein_coding	0.1	0.1	0.1	0.1	0.1	0.1	0.1	0.1	0.1
ENSMUSG00000095081.1	Gm8693	protein_coding	0.1	0.1	0.1	0.1	0.1	0.1	0.1	0.1	0.1
ENSMUSG00000095074.4	Gm3139	protein_coding	0.1	0.1	0.1	0.1	0.1	0.1	0.1	0.1	0.1
ENSMUSG00000095071.2	AF067061	protein_coding	0.1	0.1	0.1	0.1	0.1	0.1	0.1	0.1	0.394626
ENSMUSG00000095066.1	Defa20	protein_coding	0.1	0.1	0.1	0.1	0.1	0.1	0.1	0.1	0.1
ENSMUSG00000095064.1	Vmn1r135	protein_coding	0.1	0.1	0.1	0.1	0.1	0.1	0.1	0.1	0.1
ENSMUSG00000095063.1	Slx	protein_coding	0.1	0.1	0.1	0.1	0.1	0.1	0.1	0.1	0.1
ENSMUSG00000095061.1	E030018B13Rik	protein_coding	0.1	0.1	0.1	0.1	0.288377	0.1	0.1	0.1	0.1
ENSMUSG00000095056.7	Gm3159	protein_coding	0.1	0.1	0.1	0.1	0.1	0.1	0.1	0.1	0.1
ENSMUSG00000095048.7	Gm11239	protein_coding	0.1	0.1	0.1	0.1	0.1	0.1	0.1	0.1	0.1
ENSMUSG00000095044.7	Gm6401	protein_coding	0.1	0.1	0.1	0.1	0.1	0.1	0.1	0.1	0.382331
ENSMUSG00000095040.2	1700001J03Rik	protein_coding	0.1	0.1	0.1	0.206192	0.1	0.1	0.1	0.470859	0.1
ENSMUSG00000095034.1	Gm17577	protein_coding	0.1	0.1	0.1	0.1	0.1	0.1	0.1	0.1	0.1
ENSMUSG00000095032.2	Gm21310	protein_coding	0.1	0.1	0.1	0.1	0.1	0.1	0.1	0.1	0.1
ENSMUSG00000095029.1	Gm21370	protein_coding	0.1	0.1	0.1	0.1	0.1	0.1	0.1	0.1	0.1
ENSMUSG00000095028.6	Sirpb1b	protein_coding	0.1	0.1	0.1	0.1	0.1	0.1	0.1	0.1	0.1
ENSMUSG00000095024.7	Gm5458	protein_coding	0.1	0.1	0.1	0.1	0.1	0.1	0.1	0.1	0.1
ENSMUSG00000095022.8	Gm20765	protein_coding	0.1	0.1	0.1	0.1	0.1	0.1	0.1	0.1	0.1
ENSMUSG00000095015.7	Gm16434	protein_coding	0.1	0.1	0.1	0.1	0.1	0.1	0.1	0.1	0.1
ENSMUSG00000095011.7	Gm20838	protein_coding	0.1	0.1	0.1	0.1	0.1	0.1	0.1	0.1	0.1
ENSMUSG00000094992.1	Fbxw25	protein_coding	0.1	0.1	0.1	0.1	0.1	0.1	0.1	0.1	0.1
ENSMUSG00000094981.1	Gm8653	protein_coding	0.1	0.1	0.1	0.1	0.1	0.1	0.1	0.1	0.1
ENSMUSG00000094978.2	Scgb1b20	protein_coding	0.1	0.1	0.1	0.1	0.1	0.1	0.1	0.1	0.1
ENSMUSG00000094973.2	Gm8994	protein_coding	0.1	0.1	0.1	0.1	0.1	0.1	0.1	0.1	0.373365
ENSMUSG00000094962.1	Gm21954	protein_coding	0.1	0.1	0.1	0.1	0.1	0.1	0.1	0.1	0.1
ENSMUSG00000094958.1	3110021N24Rik	protein_coding	0.1	0.1	0.425731	0.314545	1.51296	0.1	0.1	0.1	0.851985
ENSMUSG00000094954.1	Gm8011	protein_coding	0.1	0.1	0.1	0.1	0.1	0.1	0.1	0.1	0.1
ENSMUSG00000094950.1	Vmn2r66	protein_coding	0.1	0.1	0.1	0.1	0.1	0.1	0.1	0.1	0.1
ENSMUSG00000094945.3	Rhox4a2	protein_coding	0.1	0.1	0.1	0.1	0.1	0.1	0.1	0.1	0.1
ENSMUSG00000094942.7	Gm3604	protein_coding	0.1	0.1	1.12545	0.1	0.129463	0.1	0.285993	0.1	0.119412
ENSMUSG00000094941.1	Gm15093	protein_coding	0.1	0.1	0.1	0.1	0.1	0.1	0.1	0.1	0.1
ENSMUSG00000094939.1	Gm21773	protein_coding	0.1	0.1	0.1	0.1	0.1	0.1	0.1	0.1	0.1
ENSMUSG00000094936.7	Rbm4	protein_coding	3.28876	0.139146	5.27171	4.2381	5.60379	7.8697	0.1	0.175041	1.88305
ENSMUSG00000094934.1	Vmn1r163	protein_coding	0.1	0.1	0.1	0.1	0.1	0.1	0.1	0.1	0.1
ENSMUSG00000094932.7	Gm2007	protein_coding	0.1	0.1	0.1	0.1	0.1	0.1	0.1	0.1	0.1
ENSMUSG00000094931.1	Vmn1r160	protein_coding	0.1	0.1	0.1	0.1	0.1	0.1	0.1	0.1	0.1
ENSMUSG00000094929.1	Gm3526	protein_coding	0.1	0.1	0.1	0.1	0.1	0.1	0.1	0.1	0.1
ENSMUSG00000094928.1	1700122O11Rik	protein_coding	0.1	0.1	0.1	0.1	0.1	0.1	0.1	0.1	0.1
ENSMUSG00000094925.7	Gm5798	protein_coding	0.1	0.1	0.1	0.1	0.1	0.1	0.1	0.1	0.1
ENSMUSG00000094921.1	Vmn2r112	protein_coding	0.1	0.1	0.1	0.1	0.1	0.1	0.1	0.1	0.1
ENSMUSG00000094918.3	Gm8765	protein_coding	0.1	0.1	0.1	0.1	0.1	0.1	0.1	0.1	0.1
ENSMUSG00000094911.1	Gm21921	protein_coding	0.1	0.1	0.1	0.1	0.1	0.1	0.1	0.1	0.1
ENSMUSG00000094910.1	D430019H16Rik	protein_coding	0.1	0.1	0.1	0.1	0.1	0.1	0.1	0.1	2.10103
ENSMUSG00000094905.1	Vmn1r155	protein_coding	0.1	0.1	0.1	0.1	0.1	0.1	0.1	0.1	0.1
ENSMUSG00000094904.1	H2al1d	protein_coding	0.1	0.1	0.1	0.1	0.1	0.1	0.1	0.1	0.1
ENSMUSG00000094898.1	Vmn1r201	protein_coding	0.1	0.1	0.1	0.1	0.1	0.1	0.1	0.1	0.1
ENSMUSG00000094892.1	Vmn2r101	protein_coding	0.1	0.1	0.1	0.1	0.1	0.1	0.1	0.1	0.1
ENSMUSG00000094885.7	Ott	protein_coding	0.1	0.1	0.1	0.1	0.1	0.1	0.1	0.1	0.1
ENSMUSG00000094881.2	H2al2c	protein_coding	0.1	0.1	0.1	0.1	0.1	0.1	0.1	0.1	0.1
ENSMUSG00000094879.1	Vmn1r129	protein_coding	0.1	0.1	0.1	0.1	0.1	0.1	0.1	0.1	0.1
ENSMUSG00000094876.1	Btbd35f18	protein_coding	0.1	0.1	0.1	0.1	0.1	0.1	0.1	0.1	0.1
ENSMUSG00000094870.7	Zfp131	protein_coding	9.71975	33.9692	10.752	7.99747	13.337	22.2999	4.98208	1.11013	2.56378
ENSMUSG00000094869.1	Gm21679	protein_coding	0.1	0.1	0.1	0.1	0.1	0.1	0.1	0.1	0.1
ENSMUSG00000094867.1	Gm21900	protein_coding	0.1	0.1	0.1	0.1	0.1	0.1	0.1	0.1	0.1
ENSMUSG00000094864.1	Gm17521	protein_coding	0.1	0.1	0.1	0.1	0.1	0.1	0.1	0.1	0.1
ENSMUSG00000094861.1	Gm5072	protein_coding	0.1	0.1	0.1	0.1	0.1	0.1	0.1	0.1	0.1
ENSMUSG00000094860.1	Btbd35f27	protein_coding	0.1	0.1	0.1	0.1	0.1	0.1	0.1	0.1	0.1
ENSMUSG00000094856.1	Gm21962	protein_coding	1.2139	2.85472	0.1	0.1	0.1	0.1	0.1	0.1	0.627801
ENSMUSG00000094845.1	Tmem95	protein_coding	0.1	0.1	0.1	0.1	0.1	0.1	0.1	0.1	0.1
ENSMUSG00000094840.5	Muc3a	protein_coding	0.1	3.66897	2.49196	1.69011	1.42092	0.1	0.1	0.1	0.100143
ENSMUSG00000094838.2	Gm20828	protein_coding	0.1	0.1	0.1	0.1	0.1	0.1	0.1	0.1	0.1
ENSMUSG00000094825.8	Gm3194	protein_coding	0.1	0.1	0.1	0.1	0.1	0.1	0.1	0.1	0.1
ENSMUSG00000094821.7	Gm21518	protein_coding	0.1	0.1	0.1	0.1	0.1	0.1	0.1	0.1	0.1
ENSMUSG00000094818.1	Defa32	protein_coding	0.1	0.1	0.1	0.1	0.1	0.1	0.1	0.1	0.1
ENSMUSG00000094817.8	Cphx3	protein_coding	0.1	0.1	0.1	0.1	0.1	0.1	0.1	0.1	0.1
ENSMUSG00000094813.2	Gm20777	protein_coding	0.1	0.1	0.1	0.1	0.1	0.1	0.1	0.1	0.1
ENSMUSG00000094811.7	Gm21103	protein_coding	0.1	0.1	0.1	0.1	0.1	0.1	0.1	0.1	0.1
ENSMUSG00000094808.2	1810009J06Rik	protein_coding	0.1	0.1	0.1	0.1	0.1	0.1	0.1	0.1	0.1
ENSMUSG00000094806.1	Cyp2d10	protein_coding	0.1	3.20831	0.1	0.1	0.1	0.1	94.0876	0.1	0.1
ENSMUSG00000094804.1	Gm21977	protein_coding	0.1	0.1	0.1	0.1	0.1	0.1	0.1	0.1	0.1
ENSMUSG00000094802.7	Samt1	protein_coding	0.1	0.1	0.1	0.1	0.1	0.1	0.1	0.1	0.1
ENSMUSG00000094800.8	Gm9780	protein_coding	0.1	0.1	0.223625	0.312741	0.1	0.873375	0.1	0.1	0.129215
ENSMUSG00000094798.1	Vmn1r2	protein_coding	0.1	0.1	0.1	0.1	0.1	0.1	0.1	0.1	0.142407
ENSMUSG00000094796.1	BC147527	protein_coding	0.1	0.1	0.1	0.1	0.1	0.1	16.5389	0.1	0.219314
ENSMUSG00000094793.1	Mup12	protein_coding	0.1	0.1	0.1	0.1	0.1	0.1	0.274152	0.1	0.1
ENSMUSG00000094789.7	Gm28490	protein_coding	0.1	0.1	0.1	0.1	0.1	0.1	0.1	0.1	0.1
ENSMUSG00000094786.1	Gm14403	protein_coding	0.1	0.1	3.62826	3.29831	0.1	0.1	0.1	0.1	0.450285
ENSMUSG00000094784.1	Gm8122	protein_coding	0.1	0.1	0.1	0.1	0.1	0.1	0.1	0.1	0.1
ENSMUSG00000094782.7	Gm21256	protein_coding	0.1	0.1	0.1	0.1	0.1	0.1	0.1	0.1	0.1
ENSMUSG00000094777.2	Hist1h2ap	protein_coding	0.1	0.1	0.1	0.430304	0.333006	0.511922	2.36148	4.49345	0.1
ENSMUSG00000094773.2	Gm21812	protein_coding	0.1	0.1	0.1	0.1	0.1	0.1	0.1	0.1	0.1
ENSMUSG00000094762.1	Gm10670	protein_coding	0.1	0.1	0.1	0.1	0.1	0.1	0.1	0.1	0.1
ENSMUSG00000094759.7	Gm10487	protein_coding	0.1	0.1	0.1	0.1	0.1	0.1	0.1	0.1	0.1
ENSMUSG00000094757.1	Gm4498	protein_coding	0.1	0.1	0.1	0.1	0.1	0.1	0.1	0.1	0.1
ENSMUSG00000094755.1	Olfr1453	protein_coding	0.1	0.1	0.1	0.1	0.1	0.1	0.1	0.1	0.1
ENSMUSG00000094748.1	Gm8677	protein_coding	0.1	0.1	0.1	0.1	0.1	0.1	0.1	0.1	0.1
ENSMUSG00000094746.7	Gm20916	protein_coding	0.1	0.1	0.1	0.1	0.1	0.1	0.1	0.1	0.1
ENSMUSG00000094740.1	Gm17449	protein_coding	0.1	0.1	0.1	0.1	0.1	0.1	0.1	0.1	0.1
ENSMUSG00000094739.2	Gm20806	protein_coding	0.1	0.1	0.1	0.1	0.1	0.1	0.1	0.1	0.1
ENSMUSG00000094735.1	Vmn1r95	protein_coding	0.1	0.1	0.1	0.1	0.1	0.1	0.1	0.1	0.1
ENSMUSG00000094733.1	Gm5416	protein_coding	0.1	0.1	0.1	0.1	0.1	0.1	0.1	0.1	0.1
ENSMUSG00000094729.2	Gm20747	protein_coding	0.1	0.1	0.1	0.1	0.1	0.1	0.1	0.1	0.1
ENSMUSG00000094727.1	Btbd35f5	protein_coding	0.1	0.1	0.1	0.1	0.1	0.1	0.1	0.1	0.1
ENSMUSG00000094724.7	Rnaset2b	protein_coding	1.90866	2.70546	2.82751	2.67937	2.49875	1.25428	4.02661	5.2544	0.552879
ENSMUSG00000094719.4	Gm5108	protein_coding	0.1	0.1	0.1	0.1	0.1	0.1	0.1	0.1	0.1
ENSMUSG00000094715.2	Gm17078	protein_coding	0.1	0.1	0.1	0.1	0.1	0.1	0.1	0.1	0.1
ENSMUSG00000094714.7	Gm16430	protein_coding	0.1	0.1	0.1	0.1	0.1	0.1	0.1	0.1	0.1
ENSMUSG00000094706.7	Gm10338	protein_coding	0.1	0.1	0.1	0.1	0.1	0.1	0.1	0.1	0.1
ENSMUSG00000094700.1	Vmn1r158	protein_coding	0.1	0.1	0.1	0.1	0.1	0.1	0.1	0.1	0.1
ENSMUSG00000094695.1	Gm21953	protein_coding	0.1	0.1	0.1	0.1	0.1	0.1	0.1	0.1	0.1
ENSMUSG00000094690.1	1600014C23Rik	protein_coding	0.1	0.1	0.1	0.1	0.1	0.1	0.1	0.1	0.302102
ENSMUSG00000094687.1	Defa25	protein_coding	0.1	0.1	0.1	0.1	0.1	0.1	0.1	0.1	0.1
ENSMUSG00000094686.1	Ccl21a	protein_coding	20.6101	122.143	21.711	75.2046	129.661	22.2923	0.1	192.521	0.129752
ENSMUSG00000094682.2	Gm6902	protein_coding	0.1	0.1	0.1	0.1	0.1	0.1	0.1	0.1	0.1
ENSMUSG00000094680.1	Vmn1r121	protein_coding	0.1	0.1	0.1	0.1	0.1	0.1	0.1	0.1	0.1
ENSMUSG00000094679.2	Gm21721	protein_coding	0.1	0.1	0.1	0.1	0.1	0.1	0.1	0.1	0.1
ENSMUSG00000094672.1	Vmn2r25	protein_coding	0.1	0.1	0.1	0.1	0.1	0.1	0.1	0.1	0.153875
ENSMUSG00000094660.2	Gm21394	protein_coding	0.1	0.1	0.1	0.1	0.1	0.1	0.1	0.1	0.1
ENSMUSG00000094658.7	Rbmy	protein_coding	0.1	0.1	0.1	0.1	0.1	0.1	0.1	0.1	0.1
ENSMUSG00000094651.2	Gal3st2	protein_coding	0.1	0.1	0.1	0.1	0.320191	0.229608	0.1	0.1	0.932702
ENSMUSG00000094649.1	Gm7102	protein_coding	0.1	0.1	0.1	0.1	0.1	0.1	0.1	0.1	0.1
ENSMUSG00000094648.1	Gm13287	protein_coding	0.1	0.1	0.1	0.1	0.1	0.1	0.1	0.1	0.1
ENSMUSG00000094647.7	Gm21650	protein_coding	0.1	0.1	0.1	0.1	0.1	0.1	0.1	0.1	0.1
ENSMUSG00000094637.1	Vmn1r204	protein_coding	0.1	0.1	0.1	0.1	0.1	0.1	0.1	0.1	0.176308
ENSMUSG00000094628.7	Gm3252	protein_coding	0.1	0.1	0.1	0.1	0.1	0.1	0.1	0.1	0.19222
ENSMUSG00000094626.1	Cecr6	protein_coding	0.1	0.1	0.1	0.1	0.1	0.1	0.1	0.1	3.11129
ENSMUSG00000094624.1	Gm4836	protein_coding	0.1	0.1	0.1	0.1	0.1	0.1	0.1	0.1	0.1
ENSMUSG00000094620.1	Cldn34c3	protein_coding	0.1	0.1	0.1	0.1	0.1	0.1	0.1	0.1	0.246739
ENSMUSG00000094618.1	Gm13271	protein_coding	0.1	0.1	0.1	0.1	0.1	0.1	0.1	0.1	0.1
ENSMUSG00000094616.7	Gm20888	protein_coding	0.1	0.1	0.1	0.1	0.1	0.1	0.1	0.1	0.1
ENSMUSG00000094613.2	A630076J17Rik	protein_coding	0.1	0.1	0.1	0.1	0.1	0.1	0.1	0.1	0.1
ENSMUSG00000094606.7	Vmn2r50	protein_coding	0.1	0.1	0.1	0.1	0.1	0.1	0.1	0.1	0.1
ENSMUSG00000094602.1	Vmn1r169	protein_coding	0.1	0.1	0.1	0.1	0.1	0.1	0.1	0.1	0.1
ENSMUSG00000094601.1	Gm5926	protein_coding	0.1	0.1	0.1	0.1	0.1	0.1	0.1	0.1	0.1
ENSMUSG00000094600.1	Vmn1r217	protein_coding	0.1	0.1	0.1	0.1	0.1	0.1	0.1	0.1	0.175733
ENSMUSG00000094596.1	Btbd35f20	protein_coding	0.1	0.1	0.1	0.1	0.1	0.1	0.1	0.1	0.1
ENSMUSG00000094595.1	Fsbp	protein_coding	0.1	0.1	0.143358	0.1	0.373353	0.1	0.1	0.1	0.144354
ENSMUSG00000094592.1	Gm15140	protein_coding	0.1	0.1	0.1	0.1	0.1	0.1	0.1	0.1	0.1
ENSMUSG00000094590.2	Gm10251	protein_coding	0.1	0.1	0.1	0.1	0.1	0.1	0.1	0.1	0.11522
ENSMUSG00000094589.1	Vmn1r118	protein_coding	0.1	0.1	0.1	0.1	0.1	0.1	0.1	0.1	0.1
ENSMUSG00000094586.3	Vmn1r41	protein_coding	0.1	0.1	0.1	0.1	0.1	0.1	0.1	0.1	0.1
ENSMUSG00000094584.2	Ms4a18	protein_coding	0.1	0.1	0.1	0.1	0.1	0.1	0.1	0.1	0.1
ENSMUSG00000094578.8	Gm3187	protein_coding	0.1	0.1	0.1	0.1	0.1	0.1	0.1	0.1	0.1
ENSMUSG00000094577.7	4921511M17Rik	protein_coding	0.1	0.1	0.1	0.1	0.1	0.1	0.1	0.1	0.1
ENSMUSG00000094575.2	Gm20738	protein_coding	0.1	0.1	0.1	0.1	0.1	0.1	0.1	0.1	0.1
ENSMUSG00000094570.7	Gm20931	protein_coding	0.1	0.1	0.1	0.1	0.1	0.1	0.1	0.1	0.1
ENSMUSG00000094564.1	Gm21870	protein_coding	0.1	0.1	0.1	0.1	0.1	0.1	0.1	0.1	0.1
ENSMUSG00000094560.1	A430089I19Rik	protein_coding	0.1	0.1	0.1	0.1	0.1	0.1	0.1	0.1	0.1
ENSMUSG00000094559.1	Cyp2d34	protein_coding	0.1	0.1	0.1	0.1	0.1	0.1	0.1	0.1	0.1
ENSMUSG00000094558.1	Btbd35f11	protein_coding	0.1	0.1	0.1	0.1	0.1	0.1	0.1	0.1	0.1
ENSMUSG00000094556.2	Gm20821	protein_coding	0.1	0.1	0.1	0.1	0.1	0.1	0.1	0.1	0.1
ENSMUSG00000094553.2	Vmn1r50	protein_coding	0.1	0.1	0.1	0.1	0.1	0.1	0.1	0.1	0.246396
ENSMUSG00000094545.1	Vmn1r101	protein_coding	0.1	0.1	0.1	0.1	0.1	0.1	0.1	0.1	0.1
ENSMUSG00000094543.1	Gm8212	protein_coding	0.1	0.1	0.1	0.1	0.1	0.1	0.1	0.1	0.1
ENSMUSG00000094542.1	Vmn1r149	protein_coding	0.1	0.1	0.1	0.1	0.1	0.1	0.1	0.1	0.1
ENSMUSG00000094532.1	Gm4216	protein_coding	0.1	0.1	0.1	0.1	0.1	0.1	0.1	0.1	0.1
ENSMUSG00000094511.7	Gm21693	protein_coding	0.1	0.1	0.1	0.1	0.1	0.1	0.1	0.1	0.1
ENSMUSG00000094507.1	Gm21913	protein_coding	0.1	0.1	0.1	0.1	0.1	0.1	0.1	0.1	0.1
ENSMUSG00000094500.2	Smim18	protein_coding	0.1	0.1	0.168528	0.1	0.1	0.529332	0.1	0.1	3.60371
ENSMUSG00000094499.1	Vmn2r-ps104	protein_coding	0.1	0.1	0.1	0.1	0.1	0.1	0.1	0.1	0.113327
ENSMUSG00000094487.1	Gm21958	protein_coding	0.1	0.1	0.494608	0.1	0.1	0.1	0.1	0.1	0.1
ENSMUSG00000094484.2	Gm21244	protein_coding	0.1	0.1	0.1	0.1	0.1	0.1	0.1	0.1	0.1
ENSMUSG00000094483.2	Purb	protein_coding	11.5255	10.4776	7.42781	7.1956	2.38455	5.36564	0.1	1.0865	22.2375
ENSMUSG00000094475.7	Gm11007	protein_coding	0.1	0.1	0.1	0.1	0.1	0.1	0.1	0.1	0.1
ENSMUSG00000094472.1	Gm21897	protein_coding	3.0624	9.33334	1.14208	1.47796	1.65947	3.11413	0.1	0.546752	28.3327
ENSMUSG00000094462.1	Gm21028	protein_coding	0.1	0.1	0.1	0.1	0.1	0.1	0.1	0.1	0.1
ENSMUSG00000094461.1	Olfr883	protein_coding	0.1	0.1	0.1	0.1	0.1	0.1	0.1	0.1	0.1
ENSMUSG00000094460.7	Gm21560	protein_coding	0.1	0.1	0.1	0.1	0.1	0.1	0.1	0.1	0.1
ENSMUSG00000094447.1	9430069I07Rik	protein_coding	0.1	0.1	0.1	0.1	0.1	0.1	0.1	0.1	0.1
ENSMUSG00000094445.7	1700015G11Rik	protein_coding	0.1	0.1	0.1	0.1	0.1	0.1	0.1	0.1	0.1
ENSMUSG00000094441.1	Zfp955a	protein_coding	0.1	0.1	4.00012	3.71113	0.810574	0.800828	0.1	0.1	0.44573
ENSMUSG00000094430.2	Gm933	protein_coding	0.1	0.1	0.1	0.1	0.1	0.1	0.1	0.1	0.1
ENSMUSG00000094429.2	Gm19965	protein_coding	0.1	0.1	0.1	0.1	0.1	0.1	0.1	0.1	0.1
ENSMUSG00000094410.7	Gm38394	protein_coding	0.1	0.1	3.25713	0.760481	0.161717	0.695954	0.1	0.237532	0.476293
ENSMUSG00000094404.1	Gm21776	protein_coding	0.1	0.1	0.1	0.1	0.1	0.1	0.1	0.1	0.1
ENSMUSG00000094399.7	Gm21477	protein_coding	0.1	0.1	0.1	0.1	0.1	0.1	0.1	0.1	0.1
ENSMUSG00000094396.1	Vmn2r124	protein_coding	0.1	0.1	0.1	0.1	0.1	0.1	0.1	0.1	0.1
ENSMUSG00000094391.1	Btbd35f29	protein_coding	0.1	0.1	0.1	0.1	0.1	0.1	0.1	0.1	0.1
ENSMUSG00000094385.1	Vmn1r123	protein_coding	0.1	0.1	0.1	0.1	0.1	0.1	0.1	0.1	0.1
ENSMUSG00000094379.1	Vmn1r202	protein_coding	0.1	0.1	0.1	0.1	0.1	0.1	0.1	0.1	0.1
ENSMUSG00000094378.7	Gm15097	protein_coding	0.1	0.1	0.1	0.1	0.1	0.1	0.1	0.1	0.1
ENSMUSG00000094370.7	Gm3373	protein_coding	0.1	0.1	0.1	0.1	0.1	0.1	0.1	0.1	0.1
ENSMUSG00000094361.1	Btbd35f30	protein_coding	0.1	0.1	0.1	0.1	0.1	0.1	0.1	0.1	0.1
ENSMUSG00000094354.1	Gm21882	protein_coding	0.1	0.1	0.1	0.1	0.1	0.1	0.1	0.1	0.1
ENSMUSG00000094352.1	Btbd35f19	protein_coding	0.1	0.1	0.1	0.1	0.1	0.1	0.1	0.1	0.1
ENSMUSG00000094351.1	Gm21883	protein_coding	0.1	0.1	0.1	0.1	0.1	0.1	0.1	0.1	1.58651
ENSMUSG00000094349.1	Gm8082	protein_coding	0.1	0.1	0.1	0.1	0.1	0.1	0.1	0.1	0.1
ENSMUSG00000094346.1	Gm21746	protein_coding	0.1	0.1	0.1	0.1	0.1	0.1	0.1	0.1	0.1
ENSMUSG00000094338.1	Hist1h2bl	protein_coding	0.1	0.1	0.1	0.1	0.1	0.1	0.1	0.1	0.1
ENSMUSG00000094336.1	Gm13693	protein_coding	0.1	0.1	0.1	0.1	0.1	0.1	0.1	0.1	0.1
ENSMUSG00000094328.2	Gm9125	protein_coding	0.1	0.1	0.1	0.1	0.1	0.1	0.1	0.1	0.1
ENSMUSG00000094325.7	Gm20831	protein_coding	0.1	0.1	0.1	0.1	0.1	0.1	0.1	0.1	0.1
ENSMUSG00000094313.2	Vmn1r61	protein_coding	0.1	0.1	0.1	0.1	0.1	0.1	0.1	0.1	0.124163
ENSMUSG00000094311.1	Rfpl4b	protein_coding	0.1	0.1	0.1	0.1	0.1	0.1	0.1	0.1	0.1
ENSMUSG00000094309.1	Btbd35f1	protein_coding	0.1	0.1	0.1	0.1	0.1	0.1	0.1	0.1	0.1
ENSMUSG00000094307.1	Btbd35f28	protein_coding	0.1	0.1	0.1	0.1	0.1	0.1	0.1	0.1	0.1
ENSMUSG00000094305.1	Scgb2b20	protein_coding	0.1	0.1	0.1	0.1	0.1	0.1	0.1	0.1	0.362517
ENSMUSG00000094298.1	Gm6164	protein_coding	0.1	0.1	0.1	0.1	0.1	0.1	0.1	0.1	0.1
ENSMUSG00000094296.1	Gm21798	protein_coding	0.1	0.1	0.1	0.1	0.1	0.1	0.1	0.1	0.1
ENSMUSG00000094294.2	Gm20909	protein_coding	0.1	0.1	0.1	0.1	0.1	0.1	0.1	0.1	0.1
ENSMUSG00000094293.1	Gm3893	protein_coding	0.1	0.1	0.1	0.1	0.1	0.1	0.1	0.1	0.1
ENSMUSG00000094291.1	Vmn1r28	protein_coding	0.1	0.1	0.1	0.1	0.1	0.1	0.1	0.1	0.117229
ENSMUSG00000094284.1	Vmn1r112	protein_coding	0.1	0.1	0.1	0.1	0.1	0.1	0.1	0.1	0.1
ENSMUSG00000094282.1	Cfap73	protein_coding	0.1	0.1	0.1	0.25107	0.1	0.1	0.1	0.1	0.155715
ENSMUSG00000094277.1	Gm21726	protein_coding	0.1	0.1	0.1	0.1	0.1	0.1	0.1	0.1	1.20671
ENSMUSG00000094273.1	Btbd35f17	protein_coding	0.1	0.1	0.1	0.1	0.1	0.1	0.1	0.1	0.1
ENSMUSG00000094271.1	Gm13290	protein_coding	0.1	0.1	0.1	0.1	0.1	0.1	0.1	0.1	0.1
ENSMUSG00000094266.1	Olfr340	protein_coding	0.1	0.1	0.1	0.1	0.1	0.1	0.1	0.1	0.331769
ENSMUSG00000094258.7	Gm8159	protein_coding	0.1	0.1	0.1	0.1	0.1	0.1	0.1	0.1	0.1
ENSMUSG00000094252.1	Gm17469	protein_coding	0.1	0.1	0.1	0.1	0.1	0.1	0.1	0.1	0.1
ENSMUSG00000094248.1	Hist1h2ao	protein_coding	0.1	0.1	0.234385	0.1	0.1	0.1	0.1	0.1	0.1
ENSMUSG00000094237.2	AF067063	protein_coding	0.1	0.1	0.1	0.1	0.1	0.1	0.1	0.1	0.1
ENSMUSG00000094227.1	Gm21767	protein_coding	0.1	0.1	0.1	0.1	0.1	0.1	0.1	0.1	0.1
ENSMUSG00000094221.1	Vmn1r124	protein_coding	0.1	0.1	0.1	0.1	0.1	0.1	0.1	0.1	0.166957
ENSMUSG00000094219.1	Calhm3	protein_coding	0.1	0.1	0.1	0.1	0.1	0.1	0.1	0.1	0.1
ENSMUSG00000094211.1	Gm21789	protein_coding	0.1	0.1	0.1	0.1	0.1	0.1	0.1	0.1	0.1
ENSMUSG00000094208.1	Vmn1r130	protein_coding	0.1	0.1	0.1	0.1	0.1	0.1	0.1	0.1	0.1
ENSMUSG00000094206.1	Vmn1r25	protein_coding	0.1	0.1	0.1	0.1	0.1	0.1	0.1	0.1	0.1
ENSMUSG00000094205.7	Gm8926	protein_coding	0.1	0.1	0.1	0.1	0.1	0.1	0.1	0.1	0.1
ENSMUSG00000094204.1	Gm21915	protein_coding	0.1	0.1	0.1	0.1	0.1	0.1	0.1	0.1	0.1
ENSMUSG00000094203.1	Gm17267	protein_coding	0.1	0.1	0.1	0.1	0.1	0.1	0.1	0.1	0.1
ENSMUSG00000094197.1	Olfr474	protein_coding	0.1	0.1	0.1	0.1	0.1	0.1	0.1	0.1	0.1
ENSMUSG00000094196.2	Magea3	protein_coding	0.1	0.1	0.1	0.1	0.1	0.1	0.1	0.1	0.228931
ENSMUSG00000094195.2	Gm6509	protein_coding	0.1	0.1	0.1	0.1	0.1	0.1	0.1	0.1	0.134622
ENSMUSG00000094187.1	Vmn1r170	protein_coding	0.1	0.1	0.1	0.1	0.1	0.1	0.1	0.1	0.1
ENSMUSG00000094181.7	Gm21739	protein_coding	0.1	0.1	0.1	0.1	0.1	0.1	0.1	0.1	0.1
ENSMUSG00000094170.1	Gm21170	protein_coding	0.1	0.1	0.1	0.1	0.1	0.1	0.1	0.1	0.1
ENSMUSG00000094168.1	Gm21903	protein_coding	0.1	0.1	0.1	0.1	0.1	0.1	0.1	0.1	0.1
ENSMUSG00000094163.1	Tdpoz5	protein_coding	0.1	0.1	0.1	0.1	0.1	0.1	0.1	0.1	0.1
ENSMUSG00000094161.1	Gm21904	protein_coding	0.1	0.1	0.1	0.1	0.1	0.1	0.1	0.1	0.1
ENSMUSG00000094157.7	Gm7995	protein_coding	0.1	0.1	0.1	0.1	0.1	0.1	0.1	0.1	0.1
ENSMUSG00000094155.1	Btbd35f8	protein_coding	0.1	0.1	0.1	0.1	0.1	0.1	0.1	0.1	0.1
ENSMUSG00000094151.1	Gm7233	protein_coding	0.1	0.1	0.1	0.1	0.1	0.1	0.1	0.1	0.13664
ENSMUSG00000094149.1	Gm8453	protein_coding	0.1	0.1	0.1	0.1	0.1	0.1	0.1	0.1	0.1
ENSMUSG00000094147.1	Gm21616	protein_coding	0.1	0.1	0.1	0.1	0.1	0.1	0.1	0.1	0.1
ENSMUSG00000094146.1	Gm10142	protein_coding	0.1	0.1	0.1	0.1	0.1	0.1	0.1	0.1	0.1
ENSMUSG00000094145.1	Vmn2r20	protein_coding	0.1	0.1	0.1	0.1	0.1	0.1	0.1	0.1	0.1
ENSMUSG00000094144.8	Gm21312	protein_coding	0.1	0.1	0.1	0.1	0.1	0.1	0.1	0.1	0.1
ENSMUSG00000094132.7	Gm3264	protein_coding	0.1	0.1	0.1	0.1	0.1	0.1	0.1	0.1	0.1
ENSMUSG00000094127.1	G530012D18Rik	protein_coding	0.1	0.1	0.1	0.1	0.1	0.1	0.1	0.1	0.1
ENSMUSG00000094125.1	Gm13698	protein_coding	0.1	0.1	0.1	0.1	0.1	0.1	0.1	0.1	0.1
ENSMUSG00000094120.1	Gm3233	protein_coding	0.1	0.1	0.1	0.1	0.1	0.1	0.1	0.1	0.1
ENSMUSG00000094116.1	Gm11237	protein_coding	0.1	0.1	0.1	0.1	0.1	0.1	0.1	0.1	0.1
ENSMUSG00000094115.1	Spin2-ps6	protein_coding	0.1	0.1	0.1	0.1	0.1	0.1	0.1	0.1	0.1
ENSMUSG00000094114.1	Gm21967	protein_coding	0.1	0.438616	1.0397	3.13441	3.67772	5.36051	4.17259	0.1	3.09028
ENSMUSG00000094113.7	5430401F13Rik	protein_coding	0.1	0.1	0.1	0.1	0.1	0.1	0.1	0.1	0.1
ENSMUSG00000094112.1	9330182O14Rik	protein_coding	0.1	0.1	0.1	0.1	0.1	0.1	0.1	0.1	0.1
ENSMUSG00000094107.1	Vmn2r47	protein_coding	0.1	0.1	0.1	0.1	0.1	0.1	0.1	0.1	0.1
ENSMUSG00000094105.7	Gm8922	protein_coding	0.1	0.1	0.1	0.1	0.1	0.1	0.1	0.1	0.1
ENSMUSG00000094085.1	Vmn1r114	protein_coding	0.1	0.1	0.1	0.1	0.1	0.1	0.1	0.1	0.1
ENSMUSG00000094084.2	Tdpoz1	protein_coding	0.1	0.1	0.1	0.1	0.1	0.1	0.1	0.1	0.1
ENSMUSG00000094083.1	Gm1604a	protein_coding	0.1	0.1	0.1	0.1	0.1	0.1	0.1	0.1	0.89805
ENSMUSG00000094081.2	Gm20826	protein_coding	0.1	0.1	0.1	0.1	0.1	0.1	0.1	0.1	0.1
ENSMUSG00000094078.1	Vmn1r81	protein_coding	0.1	0.1	0.1	0.1	0.1	0.1	0.1	0.1	0.1
ENSMUSG00000094076.7	Gm4767	protein_coding	0.1	0.1	0.1	0.1	0.1	0.1	0.1	0.1	0.1
ENSMUSG00000094066.1	Fam205a2	protein_coding	0.1	0.1	0.1	0.1	0.1	0.1	0.1	0.1	0.1
ENSMUSG00000094065.1	Gm21541	protein_coding	0.1	0.1	0.1	0.1	0.1	0.1	0.1	1.08866	0.1
ENSMUSG00000094053.2	Scgb2b7	protein_coding	0.1	0.1	0.1	0.1	0.1	0.1	0.1	0.1	0.138762
ENSMUSG00000094052.2	Gm21118	protein_coding	0.1	0.1	0.1	0.1	0.1	0.1	0.1	0.1	0.1
ENSMUSG00000094044.1	Gm17584	protein_coding	0.1	0.1	0.1	0.1	0.1	0.1	0.1	0.1	0.1
ENSMUSG00000094043.2	Gm7971	protein_coding	0.1	0.1	0.1	0.1	0.1	0.1	0.1	0.1	0.1
ENSMUSG00000094036.1	Gm6465	protein_coding	0.1	0.1	0.1	0.1	0.1	0.1	0.1	0.1	0.1
ENSMUSG00000094035.1	Ldlrad2	protein_coding	0.1	0.1	0.1	0.156885	0.1	0.1	0.1	0.1	0.1
ENSMUSG00000094030.1	Gm21833	protein_coding	0.1	0.538578	0.1	0.237453	0.1025	0.126539	0.1	0.1	18.1184
ENSMUSG00000094027.1	Gm21762	protein_coding	0.1	0.1	0.1	0.1	0.1	0.1	0.1	0.1	0.1
ENSMUSG00000094025.7	Gm8879	protein_coding	0.1	0.1	0.1	0.1	0.1	0.1	0.1	0.1	0.1
ENSMUSG00000094024.1	Esp18	protein_coding	0.1	0.1	0.1	0.1	0.1	0.1	0.1	0.1	0.1
ENSMUSG00000094021.7	Gm3685	protein_coding	0.1	0.1	0.1	0.1	0.1	0.1	0.1	0.1	0.1
ENSMUSG00000094018.1	S100a2	protein_coding	0.1	0.1	0.1	0.1	0.1	0.1	0.1	0.1	0.1
ENSMUSG00000094012.1	Gm10024	protein_coding	0.1	0.1	0.1	0.1	0.1	0.1	0.1	0.1	0.248953
ENSMUSG00000094011.1	Vmn1r94	protein_coding	0.1	0.1	0.1	0.1	0.1	0.1	0.1	0.1	0.1
ENSMUSG00000094010.1	Vmn1r119	protein_coding	0.1	0.1	0.1	0.1	0.1	0.1	0.1	0.1	0.1
ENSMUSG00000094004.7	Gm5128	protein_coding	0.1	0.1	0.1	0.1	0.1	0.1	0.1	0.1	0.1
ENSMUSG00000094001.1	Vmn1r122	protein_coding	0.1	0.1	0.1	0.1	0.1	0.1	0.1	0.1	0.1
ENSMUSG00000093996.1	Fam205a3	protein_coding	0.1	0.1	0.1	0.1	0.1	0.1	0.1	0.1	0.1
ENSMUSG00000093993.7	Gm20736	protein_coding	0.1	0.1	0.1	0.1	0.1	0.1	0.1	0.1	0.1
ENSMUSG00000093989.1	Rnasek	protein_coding	55.6435	89.2208	147.653	165.898	174.745	167.286	489.249	205.593	195.592
ENSMUSG00000093987.7	Gm21704	protein_coding	0.1	0.1	0.1	0.1	0.1	0.1	0.1	0.1	0.1
ENSMUSG00000093986.1	Vmn1r120	protein_coding	0.1	0.1	0.1	0.1	0.1	0.1	0.1	0.1	0.23567
ENSMUSG00000093985.7	Gm10406	protein_coding	0.1	0.1	0.1	0.1	0.1	0.1	0.1	0.1	0.1
ENSMUSG00000093980.1	Olfr493	protein_coding	0.1	0.1	0.1	0.1	0.1	0.1	0.1	0.1	0.175011
ENSMUSG00000093979.7	Gm2237	protein_coding	0.1	0.1	0.1	0.1	0.1	0.1	0.1	0.1	0.139013
ENSMUSG00000093973.1	Mrgpra2a	protein_coding	0.1	0.519859	0.1	0.1	0.1	0.1	0.1	0.1	0.1
ENSMUSG00000093968.1	Gm8165	protein_coding	0.1	0.1	0.1	0.1	0.1	0.1	0.1	0.1	0.293914
ENSMUSG00000093962.7	Gm11756	protein_coding	0.1	0.1	0.1	0.1	0.1	0.1	0.1	0.1	0.1
ENSMUSG00000093957.1	Esp3	protein_coding	0.1	0.1	0.1	0.1	0.1	0.1	0.1	0.1	0.158261
ENSMUSG00000093954.8	Gm16867	protein_coding	0.1	0.1	0.1	0.1	0.1	0.1	0.1	0.1	0.1
ENSMUSG00000093950.2	Gm20823	protein_coding	0.1	0.1	0.1	0.1	0.1	0.1	0.1	0.1	0.1
ENSMUSG00000093948.7	Gm10378	protein_coding	0.1	0.1	0.1	0.1	0.1	0.1	0.1	0.1	0.1
ENSMUSG00000093945.1	Gm3543	protein_coding	0.1	0.1	0.1	0.1	0.1	0.1	0.1	0.1	0.1
ENSMUSG00000093941.1	Vmn1r131	protein_coding	0.1	0.1	0.1	0.1	0.1	0.1	0.1	0.1	0.1
ENSMUSG00000093938.2	Evi2b	protein_coding	0.1	0.1	0.1	0.1	0.1	0.1	0.1	0.1	0.1
ENSMUSG00000093931.2	Amy2a3	protein_coding	0.1	0.1	0.1	0.1	0.1	0.1	0.1	0.1	0.1
ENSMUSG00000093930.1	Hmgcs1	protein_coding	33.1896	11.7808	27.4229	12.7487	16.1921	21.8153	3.74466	6.27387	14.01
ENSMUSG00000093927.2	Gm20918	protein_coding	0.1	0.1	0.1	0.1	0.1	0.1	0.1	0.1	0.1
ENSMUSG00000093926.1	Gm17027	protein_coding	0.1	0.1	0.1	0.1	0.1	0.1	0.1	0.1	0.1
ENSMUSG00000093923.7	Gm5935	protein_coding	0.1	0.1	0.1	0.1	0.1	0.1	0.1	0.1	0.1
ENSMUSG00000093922.1	Rpl36-ps4	protein_coding	0.1	0.1	0.1	0.1	0.1	0.1	0.1	0.1	0.1
ENSMUSG00000093918.7	Gm21677	protein_coding	0.1	0.1	0.1	0.1	0.1	0.1	0.1	0.1	0.1
ENSMUSG00000093917.1	Gm8660	protein_coding	0.1	0.1	0.1	0.1	0.1	0.1	0.1	0.1	0.1
ENSMUSG00000093916.1	Gm379	protein_coding	0.1	0.1	0.1	0.1	0.1	0.1	0.1	0.1	0.1
ENSMUSG00000093903.6	Gm21454	protein_coding	0.1	0.1	0.1	0.1	0.1	0.1	0.1	0.1	0.1
ENSMUSG00000093898.2	Gm3629	protein_coding	0.1	0.1	0.1	0.1	0.1	0.1	0.1	0.1	0.1
ENSMUSG00000093895.7	Gm21865	protein_coding	0.1	0.1	0.1	0.1	0.1	0.1	0.1	0.1	0.1
ENSMUSG00000093890.1	Vmn1r127	protein_coding	0.1	0.1	0.1	0.1	0.1	0.1	0.1	0.1	0.1
ENSMUSG00000093887.8	Gm3033	protein_coding	0.1	0.1	0.1	0.1	0.1	0.1	0.1	0.1	0.1
ENSMUSG00000093883.1	Gm21866	protein_coding	0.1	0.1	0.1	0.1	0.1	0.1	0.1	0.1	0.1
ENSMUSG00000093871.1	Gm4187	protein_coding	0.1	0.1	0.1	0.1	0.1	0.1	0.1	0.1	0.1
ENSMUSG00000093868.2	Gm20809	protein_coding	0.1	0.1	0.1	0.1	0.1	0.1	0.1	0.1	0.1
ENSMUSG00000093865.7	Lrit3	protein_coding	0.1	0.1	0.1	0.1	0.1	0.1	0.1	0.1	0.1
ENSMUSG00000093863.1	Gm7954	protein_coding	0.1	0.1	0.1	0.1	0.1	0.1	0.1	0.1	0.1
ENSMUSG00000093857.1	Btbd35f22	protein_coding	0.1	0.1	0.1	0.1	0.1	0.1	0.1	0.1	0.1
ENSMUSG00000093853.1	Vmn1r151	protein_coding	0.1	0.1	0.1	0.1	0.1	0.1	0.1	0.1	0.1
ENSMUSG00000093848.2	Gm20865	protein_coding	0.1	0.1	0.1	0.1	0.1	0.1	0.1	0.1	0.1
ENSMUSG00000093833.1	Gm7970	protein_coding	0.1	0.1	0.1	0.1	0.1	0.1	0.1	0.1	0.1
ENSMUSG00000093825.2	Olfr723	protein_coding	0.1	0.1	0.1	0.1	0.1	0.1	0.1	0.1	0.1
ENSMUSG00000093820.1	Vmn2r21	protein_coding	0.1	0.1	0.1	0.1	0.1	0.1	0.1	0.1	0.1
ENSMUSG00000093814.1	Gm9637	protein_coding	0.1	0.1	0.1	0.1	0.1	0.1	0.1	0.1	0.165922
ENSMUSG00000093806.1	Asmt	protein_coding	0.1	0.1	0.1	0.1	0.1	0.1	0.1	0.1	0.1
ENSMUSG00000093805.7	Gm9994	protein_coding	0.1	0.1	0.1	0.1	0.1	0.114545	0.1	0.1	0.1
ENSMUSG00000093789.2	Methig1	protein_coding	0.1	0.1	0.1	0.1	0.1	0.1	0.1	0.1	0.113833
ENSMUSG00000093785.1	Vmn1r10	protein_coding	0.1	0.1	0.1	0.1	0.1	0.1	0.1	0.1	0.135441
ENSMUSG00000093764.1	Vmn1r36	protein_coding	0.1	0.1	0.1	0.1	0.1	0.1	0.1	0.1	0.1
ENSMUSG00000093755.1	Vmn1r39	protein_coding	0.1	0.1	0.1	0.1	0.1	0.1	0.1	0.1	0.282901
ENSMUSG00000093701.7	Gm21970	protein_coding	0.1	0.1	0.1	0.1	0.1	2.71468	0.1	1.20051	0.1
ENSMUSG00000093696.1	Vmn1r7	protein_coding	0.1	0.1	0.1	0.1	0.1	0.1	0.1	0.1	0.105196
ENSMUSG00000093692.1	Vmn1r14	protein_coding	0.1	0.1	0.1	0.1	0.1	0.1	0.1	0.1	0.1
ENSMUSG00000093679.1	Vmn1r20	protein_coding	0.1	0.1	0.1	0.1	0.1	0.1	0.1	0.1	0.1
ENSMUSG00000093674.7	Rpl41	protein_coding	1251.1	2682.09	2280.09	3218.62	7018.11	3458.4	11789.8	9833.24	256.424
ENSMUSG00000093668.3	Pou5f2	protein_coding	0.1	0.1	0.203833	0.1434	2.79319	0.1	0.1	0.1	0.339464
ENSMUSG00000093661.1	Eif4e3	protein_coding	5.23368	7.10686	7.96367	16.6934	0.809698	11.4355	15.087	11.2182	1.99005
ENSMUSG00000093635.1	Vmn1r11	protein_coding	0.1	0.1	0.1	0.1	0.1	0.1	0.1	0.1	0.1
ENSMUSG00000093632.1	Vmn1r38	protein_coding	0.1	0.1	0.1	0.1	0.1	0.1	0.1	0.1	0.1
ENSMUSG00000093626.1	Ly6l	protein_coding	0.1	0.1	0.1	0.1	0.1	0.1	0.1	0.1	0.1
ENSMUSG00000093575.1	Gm20695	protein_coding	0.1	0.1	2.01768	1.37933	0.1	0.1	0.1	0.1	0.328676
ENSMUSG00000093574.1	Gm20671	protein_coding	0.1	0.1	0.1	0.1	0.234289	0.1	0.116764	0.1	0.1
ENSMUSG00000093550.7	Higd1c	protein_coding	0.1	0.1	0.1	0.1	0.1	0.1	0.1	0.1	0.1
ENSMUSG00000093536.7	Smim17	protein_coding	0.1	0.1	0.1	0.137236	0.1	0.1	0.1	0.1	1.10941
ENSMUSG00000093523.1	Vmn1r16	protein_coding	0.1	0.1	0.1	0.1	0.1	0.1	0.1	0.1	0.265746
ENSMUSG00000093501.1	Vmn1r22	protein_coding	0.1	0.1	0.1	0.1	0.1	0.1	0.1	0.1	0.1
ENSMUSG00000093485.1	Gm20708	protein_coding	0.1	1.34189	0.130423	0.106109	3.4972	0.19334	2.5128	0.1	0.170756
ENSMUSG00000093451.1	Vmn1r24	protein_coding	0.1	0.1	0.1	0.1	0.1	0.1	0.1	0.1	0.1
ENSMUSG00000093445.7	Lrch4	protein_coding	0.50496	0.585409	1.53358	5.06854	0.993576	1.13384	0.1	4.92122	1.38341
ENSMUSG00000093411.1	Vmn1r17	protein_coding	0.1	0.1	0.1	0.1	0.1	0.1	0.1	0.1	0.204434
ENSMUSG00000093379.7	Vmn1r31	protein_coding	0.1	0.1	0.1	0.1	0.1	0.1	0.1	0.1	0.126266
ENSMUSG00000093376.1	Vmn1r23	protein_coding	0.1	0.1	0.1	0.1	0.1	0.1	0.1	0.1	0.1
ENSMUSG00000092622.8	Khdc3	protein_coding	0.1	0.1	0.1	0.1	0.1	0.1	0.1	0.1	0.1
ENSMUSG00000092618.2	Btnl6	protein_coding	0.1	0.1	0.1	0.1	0.1	0.1	0.1	0.1	0.1
ENSMUSG00000092609.1	Gm20481	protein_coding	69.3592	104.511	122.728	246.678	456.868	1386.43	33.2303	45.9555	0.573879
ENSMUSG00000092607.9	Scnm1	protein_coding	29.1564	76.693	24.472	35.777	18.4001	21.3058	56.7884	38.5511	11.3026
ENSMUSG00000092586.8	Ly6g6c	protein_coding	0.1	0.1	1.46049	0.32368	5.46131	0.113795	10.1392	0.1	0.343782
ENSMUSG00000092579.1	Vmn1r62	protein_coding	0.1	0.1	0.1	0.1	0.1	0.1	0.1	0.1	0.1
ENSMUSG00000092558.3	Med20	protein_coding	0.500049	13.6149	32.9084	27.0338	27.9522	17.1395	0.1	13.7772	3.97499
ENSMUSG00000092544.8	Gm20422	protein_coding	0.1	0.333032	0.102279	0.1	0.1	0.1	0.1	0.1	0.1
ENSMUSG00000092519.2	Actl9	protein_coding	0.1	0.1	0.287986	0.1	0.1	0.1	0.1	0.1	0.156172
ENSMUSG00000092518.9	Fam71e2	protein_coding	0.1	0.1	0.1	0.1	0.1	0.1	0.1	0.1	0.121242
ENSMUSG00000092511.7	Gm20547	protein_coding	0.1	0.1	0.124745	0.1	0.1	0.1	0.1	0.1	0.1
ENSMUSG00000092486.1	2610524H06Rik	protein_coding	0.1	5.12234	3.75855	7.27799	2.03054	1.60533	15.0128	0.1	6.11064
ENSMUSG00000092473.3	Vmn1r180	protein_coding	0.1	0.1	0.1	0.1	0.1	0.1	0.1	0.1	0.223856
ENSMUSG00000092463.1	Gm20489	protein_coding	0.1	0.1	0.1	0.1	0.1	0.1	0.1	0.1	0.1
ENSMUSG00000092456.1	V1rd19	protein_coding	0.1	0.1	0.1	0.1	0.1	0.1	0.1	0.1	0.170912
ENSMUSG00000092443.1	Gm20726	protein_coding	0.1	0.1	0.1	0.1	0.1	0.1	0.1	0.1	0.939098
ENSMUSG00000092417.3	Gpank1	protein_coding	6.11348	9.20947	16.1382	15.6554	17.3542	34.5011	15.3695	6.379	6.38451
ENSMUSG00000092416.2	Zfp141	protein_coding	0.1	2.29639	3.63018	2.11086	0.483011	0.468118	0.1	0.1	0.505045
ENSMUSG00000092360.1	Gm20441	protein_coding	0.1	0.1	0.1	0.1	0.1	0.1	0.1	0.1	0.1
ENSMUSG00000092345.1	Gm20503	protein_coding	0.165108	0.1	0.1	0.1	0.1	0.1	0.1	0.1	0.1
ENSMUSG00000092342.1	Esp31	protein_coding	0.1	0.1	0.1	0.1	0.1	0.1	0.1	0.1	0.1
ENSMUSG00000092335.1	Zfp977	protein_coding	0.1	0.1	0.354859	1.58764	0.1	0.1	0.1	0.1	0.1
ENSMUSG00000092322.8	Esp36	protein_coding	0.1	0.1	0.1	0.1	0.1	0.1	0.1	0.1	0.1
ENSMUSG00000092310.2	Gm20509	protein_coding	0.1	0.1	0.1	0.1	0.1	0.1	0.1	0.1	0.1
ENSMUSG00000092305.1	Prps1l1	protein_coding	0.1	0.1	0.117366	0.1	0.1	0.1	0.1	0.1	0.187659
ENSMUSG00000092297.1	Gm4214	protein_coding	0.1	0.1	0.1	0.1	0.1	0.1	0.1	0.1	0.1
ENSMUSG00000092277.1	Gm19684	protein_coding	0.1	0.717465	0.128739	0.110808	0.1	0.1	1.68973	0.731411	0.1
ENSMUSG00000092260.7	Zfp963	protein_coding	3.23179	2.70651	3.7774	5.76547	1.54962	0.1	0.1	3.99102	0.648407
ENSMUSG00000092252.1	Gm20499	protein_coding	0.1	0.1	0.1	0.1	0.1	0.1	0.1	0.185656	0.1
ENSMUSG00000092244.2	Esp34	protein_coding	0.1	0.1	0.1	0.1	0.1	0.1	0.1	0.1	0.1
ENSMUSG00000092243.8	Gm7030	protein_coding	0.1	0.1	0.1	0.1	0.1	0.1	0.133457	0.248665	0.1
ENSMUSG00000092233.1	Gm20403	protein_coding	0.1	0.1	0.1	0.182845	0.1	0.1	3.74597	0.1	0.1
ENSMUSG00000092232.1	Gm20521	protein_coding	0.1	0.1	0.1	0.335833	1.33509	0.1	0.1	5.99978	0.1
ENSMUSG00000092225.1	Gm2381	protein_coding	0.1	0.1	0.1	0.1	0.1	0.1	0.1	0.1	0.120739
ENSMUSG00000092216.3	Gm19345	protein_coding	0.1	0.1	0.1	0.1	0.1	0.1	0.1	0.1	0.800843
ENSMUSG00000092210.1	A930009A15Rik	protein_coding	0.1	0.1	0.1	0.1	0.1	0.1	0.1	0.1	0.287838
ENSMUSG00000092192.7	Dyx1c1	protein_coding	0.1	0.1	0.1	0.1	0.1	0.1	0.1	0.1	0.281377
ENSMUSG00000092167.8	Gm3696	protein_coding	0.1	0.1	0.1	0.1	0.1	0.1	0.1	0.1	0.111344
ENSMUSG00000092166.1	Gm7942	protein_coding	0.1	0.1	0.1	0.1	0.1	0.1	0.1	0.1	0.1
ENSMUSG00000092165.8	Gm5624	protein_coding	0.1	0.1	0.1	0.1	0.1	0.1	0.1	0.1	0.1
ENSMUSG00000092164.2	Rergl	protein_coding	0.1	0.1	0.1	0.1	0.1	0.1	0.1	0.1	0.1
ENSMUSG00000092162.2	Vmn2r86	protein_coding	0.1	0.1	0.1	0.1	0.1	0.1	0.1	0.1	0.1
ENSMUSG00000092157.1	Gm17268	protein_coding	0.1	0.1	0.1	0.1	0.1	0.1	0.1	0.1	0.1
ENSMUSG00000092148.1	Gm8005	protein_coding	0.1	0.1	0.1	0.1	0.1	0.1	0.1	0.1	0.1
ENSMUSG00000092142.1	Gm6482	protein_coding	0.1	0.1	0.1	0.1	0.1	0.1	0.1	0.1	0.1
ENSMUSG00000092137.7	Gcom1	protein_coding	0.1	0.1	0.1	0.1	0.1	0.1	0.1	0.1	0.1
ENSMUSG00000092124.1	B930094E09Rik	protein_coding	0.1	0.1	0.1	0.419507	0.1	1.03857	0.385897	0.1	0.1
ENSMUSG00000092123.1	Gm17581	protein_coding	0.1	0.1	0.1	0.1	0.1	0.1	0.1	0.1	0.1
ENSMUSG00000092120.1	Vmn2r90	protein_coding	0.1	0.1	0.1	0.1	0.1	0.1	0.1	0.1	0.1
ENSMUSG00000092118.1	Fancf	protein_coding	0.1	0.1	0.1	0.1	0.1	0.1	0.1	0.1	0.560144
ENSMUSG00000092116.1	Gm10320	protein_coding	0.1	0.1	0.1	0.460878	0.486714	0.1	1.7	0.268711	0.1
ENSMUSG00000092111.1	Vmn2r113	protein_coding	0.1	0.1	0.1	0.1	0.1	0.1	0.1	0.1	0.1
ENSMUSG00000092109.2	Gm9376	protein_coding	0.1	0.1	0.1	0.1	0.1	0.1	0.1	0.1	0.298473
ENSMUSG00000092097.1	Gm5819	protein_coding	0.1	0.1	1.09574	0.1	1.6759	0.1	0.1	0.1	0.666909
ENSMUSG00000092094.5	Zfp804b	protein_coding	0.1	0.1	0.1	0.1	0.1	0.1	0.1	0.1	0.18214
ENSMUSG00000092086.1	Gm6793	protein_coding	0.1	0.1	0.1	0.1	0.1	0.1	0.1	0.1	0.147138
ENSMUSG00000092083.4	Kcnb2	protein_coding	0.1	0.1	0.1	0.1	0.1	0.1	0.1	0.1	0.768905
ENSMUSG00000092080.1	Vmn2r16	protein_coding	0.1	0.1	0.1	0.1	0.1	0.1	0.1	0.1	0.1
ENSMUSG00000092074.1	Dynlt1a	protein_coding	0.1	0.1	1.90887	2.65577	0.1	0.1	4.95335	8.4985	0.630269
ENSMUSG00000092073.8	Gm6205	protein_coding	0.1	0.1	0.1	0.1	0.1	0.1	0.1	0.1	0.1
ENSMUSG00000092060.4	Bend4	protein_coding	0.1	0.1	0.1	0.1	0.1	0.1	0.1	0.1	0.437042
ENSMUSG00000092049.8	Vmn2r4	protein_coding	0.1	0.1	0.1	0.1	0.1	0.1	0.1	0.1	0.1
ENSMUSG00000092048.2	Vmn2r85	protein_coding	0.1	0.1	0.1	0.1	0.1	0.1	0.1	0.1	0.1
ENSMUSG00000092047.1	Gm17631	protein_coding	0.1	0.1	0.1	0.1	0.1	0.1	0.1	0.1	0.1
ENSMUSG00000092043.1	Esp6	protein_coding	0.1	0.1	0.1	0.1	0.1	0.1	0.1	0.1	0.112046
ENSMUSG00000092036.1	Gm2244	protein_coding	0.1	0.1	0.1	0.1	0.1	0.1	0.1	0.1	0.1
ENSMUSG00000092035.8	Peg10	protein_coding	0.1	0.1	0.1	0.1	0.1	0.1	0.177147	0.1	2.69466
ENSMUSG00000092032.1	Vmn2r59	protein_coding	0.1	0.1	0.1	0.1	0.1	0.1	0.1	0.1	0.1
ENSMUSG00000092009.1	Myh15	protein_coding	0.1	0.1	0.1	0.1	0.1	0.1	0.1	0.1	0.1
ENSMUSG00000092008.1	Cyp2c69	protein_coding	0.1	0.1	0.1	0.1	0.1	0.1	1.80511	0.1	0.1
ENSMUSG00000092004.1	Gm17482	protein_coding	0.1	0.1	0.1	0.1	0.1	0.1	0.1	0.1	0.1
ENSMUSG00000091996.8	BC049352	protein_coding	0.1	0.1	0.1	0.1	0.1	0.1	0.1	0.1	0.29578
ENSMUSG00000091987.8	Gm10352	protein_coding	0.1	0.1	0.1	0.1	0.1	0.1	0.1	0.1	0.1
ENSMUSG00000091972.1	Tmem207	protein_coding	0.1	0.1	0.1	0.1	0.1	0.1	0.1	0.1	0.1
ENSMUSG00000091971.3	Hspa1a	protein_coding	215.931	335.403	130.511	159.721	302.146	728.307	32.0262	34.4879	0.380086
ENSMUSG00000091962.2	Vmn2r78	protein_coding	0.1	0.1	0.1	0.1	0.1	0.1	0.1	0.1	0.1
ENSMUSG00000091956.2	C2cd4b	protein_coding	0.1	0.1	0.1	0.1	0.1	0.1	0.1	0.1	0.29076
ENSMUSG00000091955.2	Gm9844	protein_coding	45.4376	70.787	21.9573	33.8205	102.457	33.5467	25.0306	48.6465	56.9483
ENSMUSG00000091945.1	Vmn2r114	protein_coding	0.1	0.1	0.1	0.1	0.1	0.1	0.1	0.1	0.1
ENSMUSG00000091938.2	Gm2564	protein_coding	0.1	2.73632	2.49236	2.25234	4.01087	2.88295	0.1	1.35441	0.356477
ENSMUSG00000091937.3	Gm3646	protein_coding	0.1	0.1	0.1	0.1	0.1	0.1	0.1	0.1	0.1
ENSMUSG00000091933.2	Gm8857	protein_coding	0.1	0.1	0.1	0.1	0.1	0.1	0.1	0.1	0.1
ENSMUSG00000091931.5	Gon7	protein_coding	25.75	35.2499	17.003	33.966	23.3542	23.4978	2.00499	16.2658	6.2841
ENSMUSG00000091930.1	Vmn2r52	protein_coding	0.1	0.1	0.1	0.1	0.1	0.1	0.1	0.1	0.1
ENSMUSG00000091926.2	Vmn2r62	protein_coding	0.1	0.1	0.1	0.1	0.1	0.1	0.1	0.1	0.1
ENSMUSG00000091924.1	Vmn1r185	protein_coding	0.1	0.1	0.1	0.1	0.1	0.1	0.1	0.1	0.1
ENSMUSG00000091923.7	Gm8267	protein_coding	0.1	0.1	0.1	0.1	0.1	0.1	0.1	0.1	0.1
ENSMUSG00000091922.1	Gm17409	protein_coding	0.1	0.1	0.1	0.1	0.1	0.1	0.1	0.1	0.168712
ENSMUSG00000091903.8	Gm6460	protein_coding	0.1	0.1	0.1	0.1	0.1	0.1	0.1	0.1	0.1
ENSMUSG00000091900.2	Gm4353	protein_coding	3.35006	0.80159	2.18875	1.91944	1.04329	0.585702	2.58384	0.1	0.324274
ENSMUSG00000091898.8	Tnnc1	protein_coding	0.1	0.1	0.271748	0.1	3.07724	0.187018	0.1	0.1	3.88267
ENSMUSG00000091897.1	Gm17019	protein_coding	0.1	0.1	0.1	0.1	0.1	0.1	0.1	0.1	0.1
ENSMUSG00000091896.7	Ube2d2a	protein_coding	9.0406	34.1926	14.0869	21.5727	9.76132	46.2633	20.1807	36.765	10.6268
ENSMUSG00000091888.2	Vmn2r80	protein_coding	0.1	0.1	0.1	0.1	0.1	0.1	0.1	0.1	0.1
ENSMUSG00000091882.8	Gm6337	protein_coding	0.1	0.1	0.1	0.1	0.1	0.1	0.1	0.1	0.240419
ENSMUSG00000091879.1	Vmn2r17	protein_coding	0.1	0.1	0.1	0.1	0.1	0.1	0.1	0.1	0.1
ENSMUSG00000091874.2	Vmn1r56	protein_coding	0.1	0.1	0.1	0.1	0.1	0.1	0.1	0.1	0.1
ENSMUSG00000091867.2	Cyp2a22	protein_coding	0.1	0.1	0.1	0.1	0.1	0.1	0.1	0.1	0.183691
ENSMUSG00000091863.1	Cldn34a	protein_coding	0.1	0.1	0.1	0.1	0.1	0.1	0.1	0.1	0.296665
ENSMUSG00000091859.1	Vmn2r100	protein_coding	0.1	0.1	0.1	0.1	0.1	0.1	0.1	0.1	0.1
ENSMUSG00000091844.1	Gm8251	protein_coding	0.1	0.1	0.1	0.1	0.304503	0.165685	0.1	0.1	0.109072
ENSMUSG00000091831.4	Gm4707	protein_coding	1.63811	17.715	5.00082	2.30862	0.1	0.1	0.1	0.1	0.212676
ENSMUSG00000091827.2	Speer4f2	protein_coding	0.1	0.1	0.1	0.1	0.1	0.1	0.1	0.1	0.230178
ENSMUSG00000091821.1	Srsx	protein_coding	0.1	0.1	0.1	0.1	0.1	0.1	0.1	0.1	0.593368
ENSMUSG00000091814.1	Gm8050	protein_coding	0.1	0.1	0.1	0.1	0.1	0.1	0.1	0.1	0.149383
ENSMUSG00000091805.1	Vmn2r108	protein_coding	0.1	0.1	0.1	0.1	0.1	0.1	0.1	0.1	0.1
ENSMUSG00000091803.7	Cox16	protein_coding	48.3074	127.149	66.3577	104.684	93.3575	61.4705	189.649	195.924	9.11226
ENSMUSG00000091794.2	Vmn2r18	protein_coding	0.1	0.1	0.1	0.1	0.1	0.1	0.1	0.1	0.1
ENSMUSG00000091792.1	Gm3573	protein_coding	0.1	0.1	0.1	0.1	0.1	0.1	0.1	0.1	0.143248
ENSMUSG00000091780.2	Sco2	protein_coding	21.5444	17.0593	17.4185	29.2288	41.7671	28.9131	3.59269	24.0632	12.7551
ENSMUSG00000091779.8	Gm21293	protein_coding	0.1	0.1	0.1	0.1	0.1	0.1	0.1	0.1	0.1
ENSMUSG00000091775.1	Gm16494	protein_coding	0.1	0.336954	0.1	0.1	0.1	0.1	0.1	0.1	0.1
ENSMUSG00000091771.1	Vmn2r103	protein_coding	0.1	0.1	0.1	0.1	0.1	0.1	0.1	0.1	0.1
ENSMUSG00000091768.1	Gm17617	protein_coding	0.1	0.1	0.1	0.1	0.1	0.1	0.1	0.1	0.1
ENSMUSG00000091764.3	Zfp964	protein_coding	0.1	0.1	0.783885	0.813589	0.251205	0.1	0.1	0.1	0.324377
ENSMUSG00000091756.1	Gm3095	protein_coding	0.122735	0.1	0.1	0.1	0.1	0.1	0.1	0.1	0.1
ENSMUSG00000091754.8	Gm3636	protein_coding	0.211965	0.1	0.1	0.1	0.1	0.1	0.1	0.1	0.1
ENSMUSG00000091744.1	Gm17732	protein_coding	0.1	0.1	0.1	0.1	0.1	0.1	0.1	0.1	0.318881
ENSMUSG00000091742.1	Gm5093	protein_coding	0.1	0.1	0.121974	0.1	0.171074	0.1	0.495594	0.238684	0.512455
ENSMUSG00000091740.2	Gm7929	protein_coding	0.1	0.1	0.1	0.1	0.1	0.1	0.1	0.1	0.1
ENSMUSG00000091736.3	Yy2	protein_coding	0.820543	2.96737	0.424199	0.536952	0.1	0.1	0.1	0.1	0.273601
ENSMUSG00000091735.2	Gpr62	protein_coding	0.1	0.1	0.1	0.25732	0.1	0.1	0.1	0.1	4.58453
ENSMUSG00000091734.1	Vmn1r29	protein_coding	0.1	0.1	0.1	0.1	0.1	0.1	0.1	0.1	0.126415
ENSMUSG00000091733.1	Gm8094	protein_coding	0.1	0.1	0.1	0.1	0.1	0.1	0.1	0.1	0.1
ENSMUSG00000091731.1	Gm17542	protein_coding	0.1	0.1	0.1	0.1	0.1	0.1	0.1	0.1	0.1
ENSMUSG00000091725.8	Gm8220	protein_coding	0.1	0.1	0.1	0.1	0.1	0.1	0.1	0.1	0.789357
ENSMUSG00000091722.1	Siah3	protein_coding	0.1	0.1	0.1	0.1	0.1	0.1	0.1	0.1	0.876016
ENSMUSG00000091718.1	Gm16506	protein_coding	0.1	0.1	0.1	0.1	0.1	0.1	0.1	0.1	0.192362
ENSMUSG00000091712.1	Sec14l5	protein_coding	0.1	0.1	0.1	0.1	0.1	0.1	0.1	0.1	0.336525
ENSMUSG00000091705.8	H2-Q2	protein_coding	0.1	0.1	0.1	0.1	0.1	0.1	0.1	0.136624	0.135935
ENSMUSG00000091700.7	Gm7876	protein_coding	0.1	0.1	0.1	0.1	0.1	0.1	0.1	0.1	0.1
ENSMUSG00000091698.8	Gm6526	protein_coding	0.1	0.1	0.1	0.1	0.1	0.1	0.1	0.1	0.1
ENSMUSG00000091695.1	Gm17669	protein_coding	0.1	0.14252	0.134896	0.1	0.198343	0.100654	0.1	0.1	0.1
ENSMUSG00000091694.8	Apol11b	protein_coding	0.1	0.1	0.1	0.1	0.1	0.1	0.1	0.1	0.368952
ENSMUSG00000091692.2	4930433I11Rik	protein_coding	0.1	0.1	0.1	0.1	0.1	0.1	0.1	0.1	0.174357
ENSMUSG00000091685.6	Gm17359	protein_coding	0.1	0.1	0.1	0.1	0.1	0.460759	0.1	0.1	0.1
ENSMUSG00000091680.2	Klhdc7b	protein_coding	0.1	0.1	0.1	0.1	0.1	0.1	0.1	0.1	0.175457
ENSMUSG00000091679.8	Vmn2r96	protein_coding	0.1	0.1	0.1	0.1	0.1	0.1	0.1	0.1	0.1
ENSMUSG00000091676.1	Gm8374	protein_coding	0.1	0.1	0.1	0.1	0.1	0.1	0.1	0.1	0.1
ENSMUSG00000091670.1	Vmn2r105	protein_coding	0.1	0.1	0.1	0.1	0.1	0.1	0.1	0.1	0.10347
ENSMUSG00000091662.8	Vmn1r69	protein_coding	0.1	0.1	0.1	0.1	0.1	0.1	0.1	0.1	0.1
ENSMUSG00000091657.1	Gm3072	protein_coding	0.1	0.1	0.1	0.1	0.1	0.1	0.1	0.1	0.193714
ENSMUSG00000091656.1	Vmn2r106	protein_coding	0.1	0.1	0.1	0.1	0.1	0.1	0.1	0.1	0.1
ENSMUSG00000091652.1	Vmn1r57	protein_coding	0.1	0.1	0.1	0.1	0.1	0.1	0.1	0.1	0.1
ENSMUSG00000091651.2	Vmn2r36	protein_coding	0.1	0.1	0.1	0.1	0.1	0.1	0.1	0.1	0.1
ENSMUSG00000091650.1	Apol11a	protein_coding	0.1	0.1	0.1	0.1	0.1	0.1	0.1	0.1	0.1
ENSMUSG00000091649.3	Phf11b	protein_coding	0.1	0.1	0.39966	1.07571	0.1	0.1	46.4891	9.79947	0.1
ENSMUSG00000091648.2	C2cd4d	protein_coding	0.1	0.1	0.1	0.1	0.1	0.1	0.1	0.1	0.917616
ENSMUSG00000091638.2	Vmn1r113	protein_coding	0.1	0.1	0.1	0.1	0.1	0.1	0.1	0.1	0.1
ENSMUSG00000091636.1	Akain1	protein_coding	0.1	0.1	0.1	0.1	0.1	0.1	0.1	0.1	1.43372
ENSMUSG00000091635.1	Vmn2r13	protein_coding	0.1	0.1	0.1	0.1	0.1	0.1	0.1	0.1	0.1
ENSMUSG00000091631.1	Vmn2r95	protein_coding	0.1	0.1	0.1	0.1	0.1	0.1	0.1	0.1	0.1
ENSMUSG00000091625.8	Lsm5	protein_coding	12.1372	32.7864	49.5854	40.6269	48.2811	21.8214	161.592	107.846	19.4678
ENSMUSG00000091624.1	Vmn2r9	protein_coding	0.1	0.1	0.1	0.1	0.1	0.1	0.1	0.1	0.104597
ENSMUSG00000091620.2	Vmn2r23	protein_coding	0.1	0.1	0.1	0.1	0.1	0.1	0.1	0.1	0.1
ENSMUSG00000091619.1	Gm3625	protein_coding	0.1	0.1	0.1	0.1	0.1	0.1	0.1	0.1	0.1
ENSMUSG00000091617.8	Gm3752	protein_coding	0.1	0.1	0.1	0.1	0.1	0.1	0.1	0.1	0.1
ENSMUSG00000091614.1	Gm17657	protein_coding	0.1	0.1	0.1	0.1	0.1	0.1	0.1	0.1	0.1
ENSMUSG00000091604.2	Gm17349	protein_coding	0.1	0.1	0.1	0.1	0.1	0.1	0.1	0.1	0.1
ENSMUSG00000091594.2	Gm17067	protein_coding	0.1	0.1	0.1	0.1	0.1	0.1	0.1	0.1	0.1
ENSMUSG00000091586.1	Cyp4f17	protein_coding	0.1	1.53687	0.795639	1.03527	2.89637	0.11702	0.1	0.1	0.296146
ENSMUSG00000091584.1	Gm8180	protein_coding	0.1	0.1	0.1	0.1	0.1	0.1	0.1	0.1	0.1
ENSMUSG00000091572.8	Vmn2r3	protein_coding	0.1	0.1	0.1	0.1	0.1	0.1	0.1	0.1	0.1
ENSMUSG00000091569.1	Gm8232	protein_coding	0.1	0.1	0.1	0.1	0.1	0.1	0.1	0.1	0.1
ENSMUSG00000091563.8	Gm8108	protein_coding	0.1	0.1	0.1	0.1	0.1	0.1	0.1	0.1	0.1
ENSMUSG00000091561.2	Gm6665	protein_coding	0.1	0.1	0.1	0.1	0.1	0.1	0.1	0.1	0.1
ENSMUSG00000091556.8	Gm14569	protein_coding	0.1	0.1	0.1	0.1	0.1	0.1	0.1	0.1	0.133545
ENSMUSG00000091550.1	Gm6811	protein_coding	0.1	0.1	0.1	0.1	0.1	0.1	0.1	0.1	0.1
ENSMUSG00000091541.1	Vmn1r9	protein_coding	0.1	0.1	0.1	0.1	0.1	0.1	0.1	0.1	0.1
ENSMUSG00000091539.2	Vmn1r238	protein_coding	0.1	0.1	0.1	0.1	0.1	0.1	0.1	0.1	0.1
ENSMUSG00000091537.2	Tma7	protein_coding	996.124	971.854	240.638	396.07	428.18	302.432	494.17	462.189	355.29
ENSMUSG00000091530.1	Cldn20	protein_coding	0.1	0.1	0.1	0.1	0.1	0.1	0.1	0.1	0.168026
ENSMUSG00000091528.8	Gm9268	protein_coding	0.1	0.1	0.1	0.1	0.1	0.1	0.1	0.1	0.1
ENSMUSG00000091519.1	Skor2	protein_coding	0.1	0.1	0.1	0.1	0.1	0.1	0.1	0.1	0.270323
ENSMUSG00000091512.5	Lamtor3	protein_coding	35.9564	70.7025	68.3405	69.0043	72.0522	54.7407	124.883	53.1019	12.0866
ENSMUSG00000091511.2	Vmn2r87	protein_coding	0.1	0.1	0.1	0.1	0.1	0.1	0.1	0.1	0.1
ENSMUSG00000091504.1	Vmn2r118	protein_coding	0.1	0.1	0.1	0.1	0.1	0.1	0.1	0.1	0.161085
ENSMUSG00000091497.1	Gm44	protein_coding	0.1	0.1	0.1	0.1	0.1	0.1	0.1	0.1	0.21529
ENSMUSG00000091494.8	Gm3269	protein_coding	0.1	0.1	0.1	0.1	0.1	0.1	0.1	0.1	0.1
ENSMUSG00000091491.1	Vmn2r97	protein_coding	0.1	0.1	0.1	0.1	0.1	0.1	0.1	0.1	0.156603
ENSMUSG00000091477.1	Gm5799	protein_coding	0.1	0.1	0.1	0.1	0.1	0.1	0.1	0.1	0.1
ENSMUSG00000091476.6	Gm16432	protein_coding	0.1	0.1	0.1	0.1	0.1	0.1	0.1	0.1	0.396882
ENSMUSG00000091474.2	2610021A01Rik	protein_coding	5.07866	0.1	3.79974	1.93452	1.32788	0.279558	0.1	0.1	0.59969
ENSMUSG00000091472.2	Gm3739	protein_coding	0.1	0.1	0.343066	0.116654	0.1	0.1	0.1	0.1	0.503115
ENSMUSG00000091471.1	Gm20538	protein_coding	0.1	0.1	0.1	0.1	0.1	0.1	0.1	0.1	0.1
ENSMUSG00000091468.2	Vmn2r82	protein_coding	0.1	0.1	0.1	0.1	0.1	0.1	0.1	0.1	0.1
ENSMUSG00000091450.1	Vmn2r11	protein_coding	0.1	0.1	0.1	0.1	0.1	0.1	0.1	0.1	0.1
ENSMUSG00000091449.2	Gm10269	protein_coding	2.76251	7.64248	1.7686	4.84654	5.22162	3.26126	8.61898	5.11144	0.492669
ENSMUSG00000091441.1	Gm17387	protein_coding	0.1	0.1	0.1	0.1	0.1	0.1	0.1	0.1	0.1
ENSMUSG00000091435.1	Vmn1r115	protein_coding	0.1	0.1	0.1	0.1	0.1	0.1	0.1	0.1	0.1
ENSMUSG00000091429.1	Gm17093	protein_coding	0.1	0.1	0.1	0.1	0.1	0.1	0.1	0.1	0.1
ENSMUSG00000091423.1	Gm17509	protein_coding	0.1	0.1	0.1	0.1	0.1	0.1	0.1	0.1	0.125067
ENSMUSG00000091418.2	Gm3164	protein_coding	0.17006	0.1	0.1	0.1	0.1	0.1	0.1	0.1	0.1
ENSMUSG00000091411.1	Gm5916	protein_coding	0.1	0.1	0.1	0.1	0.1	0.1	0.1	0.1	0.1
ENSMUSG00000091407.1	Vmn2r117	protein_coding	0.1	0.1	0.1	0.1	0.1	0.1	0.1	0.1	0.1
ENSMUSG00000091405.2	Hist2h4	protein_coding	0.1	2.406	1.17721	0.87912	1.05059	0.1	0.1	0.1	0.169994
ENSMUSG00000091402.7	Rd3l	protein_coding	0.1	0.1	0.1	0.1	0.1	0.1	0.1	0.1	0.436386
ENSMUSG00000091400.1	Gm6356	protein_coding	0.1	0.1	0.200067	0.1	0.1	0.1	0.1	0.1	1.09561
ENSMUSG00000091382.1	Vmn1r18	protein_coding	0.1	0.1	0.1	0.1	0.1	0.1	0.1	0.1	0.1
ENSMUSG00000091381.2	Vmn2r83	protein_coding	0.1	0.1	0.1	0.1	0.1	0.1	0.1	0.1	0.18723
ENSMUSG00000091376.1	Aadacl2	protein_coding	0.1	0.1	0.1	0.1	0.1	0.1	0.1	0.1	0.1
ENSMUSG00000091375.1	Vmn2r15	protein_coding	0.1	0.1	0.1	0.1	0.1	0.1	0.1	0.1	0.1
ENSMUSG00000091350.1	Vmn2r92	protein_coding	0.1	0.1	0.1	0.1	0.1	0.1	0.1	0.1	0.1
ENSMUSG00000091347.2	Gm10772	protein_coding	0.1	0.1	0.1	0.1	0.1	0.1	0.1	0.1	0.1
ENSMUSG00000091337.3	Eid1	protein_coding	2.58981	19.0268	9.84366	8.74728	14.5488	12.6006	32.0596	39.5507	38.8269
ENSMUSG00000091318.2	Gm5415	protein_coding	0.1	0.1	0.1	0.1	0.1	0.1	0.1	0.1	0.283867
ENSMUSG00000091312.1	Gm17490	protein_coding	0.1	0.1	0.1	0.1	0.1	0.1	0.1	0.1	0.1
ENSMUSG00000091311.2	Spata31d1b	protein_coding	0.1	0.1	0.1	0.1	0.1	0.1	0.1	0.1	0.125074
ENSMUSG00000091306.2	Gm17606	protein_coding	0.1	0.1	0.1	0.1	0.1	0.1	0.1	0.1	0.1
ENSMUSG00000091297.1	Gm8439	protein_coding	0.1	0.1	0.1	0.1	0.1	0.1	0.1	0.1	0.1
ENSMUSG00000091296.1	Gm4181	protein_coding	0.1	0.1	0.1	0.1	0.1	0.1	0.1	0.1	0.1
ENSMUSG00000091285.1	Gm17430	protein_coding	0.1	0.1	0.258066	0.1	0.1	1.97478	0.1	0.1	0.285803
ENSMUSG00000091275.1	Gm3248	protein_coding	0.1	0.1	0.1	0.1	0.1	0.1	0.1	0.1	0.1
ENSMUSG00000091264.2	Smim13	protein_coding	2.00103	0.310374	3.81585	2.77139	3.50198	0.908653	0.886684	1.4233	9.72385
ENSMUSG00000091260.1	Vmn2r19	protein_coding	0.1	0.1	0.1	0.1	0.1	0.1	0.1	0.1	0.1
ENSMUSG00000091259.1	Vmn2r110	protein_coding	0.1	0.1	0.1	0.1	0.1	0.1	0.1	0.1	0.1
ENSMUSG00000091255.1	Speer4e	protein_coding	0.1	0.1	0.1	0.1	0.1	0.1	0.1	0.1	0.86335
ENSMUSG00000091248.1	Gm17689	protein_coding	0.1	0.1	0.1	0.1	0.1	0.1	0.1	0.1	0.1
ENSMUSG00000091243.1	Vgll3	protein_coding	0.1	0.1	0.1	0.1	0.1	0.1	0.1	0.1	0.197082
ENSMUSG00000091239.1	Vmn2r76	protein_coding	0.1	0.1	0.1	0.1	0.1	0.1	0.1	0.1	0.1
ENSMUSG00000091230.1	Gm6970	protein_coding	0.1	0.1	0.1	0.1	0.1	0.1	0.1	0.1	0.1
ENSMUSG00000091228.1	Gm20390	protein_coding	33.154	77.701	40.9986	46.3063	51.8233	17.1025	83.5364	82.3166	70.7101
ENSMUSG00000091227.1	Gm3755	protein_coding	0.1	0.1	0.1	0.1	0.1	0.1	0.1	0.1	1.14454
ENSMUSG00000091215.3	Pate1	protein_coding	0.1	0.1	0.1	0.1	0.1	0.1	0.1	0.1	0.104172
ENSMUSG00000091212.1	Krtap11-1	protein_coding	0.1	0.1	0.1	0.1	0.1	0.1	0.1	0.1	0.111101
ENSMUSG00000091206.1	Vmn2r91	protein_coding	0.1	0.1	0.1	0.1	0.1	0.1	0.1	0.1	0.1
ENSMUSG00000091205.2	Vmn2r71	protein_coding	0.1	0.1	0.1	0.1	0.1	0.1	0.1	0.1	0.1
ENSMUSG00000091204.8	Gm7271	protein_coding	0.1	0.1	0.1	0.1	0.1	0.1	0.1	0.1	0.1
ENSMUSG00000091198.1	Gm5218	protein_coding	0.1	0.1	0.137686	0.1	0.1	0.1	0.1	0.1	0.320766
ENSMUSG00000091195.1	Gm17332	protein_coding	0.1	0.1	0.1	0.1	0.1	0.1	0.1	0.1	0.1
ENSMUSG00000091193.1	Gm17333	protein_coding	0.1	0.1	0.1	0.1	0.1	0.1	0.1	0.1	1.72135
ENSMUSG00000091191.1	Gm17334	protein_coding	0.228059	0.687758	0.573865	2.52843	0.997311	2.13553	1.68906	4.50362	0.455467
ENSMUSG00000091185.1	Gm3278	protein_coding	0.1	0.1	0.1	0.1	0.1	0.1	0.1	0.1	0.1
ENSMUSG00000091183.5	Gm5141	protein_coding	0.128305	0.1	1.83507	1.66669	1.76523	0.1	0.1	0.1	0.67256
ENSMUSG00000091175.2	9130204L05Rik	protein_coding	0.1	0.1	0.1	0.1	0.1	0.1	0.1	0.1	0.1
ENSMUSG00000091174.1	Gm17677	protein_coding	0.1	0.1	0.1	0.1	0.1	0.1	0.1	0.1	0.1
ENSMUSG00000091159.1	Gm17545	protein_coding	0.1	0.1	0.1	0.1	0.1	0.1	0.1	0.1	0.1
ENSMUSG00000091155.1	Serpine3	protein_coding	0.1	0.1	0.101416	0.1	0.218035	0.1	0.1	0.1	0.1
ENSMUSG00000091151.1	Vmn1r224	protein_coding	0.1	0.1	0.1	0.1	0.1	0.1	0.1	0.1	0.1
ENSMUSG00000091148.7	Gm3182	protein_coding	0.1	0.1	0.1	0.1	0.1	0.1	0.1	0.1	0.1
ENSMUSG00000091144.2	Phf11c	protein_coding	0.1	0.1	0.414914	0.1	0.197929	0.171166	0.237242	0.1	0.1
ENSMUSG00000091142.1	Gm17175	protein_coding	0.1	0.1	0.1	0.1	0.1	0.1	0.1	0.1	0.1
ENSMUSG00000091140.1	Gm17124	protein_coding	0.1	0.1	0.1	0.1	0.1	0.1	0.1	0.1	0.1
ENSMUSG00000091131.1	Gm7945	protein_coding	0.1	0.1	0.1	0.1	0.1	0.1	0.1	0.1	0.186017
ENSMUSG00000091129.2	Iqcf6	protein_coding	0.1	0.1	0.1	0.1	0.1	0.1	0.1	0.1	0.1
ENSMUSG00000091122.8	Gm8247	protein_coding	0.1	0.1	0.1	0.1	0.1	0.1	0.1	0.1	0.1
ENSMUSG00000091119.1	Ccdc152	protein_coding	0.255018	0.120519	0.259169	0.196367	0.504461	1.32667	0.924253	0.162599	0.1
ENSMUSG00000091114.1	Gm3138	protein_coding	0.1	0.1	0.1	0.1	0.1	0.1	0.1	0.1	0.1
ENSMUSG00000091110.1	Gm2832	protein_coding	0.1	0.1	0.1	0.1	0.1	0.1	0.1	0.1	0.166565
ENSMUSG00000091109.1	Gm17622	protein_coding	0.1	0.1	0.1	0.1	0.1	0.1	0.1	0.1	0.1
ENSMUSG00000091101.2	Gm4302	protein_coding	0.1	0.1	0.1	0.1	0.1	0.1	0.1	0.1	0.1
ENSMUSG00000091096.1	Gm17304	protein_coding	0.1	0.1	0.1	0.1	0.1	0.1	0.1	0.1	0.1
ENSMUSG00000091095.1	Gm17305	protein_coding	0.227879	0.261121	0.305692	0.665992	0.445585	0.615839	0.169312	0.1	3.21665
ENSMUSG00000091091.2	Kcnmb3	protein_coding	0.1	0.1	0.1	0.1	0.1	0.1	0.1	0.1	0.205827
ENSMUSG00000091089.1	A930018M24Rik	protein_coding	0.1	0.1	0.1	0.1	0.1	0.1	0.1	0.1	0.539212
ENSMUSG00000091080.2	Prr23a1	protein_coding	0.1	0.1	0.1	0.1	0.1	0.1	0.1	0.1	0.1
ENSMUSG00000091077.3	Gm21292	protein_coding	0.1	0.1	0.1	0.1	0.1	0.1	0.1	0.1	0.1
ENSMUSG00000091076.1	Vmn2r115	protein_coding	0.1	0.1	0.1	0.1	0.1	0.1	0.1	0.1	0.1
ENSMUSG00000091060.2	7420461P10Rik	protein_coding	0.1	0.1	0.280367	0.1	0.1	1.74968	0.1	0.1	0.400412
ENSMUSG00000091059.1	Vmn2r14	protein_coding	0.1	0.1	0.1	0.1	0.1	0.1	0.1	0.1	0.1
ENSMUSG00000091055.2	Siglec15	protein_coding	0.1	0.1	0.1	0.1	0.1	0.1	0.1	0.1	0.1
ENSMUSG00000091049.8	Gm1979	protein_coding	0.1	0.1	0.1	0.1	0.1	0.1	0.1	0.1	0.1
ENSMUSG00000091045.8	Vmn2r55	protein_coding	0.1	0.1	0.1	0.1	0.1	0.1	0.1	0.1	0.196359
ENSMUSG00000091043.1	Glyatl3	protein_coding	0.1	0.1	0.1	0.1	0.1	0.1	0.1	0.1	0.1
ENSMUSG00000091041.1	Gm17720	protein_coding	0.1	0.1	0.1	0.1	0.1	0.1	0.1	0.1	0.1
ENSMUSG00000091039.1	Krtap20-2	protein_coding	0.1	0.1	0.1	0.1	0.1	0.1	0.1	0.1	0.181025
ENSMUSG00000091034.8	Gm17660	protein_coding	0.1	0.1	0.1	0.185345	0.1	0.1	0.1	0.1	0.1
ENSMUSG00000091028.1	Gm10722	protein_coding	0.1	0.1	0.1	0.1	0.1	0.1	0.1	0.143697	0.1
ENSMUSG00000091022.8	Gm3115	protein_coding	0.1	0.1	0.1	0.1	0.1	0.1	0.1	0.1	0.232633
ENSMUSG00000091017.1	Fam71a	protein_coding	42.3089	19.3621	10.922	30.6355	12.24	27.7069	3.23461	3.58875	0.1
ENSMUSG00000091013.2	Vmn1r1	protein_coding	0.1	0.1	0.1	0.1	0.1	0.1	0.1	0.1	0.15319
ENSMUSG00000091012.1	Vmn1r34	protein_coding	0.1	0.1	0.1	0.1	0.1	0.1	0.1	0.1	0.141906
ENSMUSG00000091007.1	D630036H23Rik	protein_coding	0.1	0.1	0.1	0.1	0.1	0.1	0.1	0.1	0.1
ENSMUSG00000091006.2	Vmn2r69	protein_coding	0.1	0.1	0.1	0.1	0.1	0.1	0.1	0.1	0.1
ENSMUSG00000091002.2	Tcerg1l	protein_coding	0.1	0.1	0.140014	0.1	0.1	0.1	0.1	0.1	1.12653
ENSMUSG00000090967.2	Vmn2r61	protein_coding	0.1	0.1	0.1	0.1	0.1	0.1	0.1	0.1	0.1
ENSMUSG00000090966.1	Vmn2r116	protein_coding	0.1	0.1	0.1	0.1	0.1	0.1	0.1	0.1	0.1
ENSMUSG00000090961.1	Vmn2r8	protein_coding	0.1	0.1	0.1	0.1	0.1	0.1	0.1	0.1	0.1
ENSMUSG00000090958.2	Lrrc32	protein_coding	19.1078	5.37041	17.2095	4.70165	5.92029	16.0745	0.410154	16.7483	0.430217
ENSMUSG00000090957.1	Gm7535	protein_coding	0.1	0.1	0.1	0.1	0.1	0.1	0.1	0.1	0.1
ENSMUSG00000090949.1	Vmn2r77	protein_coding	0.1	0.1	0.1	0.1	0.1	0.1	0.1	0.1	0.1
ENSMUSG00000090946.3	Ccdc71l	protein_coding	0.816516	0.951595	0.788163	0.493834	0.967504	1.04902	0.1	0.1	0.981824
ENSMUSG00000090942.1	F830016B08Rik	protein_coding	0.1	1.19668	0.1	0.1	0.1	0.28305	6.34952	0.1	0.683487
ENSMUSG00000090935.10	Synj2bp	protein_coding	11.8607	37.4374	25.192	26.6883	17.8517	10.8486	16.6316	17.6779	4.50922
ENSMUSG00000090919.6	Pabpc4l	protein_coding	0.1	0.194526	0.154347	0.968788	0.1	0.1	4.27479	0.1	0.763085
ENSMUSG00000090897.1	Gm44501	protein_coding	0.1	0.1	0.1	0.1	0.1	0.1	0.1	0.1	0.1
ENSMUSG00000090892.2	Vmn2r41	protein_coding	0.1	0.1	0.1	0.1	0.1	0.1	0.1	0.1	0.1
ENSMUSG00000090891.3	D6Ertd527e	protein_coding	0.1	0.1	0.1	0.1	0.1	0.1	0.1	0.1	0.201642
ENSMUSG00000090889.1	Gm17428	protein_coding	0.1	0.1	0.1	0.1	0.1	0.1	0.1	0.1	0.1
ENSMUSG00000090881.1	Gm6904	protein_coding	0.1	0.1	0.1	0.1	0.1	0.1	0.1	0.1	0.1
ENSMUSG00000090877.3	Hspa1b	protein_coding	141.208	174.009	112.347	101.746	173.85	626.55	18.71	32.9464	1.22964
ENSMUSG00000090872.8	Gm3239	protein_coding	0.1	0.1	0.1	0.1	0.1	0.1	0.1	0.1	0.1
ENSMUSG00000090863.1	A530084C06Rik	protein_coding	2.37155	2.64957	0.1	0.1	0.1	0.1	0.1	0.1	0.1
ENSMUSG00000090862.3	Rps13	protein_coding	106.806	291.762	435.166	505.127	910.462	482.359	1451.17	1163.43	44.8727
ENSMUSG00000090854.9	Gm4340	protein_coding	0.1	0.1	0.1	0.1	0.1	0.1	0.1	0.1	0.1
ENSMUSG00000090853.1	Gm17364	protein_coding	0.1	0.1	0.1	0.1	0.1	0.1	0.1	0.1	0.1
ENSMUSG00000090843.2	Heatr4	protein_coding	0.1	0.1	0.1	0.1	0.1	0.1	0.1	0.1	0.1
ENSMUSG00000090840.2	1700092M07Rik	protein_coding	0.1	0.1	0.323842	0.238397	0.29539	0.1	0.1	0.1	0.318316
ENSMUSG00000090827.8	Gm8297	protein_coding	0.1	0.1	0.1	0.1	0.1	0.1	0.1	0.1	0.1
ENSMUSG00000090817.7	Gm4450	protein_coding	0.1	0.1	0.1	0.1	0.1	0.1	0.1	0.1	0.1
ENSMUSG00000090812.8	Samd15	protein_coding	0.236043	7.94333	0.587159	1.33733	2.93325	0.400611	0.65871	0.27949	0.790239
ENSMUSG00000090808.2	Gm1758	protein_coding	0.1	0.1	0.1	0.1	0.1	0.1	0.1	0.1	0.167481
ENSMUSG00000090806.1	Vmn2r70	protein_coding	0.1	0.1	0.1	0.1	0.1	0.1	0.1	0.1	0.1
ENSMUSG00000090799.1	Klhl33	protein_coding	0.1	0.1	0.1	0.1	0.1	0.1	0.1	0.1	0.525573
ENSMUSG00000090794.3	Vmn1r60	protein_coding	0.1	0.1	0.1	0.1	0.1	0.1	0.1	0.1	0.1
ENSMUSG00000090777.1	Ccdc188	protein_coding	0.1	0.1	0.1	0.1	0.1	0.1	0.1	0.1	0.1
ENSMUSG00000090774.1	Vmn2r74	protein_coding	0.1	0.1	0.1	0.1	0.1	0.1	0.1	0.1	0.1
ENSMUSG00000090764.8	Gm3127	protein_coding	0.1	0.1	0.1	0.1	0.1	0.1	0.1	0.1	0.1
ENSMUSG00000090762.1	Vmn2r56	protein_coding	0.1	0.1	0.1	0.1	0.1	0.1	0.1	0.1	0.1
ENSMUSG00000090751.1	Vmn2r63	protein_coding	0.1	0.1	0.1	0.1	0.1	0.1	0.1	0.1	0.1
ENSMUSG00000090747.2	Esp8	protein_coding	0.1	0.1	0.1	0.1	0.1	0.1	0.1	0.1	0.334561
ENSMUSG00000090744.7	Gm6871	protein_coding	0.1	0.1	0.1	0.1	0.1	0.1	0.1	0.1	0.1
ENSMUSG00000090740.1	Gm17079	protein_coding	0.1	0.1	0.1	0.1	0.1	0.1	0.1	0.1	0.147424
ENSMUSG00000090738.2	Gm17727	protein_coding	0.1	0.1	0.1	0.1	0.1	0.1	0.1	0.1	0.1
ENSMUSG00000090733.6	Rps27	protein_coding	2072.32	3245.89	2626.87	3677.97	7813.27	2994.28	29991.8	15282.6	113.779
ENSMUSG00000090716.2	Gm3371	protein_coding	0.1	0.1	0.1	0.1	0.1	0.1	0.1	0.1	0.1
ENSMUSG00000090715.1	Vmn1r167	protein_coding	0.1	0.1	0.1	0.1	0.1	0.1	0.1	0.1	0.1
ENSMUSG00000090713.1	Gm8127	protein_coding	0.1	0.1	0.1	0.1	0.1	0.1	0.1	0.1	0.1
ENSMUSG00000090707.8	Gm8237	protein_coding	0.1	0.1	0.1	0.1	0.1	0.1	0.1	0.1	0.1
ENSMUSG00000090700.1	Cyp4f40	protein_coding	0.1	0.1	0.1	0.1	0.1	0.1	0.1	0.1	0.1
ENSMUSG00000090698.2	Apold1	protein_coding	519.371	728.574	274.706	544.442	438.474	521.161	71.7435	26.9631	1.00659
ENSMUSG00000090691.3	Gm3667	protein_coding	0.1	0.1	0.1	0.1	0.1	0.1	0.1	0.1	0.191206
ENSMUSG00000090690.1	Gm8020	protein_coding	0.1	0.1	0.1	0.1	0.1	0.1	0.1	0.1	0.1
ENSMUSG00000090688.1	Vmn2r12	protein_coding	0.1	0.1	0.1	0.1	0.1	0.1	0.1	0.1	0.1
ENSMUSG00000090685.1	Gm9047	protein_coding	0.1	0.1	0.352888	0.533298	0.126414	1.92589	0.1	0.1	0.1
ENSMUSG00000090673.1	Gm340	protein_coding	0.1	0.1	0.929527	0.477425	0.1	0.1	0.1	0.1	0.42815
ENSMUSG00000090667.2	Gm765	protein_coding	0.1	0.1	0.1	0.1	0.1	0.1	0.1	0.1	0.304159
ENSMUSG00000090662.2	Vmn2r45	protein_coding	0.1	0.1	0.1	0.1	0.1	0.1	0.1	0.1	0.1
ENSMUSG00000090655.1	Vmn2r120	protein_coding	0.1	0.1	0.1	0.1	0.1	0.1	0.1	0.1	0.1
ENSMUSG00000090643.8	Gm3453	protein_coding	0.1	0.1	0.1	0.1	0.1	0.1	0.1	0.1	0.1
ENSMUSG00000090641.1	Zfp712	protein_coding	0.1	0.1	2.52564	1.68686	0.497609	0.1	0.1	0.1	0.135628
ENSMUSG00000090639.1	Gm20425	protein_coding	8.08446	0.1	5.84066	4.56193	4.75238	1.2936	12.1673	10.6488	2.26638
ENSMUSG00000090634.1	Gm8126	protein_coding	0.1	0.1	0.1	0.1	0.1	0.1	0.1	0.1	0.215631
ENSMUSG00000090631.3	Olfr456	protein_coding	1.15043	0.1	0.182968	0.375039	0.1	0.1	0.1	0.1	0.198179
ENSMUSG00000090629.2	Olfr180	protein_coding	0.1	0.1	0.1	0.1	0.1	0.1	0.1	0.1	0.1
ENSMUSG00000090627.8	Gm8356	protein_coding	0.1	0.1	0.1	0.1	0.1	0.1	0.1	0.1	0.1
ENSMUSG00000090626.9	Tex9	protein_coding	1.14511	2.24155	3.01925	1.58604	0.1	2.99403	0.1	0.1	1.71008
ENSMUSG00000090625.1	Gm20721	protein_coding	293.898	262.724	145.476	207.193	195.215	314.206	110.102	125.59	260.632
ENSMUSG00000090622.1	A930033H14Rik	protein_coding	0.405585	1.11177	1.3245	1.95766	0.585703	1.7658	0.1	0.1	0.382489
ENSMUSG00000090619.1	Vmn2r60	protein_coding	0.1	0.1	0.1	0.1	0.1	0.1	0.1	0.1	0.1
ENSMUSG00000090594.1	Gm3327	protein_coding	0.1	0.1	0.1	0.1	0.1	0.1	0.1	0.1	0.1
ENSMUSG00000090592.2	Gm17571	protein_coding	0.1	0.1	0.1	0.1	0.1	0.1	0.1	0.1	0.1
ENSMUSG00000090588.2	Gm9573	protein_coding	0.1	0.1	0.1	0.1	0.1	0.1	0.1	0.1	0.278002
ENSMUSG00000090581.8	Vmn2r6	protein_coding	0.1	0.1	0.1	0.1	0.1	0.1	0.1	0.1	0.1
ENSMUSG00000090572.1	Vmn2r109	protein_coding	0.1	0.1	0.1	0.1	0.1	0.1	0.1	0.1	0.118813
ENSMUSG00000090553.8	Snrpe	protein_coding	172.739	152.222	113.146	148.863	175.727	92.2489	349.981	321.228	16.1641
ENSMUSG00000090551.1	A730015C16Rik	protein_coding	0.192754	0.1	1.44007	3.08618	4.00874	1.05341	19.1536	1.37759	0.384823
ENSMUSG00000090550.2	Prlh	protein_coding	0.1	0.1	0.1	0.1	0.1	4.51236	0.1	0.1	0.1
ENSMUSG00000090547.1	Gm8265	protein_coding	0.1	0.1	0.1	0.1	0.1	0.1	0.1	0.1	0.1
ENSMUSG00000090546.1	Cdr1	protein_coding	0.1	3.13525	1.10137	0.807479	0.1	0.1	0.1	0.1	91.7811
ENSMUSG00000090544.2	Gm6576	protein_coding	0.122382	0.1	0.1	0.1	0.1	0.297253	0.145042	0.409012	0.153494
ENSMUSG00000090539.8	Gm9602	protein_coding	0.1	0.1	0.1	0.1	0.1	0.1	0.1	0.1	0.1
ENSMUSG00000090538.1	Gm4775	protein_coding	0.1	0.1	0.1	0.1	0.1	0.1	0.1	0.1	0.1
ENSMUSG00000090527.2	Gm5538	protein_coding	0.1	0.1	0.1	0.1	0.1	0.1	0.1	0.1	0.1
ENSMUSG00000090523.2	Gypc	protein_coding	0.1	0.1	2.19001	4.50337	0.1	0.1	14.5109	4.52134	0.309731
ENSMUSG00000090515.2	Krtap27-1	protein_coding	0.1	0.1	0.1	0.1	0.1	0.1	0.1	0.1	0.144849
ENSMUSG00000090512.8	Gm3424	protein_coding	0.1	0.1	0.1	0.1	0.1	0.1	0.1	0.1	0.1
ENSMUSG00000090509.2	Sfta2	protein_coding	0.1	0.1	0.1	0.1	0.1	0.1	0.1	16.6181	0.1
ENSMUSG00000090505.2	Gm3486	protein_coding	0.1	0.1	0.1	0.1	0.1	0.1	0.1	0.1	0.1
ENSMUSG00000090487.8	Gm2888	protein_coding	0.1	0.1	0.1	0.1	0.1	0.1	0.1	0.1	0.1
ENSMUSG00000090486.2	BC035947	protein_coding	0.1	0.1	0.1	0.1	0.1	0.1	0.1	0.1	0.282236
ENSMUSG00000090485.1	Gm17416	protein_coding	0.1	0.1	0.1	0.1	0.1	0.1	0.1	0.1	0.1
ENSMUSG00000090472.8	Gm3047	protein_coding	0.1	0.1	0.1	0.1	0.1	0.1	0.1	0.1	0.1
ENSMUSG00000090470.2	Prr23a3	protein_coding	0.1	0.1	0.1	0.1	0.1	0.1	0.1	0.1	0.220072
ENSMUSG00000090461.2	Iltifb	protein_coding	0.1	0.1	0.163686	0.1	0.1	0.1	0.1	0.1	3.21893
ENSMUSG00000090455.2	Gm2431	protein_coding	0.1	0.1	0.1	0.1	0.1	0.1	0.1	0.1	0.1
ENSMUSG00000090451.1	Gm6133	protein_coding	0.1	0.1	0.204917	0.1	0.1	0.1	0.1	0.1	0.144712
ENSMUSG00000090441.2	Gm17651	protein_coding	0.1	0.1	0.1	0.1	0.1	0.1	0.1	0.1	0.1
ENSMUSG00000090440.1	Gm9732	protein_coding	0.1	0.1	0.1	0.1	0.1	0.1	0.1	0.1	0.1
ENSMUSG00000090436.1	Vmn2r75	protein_coding	0.1	0.1	0.1	0.1	0.1	0.1	0.1	0.1	0.1
ENSMUSG00000090417.2	Vmn2r94	protein_coding	0.1	0.1	0.1	0.1	0.1	0.1	0.1	0.1	0.1
ENSMUSG00000090411.1	Vmn1r174	protein_coding	0.1	0.1	0.1	0.1	0.1	0.1	0.1	0.1	0.150755
ENSMUSG00000090408.1	Gm17402	protein_coding	0.1	0.1	0.1	0.1	0.1	0.1	0.1	0.1	0.1
ENSMUSG00000090404.7	Gm8362	protein_coding	0.1	0.1	0.1	0.1	0.1	0.1	0.1	0.1	0.1
ENSMUSG00000090394.8	4930523C07Rik	protein_coding	22.6431	6.96943	22.2207	38.3494	47.4832	15.519	11.3741	73.0302	1.45139
ENSMUSG00000090383.1	Vmn2r58	protein_coding	0.1	0.1	0.1	0.1	0.1	0.1	0.1	0.1	0.1
ENSMUSG00000090379.1	Gm8229	protein_coding	0.1	0.1	0.1	0.1	0.1	0.1	0.1	0.1	0.1
ENSMUSG00000090369.3	4933411K16Rik	protein_coding	0.1	0.1	0.1	0.1	0.1	0.1	0.501353	0.1	0.309741
ENSMUSG00000090364.1	Gm3043	protein_coding	0.1	0.1	0.1	0.1	0.1	0.1	0.1	0.1	0.1
ENSMUSG00000090363.8	Gm3512	protein_coding	0.1	0.1	0.1	0.208076	0.1	0.1	0.1	0.1	0.1
ENSMUSG00000090362.1	Vmn2r79	protein_coding	0.1	0.1	0.1	0.1	0.1	0.1	0.1	0.1	0.1
ENSMUSG00000090356.2	Teddm3	protein_coding	0.1	0.1	0.1	0.1	0.1	0.1	0.1	0.1	0.196585
ENSMUSG00000090353.2	Gm17555	protein_coding	0.1	0.233285	0.505142	0.307064	0.699094	0.116508	0.1	0.1	18.675
ENSMUSG00000090346.1	Vmn1r5	protein_coding	0.1	0.1	0.1	0.1	0.1	0.1	0.1	0.1	0.344991
ENSMUSG00000090342.1	Vmn2r46	protein_coding	0.1	0.1	0.1	0.1	0.1	0.1	0.1	0.1	0.1
ENSMUSG00000090326.1	Dthd1	protein_coding	0.1	0.1	0.1	0.1	0.1	0.1	0.1	0.1	0.114191
ENSMUSG00000090317.1	Gm17324	protein_coding	0.1	0.1	0.1	0.1	0.1	0.1	0.1	0.1	0.29131
ENSMUSG00000090315.1	Vmn2r104	protein_coding	0.1	0.1	0.1	0.1	0.1	0.1	0.1	0.1	0.1
ENSMUSG00000090314.2	2310050C09Rik	protein_coding	0.1	0.1	0.1	0.1	0.1	0.1	0.1	0.1	0.103293
ENSMUSG00000090304.3	Vmn2r99	protein_coding	0.1	0.1	0.1	0.1	0.1	0.1	0.1	0.1	0.1
ENSMUSG00000090302.1	Gm7714	protein_coding	0.1	0.1	0.1	0.1	0.1	0.1	0.1	0.1	0.13761
ENSMUSG00000090291.2	Lrrc10b	protein_coding	0.1	0.1	0.1	0.247548	0.1	0.1	0.1	0.905948	9.81719
ENSMUSG00000090286.1	Gm17615	protein_coding	0.1	0.1	0.1	0.1	0.1	0.1	0.1	0.1	1.57639
ENSMUSG00000090273.3	Prr22	protein_coding	0.1	0.1	0.1	0.339297	0.1	0.270317	0.1	0.1	0.513218
ENSMUSG00000090268.1	Gm5286	protein_coding	0.1	0.1	0.1	0.1	0.1	0.1	0.1	0.1	0.1
ENSMUSG00000090266.10	Mettl23	protein_coding	2.1205	34.864	28.5319	40.3391	48.3476	41.137	25.5044	90.9992	7.16737
ENSMUSG00000090264.1	Eif4ebp3	protein_coding	17.7914	6.15284	0.739528	1.83543	3.59066	7.14754	4.88307	0.1	0.1
ENSMUSG00000090258.7	Churc1	protein_coding	41.4099	71.5533	48.5264	59.2003	60.4261	36.8392	0.840278	85.4336	13.5329
ENSMUSG00000090247.7	Bloc1s1	protein_coding	315.587	363.095	142.405	270.962	207.76	154.991	475.939	369.192	72.3159
ENSMUSG00000090236.2	Car15	protein_coding	4.18301	0.1	0.495088	0.316453	0.699363	0.542154	0.1	0.1	0.210485
ENSMUSG00000090231.10	Cfb	protein_coding	0.1	5.18943	0.134197	2.30999	2.65144	1.05117	17.0199	6.21931	0.176285
ENSMUSG00000090225.1	Gm11559	protein_coding	0.1	0.1	0.1	0.1	0.1	0.1	0.1	0.1	0.279848
ENSMUSG00000090223.1	Pcp4	protein_coding	2.26593	0.573181	1.99028	2.07102	1.21672	0.1	0.1	0.1	287.469
ENSMUSG00000090213.1	Tmem189	protein_coding	2.92095	3.76729	3.83744	5.27587	1.80319	13.8299	0.1	0.569937	7.63155
ENSMUSG00000090210.7	Itga10	protein_coding	0.1	0.734204	0.1	0.10502	0.1	0.210594	0.1	0.1	0.162188
ENSMUSG00000090202.1	4930503B20Rik	protein_coding	0.1	0.1	0.1	0.1	0.1	0.1	0.1	0.1	0.1
ENSMUSG00000090176.1	Cd200r2	protein_coding	0.1	0.1	0.1	0.1	0.1	0.1	0.1	0.108386	0.1
ENSMUSG00000090175.1	Ugt1a9	protein_coding	0.1	0.1	0.1	0.1	0.1	0.1	1.94775	0.1	0.1
ENSMUSG00000090173.8	Fbxw10	protein_coding	0.1	0.1	0.336958	0.486249	0.1	0.392918	0.1	0.1	0.1
ENSMUSG00000090171.1	Ugt1a2	protein_coding	0.1	0.1	0.1	0.1	0.1	0.1	0.1	0.1	0.1
ENSMUSG00000090166.2	Ear10	protein_coding	0.1	0.1	0.1	0.1	0.1	0.1	0.1	3.04598	0.1
ENSMUSG00000090165.8	Ugt1a10	protein_coding	0.1	0.1	0.1	0.1	0.1	0.1	0.1	0.1	0.1
ENSMUSG00000090164.8	BC035044	protein_coding	0.1	0.1	0.190483	0.1	0.1	0.1	9.66469	0.1	0.1
ENSMUSG00000090145.7	Ugt1a6b	protein_coding	0.1	0.1	0.1	0.1	0.1	0.1	0.457174	0.1	0.1
ENSMUSG00000090141.1	Gm614	protein_coding	0.1	0.1	0.1	0.1	0.1	0.501636	0.1	0.1	0.1
ENSMUSG00000090137.8	Uba52	protein_coding	525.035	1501	1432.71	1743.44	3253.53	1245.32	7325.31	4563.31	167.238
ENSMUSG00000090132.2	Cypt2	protein_coding	0.1	0.1	0.1	0.1	0.1	0.1	0.1	0.1	0.126812
ENSMUSG00000090125.3	Pou3f1	protein_coding	0.1	0.461158	0.1	0.606394	0.417152	1.93334	0.1	0.1	4.29725
ENSMUSG00000090124.7	Ugt1a7c	protein_coding	0.1	0.1	0.1	0.1	0.1	0.1	0.1	0.1	0.196611
ENSMUSG00000090122.3	Kcne1l	protein_coding	0.1	0.1	0.1	0.1	0.1	0.1	0.1	0.1	3.66714
ENSMUSG00000090121.10	Abhd12b	protein_coding	0.1	0.1	0.1	0.1	0.1	0.1	0.1	0.1	0.318714
ENSMUSG00000090115.7	Usp49	protein_coding	0.1	7.36588	0.492494	0.205784	2.4512	0.428105	0.1	0.1	0.819153
ENSMUSG00000090113.7	Nhlrc4	protein_coding	0.1	0.1	0.1	0.1	0.1	0.1	0.1	0.1	0.508407
ENSMUSG00000090112.8	Shprh	protein_coding	0.987938	2.66524	2.06279	1.60242	0.601909	0.1	0.127638	0.1	1.55156
ENSMUSG00000090110.8	Cmc4	protein_coding	45.9669	13.0115	14.3106	23.6437	5.1954	14.4893	83.6826	36.6802	2.76843
ENSMUSG00000090107.1	Gm11492	protein_coding	0.1	0.1	0.1	0.1	0.1	0.1	0.1	0.1	0.1
ENSMUSG00000090102.1	Gm4985	protein_coding	0.1	0.1	0.1	0.1	0.1	0.1	0.1	0.1	0.1
ENSMUSG00000090100.7	Ttbk2	protein_coding	2.09379	1.87753	2.02762	1.32003	2.00972	2.33165	0.1	0.994313	1.79258
ENSMUSG00000090093.8	Gm14399	protein_coding	0.620877	0.321297	1.94428	1.55835	1.19076	0.510932	0.961821	1.51573	0.558062
ENSMUSG00000090084.7	Srpx	protein_coding	0.1	0.1	0.1	0.1	0.1	0.1	0.1	0.1	0.1
ENSMUSG00000090083.10	Rnf8	protein_coding	34.2248	16.0595	4.79119	8.35884	7.2372	13.4498	0.1	3.33006	7.0962
ENSMUSG00000090077.9	Lime1	protein_coding	6.25473	7.88612	2.98479	6.32598	2.68458	6.54317	0.212155	0.110141	1.69094
ENSMUSG00000090071.4	Cdk5r2	protein_coding	0.1	0.1	0.1	0.1	0.1	0.1	0.1	0.1	19.098
ENSMUSG00000090066.2	1110002E22Rik	protein_coding	0.1	0.1	0.1	0.1	0.1	0.1	0.1	0.1	0.444755
ENSMUSG00000090061.9	Nwd2	protein_coding	0.1	0.1	0.1	0.1	0.1	0.1	0.1	0.1	1.76468
ENSMUSG00000090053.9	Palm2	protein_coding	0.1	0.1	0.115623	0.887767	0.1	0.1	0.1	0.1	2.93941
ENSMUSG00000090035.3	Galnt4	protein_coding	0.1	4.0942	2.71382	1.08996	1.06624	3.92743	0.1	1.05127	0.319047
ENSMUSG00000090019.5	Gimap1	protein_coding	29.4618	6.21317	41.2672	104.787	46.5224	109.848	13.6029	63.009	0.99889
ENSMUSG00000090015.8	Gm15446	protein_coding	0.1	5.53972	3.4356	2.62147	4.38875	1.39728	0.1	0.1	2.62702
ENSMUSG00000090000.1	Ier3ip1	protein_coding	69.8656	95.4322	67.7358	74.8709	83.1641	30.6564	73.7364	66.294	24.1275
ENSMUSG00000089992.3	G6pd2	protein_coding	0.1	0.1	0.1	0.1	0.1	0.1	0.1	0.1	0.157754
ENSMUSG00000089984.7	Fbxo24	protein_coding	0.1	0.1	0.1	0.1	0.1	0.1	0.1	0.1	0.107006
ENSMUSG00000089960.1	Ugt1a1	protein_coding	0.1	0.1	0.1	0.1	0.1	0.1	0.1	0.1	0.1
ENSMUSG00000089953.3	Rnf224	protein_coding	0.1	0.1	0.1	0.1	0.1	0.1	0.1	0.1	0.312326
ENSMUSG00000089951.8	Gm14435	protein_coding	0.1	0.1	1.07024	0.770657	0.450106	0.1	0.1	0.1	0.117519
ENSMUSG00000089943.1	Ugt1a5	protein_coding	0.1	0.1	0.1	0.1	0.1	0.1	0.1	0.1	0.1
ENSMUSG00000089942.9	Pira2	protein_coding	0.1	0.1	0.1	0.1	0.1	0.1	0.321699	0.1	0.1
ENSMUSG00000089929.1	Bcl2a1b	protein_coding	0.1	0.1	0.1	0.369744	2.10307	10.9341	7.70231	16.7126	0.194007
ENSMUSG00000089922.2	Gm43517	protein_coding	0.1	0.1	0.1	0.1	0.1	0.1	0.1	0.1	0.100167
ENSMUSG00000089917.7	Uckl1	protein_coding	1.37799	52.1611	32.5633	37.0859	17.1751	12.8396	28.7854	38.5383	5.29523
ENSMUSG00000089911.4	Mfsd14a	protein_coding	18.5745	12.2738	37.6196	41.4452	24.2387	32.7963	0.1	11.5564	3.96933
ENSMUSG00000089901.1	Gm8113	protein_coding	0.1	0.194711	0.240143	0.181038	0.1	0.418475	0.1	0.1	1.40728
ENSMUSG00000089876.3	Tmem102	protein_coding	0.1	0.1	0.1	0.1	0.1	0.1	0.1	0.1	0.1
ENSMUSG00000089873.8	Mup13	protein_coding	0.1	0.1	0.1	0.1	0.1	0.1	0.504067	0.1	0.1
ENSMUSG00000089872.10	Rps6kc1	protein_coding	0.1	2.04448	4.66681	3.37867	1.91565	5.1956	1.04744	6.47087	6.08691
ENSMUSG00000089862.8	Umad1	protein_coding	0.141712	41.3751	7.00915	5.85357	4.30483	8.85367	0.1	5.27559	5.32706
ENSMUSG00000089857.9	Zfp882	protein_coding	0.1	4.37505	1.60297	1.32939	0.1	0.1	0.1	0.1	0.937366
ENSMUSG00000089844.7	A530032D15Rik	protein_coding	0.174198	0.1	2.95668	1.69858	1.4055	3.27696	1.54964	1.30919	2.67704
ENSMUSG00000089840.1	Gm4491	protein_coding	0.1	0.1	0.1	0.1	0.1	0.1	0.1	0.1	0.143178
ENSMUSG00000089837.9	Npcd	protein_coding	0.1	0.1	0.1	0.1	0.1	0.1	0.1	0.1	0.1
ENSMUSG00000089832.8	Shkbp1	protein_coding	0.36058	2.43749	5.63743	8.05292	2.85662	8.73956	9.66561	7.7796	2.74347
ENSMUSG00000089824.10	Rbm12	protein_coding	2.0783	2.58435	3.32996	1.66808	1.79113	2.92745	1.60233	0.814596	1.10836
ENSMUSG00000089798.9	1700028K03Rik	protein_coding	0.1	0.1	0.1	0.1	0.1	0.1	0.1	0.1	0.1
ENSMUSG00000089789.1	Rdh1	protein_coding	0.1	0.1	0.1	0.1	0.1	0.1	0.1	0.1	0.105532
ENSMUSG00000089774.2	Slc5a3	protein_coding	1.69529	1.517	1.46772	0.477191	0.779967	0.492049	0.301676	0.1	0.969918
ENSMUSG00000089773.7	Skint1	protein_coding	0.1	0.1	0.1	0.1	0.1	0.1	0.1	0.1	0.262013
ENSMUSG00000089768.2	Tmsb15b1	protein_coding	0.1	0.1	0.30331	0.113028	0.1	0.1	0.1	0.1	1.01412
ENSMUSG00000089762.3	Ier5l	protein_coding	2.58626	4.32854	0.834677	2.45271	2.99597	11.5729	0.961402	0.682601	1.27648
ENSMUSG00000089756.2	Zfp966	protein_coding	0.1	0.1	0.267986	0.1	0.1	0.1	0.1	0.1	0.1
ENSMUSG00000089753.9	Cd300ld2	protein_coding	0.1	0.1	0.1	0.1	0.32119	0.1	0.1	0.1	0.451184
ENSMUSG00000089739.2	Gm20431	protein_coding	0.1	0.1	0.189532	0.1	0.1	0.1	0.160582	1.17189	0.1
ENSMUSG00000089736.2	Tgfbr3l	protein_coding	0.1	0.1	0.581163	1.01118	0.105604	0.1	0.1	0.1	0.712036
ENSMUSG00000089727.2	Klra8	protein_coding	0.1	0.1	0.1	0.1	0.1	0.1	0.1	0.1	0.1
ENSMUSG00000089724.1	Krtap4-8	protein_coding	0.1	0.1	0.1	0.1	0.1	0.1	0.1	0.1	0.1
ENSMUSG00000089722.2	Cd300ld5	protein_coding	0.1	0.1	0.1	0.1	0.1	0.1	0.1	0.1	0.1
ENSMUSG00000089715.11	Cbx6	protein_coding	4.62717	0.1	1.83019	5.97804	0.541146	6.03222	9.7845	4.43216	40.4029
ENSMUSG00000089696.3	Gm4778	protein_coding	0.1	0.1	0.1	0.1	0.1	0.1	0.1	0.1	0.148118
ENSMUSG00000089694.2	Nat8f7	protein_coding	0.1	0.1	0.1	0.1	0.1	0.1	0.1	0.1	0.469952
ENSMUSG00000089687.2	Rab42	protein_coding	0.1	0.1	1.74527	3.82157	0.1	0.1	0.1	8.80292	3.1626
ENSMUSG00000089682.9	Bcl2l2	protein_coding	0.1	0.161136	2.52145	1.47274	1.17001	0.737009	0.1	0.271428	10.246
ENSMUSG00000089678.8	Agxt2	protein_coding	0.1	0.1	0.1	0.1	0.1	0.1	0.1	0.1	0.176694
ENSMUSG00000089675.1	Ugt1a8	protein_coding	0.1	0.1	0.1	0.1	0.1	0.1	0.1	0.1	0.1
ENSMUSG00000089669.7	Tnfsf13	protein_coding	1.00837	0.1	7.40489	6.58635	11.9557	0.1	1.43195	7.83795	1.09531
ENSMUSG00000089665.2	Fcor	protein_coding	0.1	0.1	1.0539	2.04282	4.81783	0.1	11.6381	7.85017	29.3296
ENSMUSG00000089661.9	Mia	protein_coding	0.1	0.1	1.61988	3.48806	0.1	0.1	0.1	13.9426	5.74497
ENSMUSG00000087687.3	Pet100	protein_coding	168.073	205.022	54.3602	90.4905	112.191	61.8481	498.106	169.304	26.873
ENSMUSG00000087610.1	Gm16253	protein_coding	0.1	0.1	0.611797	0.104314	0.1	0.1	0.1	0.1	0.1
ENSMUSG00000087598.9	Zfp111	protein_coding	0.1	3.87955	3.15029	1.87023	2.44255	0.502169	0.1	0.1	0.764223
ENSMUSG00000087444.1	Gm5475	protein_coding	0.1	0.1	0.1	0.128816	0.1	0.1	0.1	0.1	0.274266
ENSMUSG00000087408.10	Cers1	protein_coding	0.1	0.1	0.1	0.1	0.1	0.1	0.1	0.1	6.89944
ENSMUSG00000087385.8	Frg2f1	protein_coding	0.1	0.1	0.108773	1.45545	0.1	0.1	3.9282	0.1	0.466469
ENSMUSG00000087376.3	Gm15517	protein_coding	0.1	0.1	0.1	0.1	0.1	0.1	0.1	0.1	2.57184
ENSMUSG00000087303.2	Lipo2	protein_coding	0.1	0.1	0.1	0.1	0.107452	0.1	0.1	0.1	0.158296
ENSMUSG00000087279.10	4930544D05Rik	protein_coding	0.1	0.1	0.1	0.1	0.1	0.1	0.1	0.1	0.795622
ENSMUSG00000087260.5	Lamtor5	protein_coding	236.595	312.93	155.387	224.909	176.976	103.773	287.824	278.521	40.0738
ENSMUSG00000087247.3	Fam150a	protein_coding	0.1	0.1	0.1	0.1	0.1	0.1	0.1	0.1	0.1
ENSMUSG00000087194.9	Skint6	protein_coding	0.1	0.1	0.1	0.1	0.1	0.1	0.1	0.1	0.1
ENSMUSG00000087166.9	L1td1	protein_coding	0.1	0.1	0.1	0.1	0.1	0.1	0.1	0.1	0.132472
ENSMUSG00000087141.1	Plcxd2	protein_coding	0.1	0.1	0.164699	0.1	0.600813	0.1	0.101991	0.1	3.27718
ENSMUSG00000087119.4	Atg4a-ps	protein_coding	0.1	0.1	0.1	0.1	0.1	0.1	0.1	0.1	0.1
ENSMUSG00000087075.2	A230065H16Rik	protein_coding	0.1	0.1	0.1	0.1	0.214021	0.1	0.1	0.1	3.01801
ENSMUSG00000087006.3	Gm13889	protein_coding	0.419673	0.1	0.802114	14.7417	2.39725	12.2179	16.1282	27.7443	4.20825
ENSMUSG00000086965.1	Gm16314	protein_coding	0.1	0.642107	1.90758	0.1	0.1	0.1	0.1	0.1	0.151852
ENSMUSG00000086875.1	Lipo5	protein_coding	0.1	0.1	0.1	0.1	0.1	0.1	0.1	0.1	0.136627
ENSMUSG00000086848.3	Lce6a	protein_coding	0.1	0.1	0.1	0.1	0.1	0.1	0.1	0.1	0.233404
ENSMUSG00000086815.4	3110082J24Rik	protein_coding	0.1	0.1	0.101942	0.1	0.1	0.1	0.1	0.1	0.919427
ENSMUSG00000086784.2	Isoc2a	protein_coding	0.1	0.1	0.266886	0.257453	0.236031	2.17784	0.1	0.1	0.625919
ENSMUSG00000086727.7	4931428L18Rik	protein_coding	0.1	0.1	0.1	0.1	0.1	0.1	0.1	0.1	0.1
ENSMUSG00000086598.9	Btbd18	protein_coding	0.1	0.191798	0.2189	0.1	0.1	1.29001	19.0161	0.1	0.200469
ENSMUSG00000086564.9	Cd101	protein_coding	0.1	0.1	0.1	0.1	0.1	0.1	0.1	0.1	0.1
ENSMUSG00000086361.1	Gm6569	protein_coding	0.1	0.1	0.1	0.1	0.1	0.1	0.1	0.1	0.277106
ENSMUSG00000086322.7	E130218I03Rik	protein_coding	0.1	0.206443	4.80363	3.4106	6.06558	10.0732	17.7766	3.69963	1.77687
ENSMUSG00000086316.8	2210013O21Rik	protein_coding	4.85696	85.7609	90.3121	104.266	119.73	68.0496	176.163	65.6445	17.5476
ENSMUSG00000086277.2	4930558K02Rik	protein_coding	0.1	0.1	0.1	0.1	0.1	0.1	0.1	0.1	0.1
ENSMUSG00000086158.2	Ccpg1os	protein_coding	0.1	15.005	4.42822	7.45138	0.841839	0.1	0.1	0.1	7.85702
ENSMUSG00000086147.2	Zfp989	protein_coding	0.1	0.1	0.1	0.1	0.1	0.1	0.1	0.1	1.88009
ENSMUSG00000086112.1	4930563I02Rik	protein_coding	0.1	0.1	0.1	0.1	0.1	0.1	0.1	0.1	0.1
ENSMUSG00000086056.1	Gm4846	protein_coding	0.1	0.1	0.1	0.1	0.1	0.1	0.1	0.1	0.1
ENSMUSG00000086040.8	Wipf3	protein_coding	0.1	0.1	0.135968	0.1	0.1	0.225621	0.1	0.1	9.6765
ENSMUSG00000086022.1	Rad51ap2	protein_coding	0.1	0.1	0.1	0.1	0.1	0.1	0.1	0.1	0.111681
ENSMUSG00000085957.4	Syna	protein_coding	0.1	0.1	0.24246	0.1	0.1	0.1	0.1	0.298372	0.566511
ENSMUSG00000085601.7	Gm4969	protein_coding	0.1	0.1	0.1	0.1	0.1	0.1	0.1	0.1	0.370354
ENSMUSG00000085584.3	Rgag1	protein_coding	0.1	0.1	0.1	0.1	0.1	0.1	0.1	0.1	0.316548
ENSMUSG00000085473.2	Gm16686	protein_coding	0.1	0.1	0.1	0.1	0.1	0.1	0.1	0.1	0.1
ENSMUSG00000085272.7	Sbk3	protein_coding	0.1	0.1	0.1	0.1	0.1	0.1	0.1	0.1	0.1744
ENSMUSG00000085139.1	A730046J19Rik	protein_coding	0.1	0.1	0	0	0	0	0	0	0
ENSMUSG00000085111.3	Ascl4	protein_coding	0.1	0.1	0.1	0.1	0.1	0.1	0.1	0.1	0.383801
ENSMUSG00000085079.3	Khdc1b	protein_coding	0.1	0.1	0.1	0.1	0.1	0.1	0.1	0.1	0.102726
ENSMUSG00000084989.3	Crocc2	protein_coding	0.1	0.1	0.1	0.1	0.1	0.1	0.1	0.1	0.21328
ENSMUSG00000084957.2	Bbip1	protein_coding	22.4756	42.354	29.4308	36.379	31.0758	13.8559	20.5368	26.6829	4.95861
ENSMUSG00000084927.1	Gm5724	protein_coding	0.729196	0.1	0.1	0.1	0.1	0.1	0.1	0.1	0.1
ENSMUSG00000084897.1	Gm14226	protein_coding	0.203609	0.1	0.1	0.1	0.227549	0.1	0.1	0.1	0.821564
ENSMUSG00000084845.9	Tmem240	protein_coding	0.1	0.1	0.1	0.1	0.1	0.1	0.1	0.486694	5.39309
ENSMUSG00000084786.9	Ubl5	protein_coding	122.036	192.256	216.35	281.122	413.227	128.371	733.116	710.6	53.2743
ENSMUSG00000084346.4	Cyp4a30b	protein_coding	0.1	0.1	0.1	0.1	0.1	0.1	0.1	0.1	0.1
ENSMUSG00000084234.2	4933405O20Rik	protein_coding	0.1	0.1	0.1	0.1	0.1	0.1	0.1	0.1	0.17361
ENSMUSG00000084174.3	Sycn	protein_coding	0.1	0.1	0.1	0.1	0.1	0.1	0.1	0.1	0.1
ENSMUSG00000084128.10	Esrp2	protein_coding	1.2065	0.690402	1.03865	0.596063	0.254094	2.40157	0.530656	0.1	1.32737
ENSMUSG00000084063.1	Gm5934	protein_coding	0.1	0.1	0.1	0.1	0.1	0.1	0.1	0.1	0.563328
ENSMUSG00000083929.3	Gm10600	protein_coding	0.1	0.1	0.1	0.1	0.1	0.38979	0.1	0.1	0.1
ENSMUSG00000083780.8	Gm12728	protein_coding	0.1	0.1	0.1	0.1	0.1	0.1	0.1	0.1	0.1
ENSMUSG00000083695.6	Rnf138rt1	protein_coding	0.1	0.1	0.1	0.1	0.1	0.1	0.1	0.1	1.09431
ENSMUSG00000083649.5	Rasl2-9	protein_coding	0.1	0.1	0.1	0.105793	0.1	1.31702	0.1	0.1	0.1
ENSMUSG00000083628.1	Gm2030	protein_coding	0.1	0.1	0.1	0.1	0.1	0.1	0.1	0.1	0.453416
ENSMUSG00000083616.3	H2afb3	protein_coding	0.1	0.1	0.1	0.1	0.1	0.1	0.1	0.1	0.1
ENSMUSG00000083282.2	Ctsf	protein_coding	11.7533	12.6896	20.4205	6.50918	0.1	11.7024	22.0303	0.1	11.2944
ENSMUSG00000083138.3	Cyp4a29	protein_coding	0.1	0.1	0.1	0.1	0.1	0.1	0.1	0.1	0.1
ENSMUSG00000083012.8	Fam220a	protein_coding	8.59838	3.14243	5.80351	8.29743	10.7036	16.5456	4.41774	4.58263	8.229
ENSMUSG00000082932.3	Cyp2j8	protein_coding	0.1	0.1	0.1	0.1	0.1	0.1	0.1	0.1	0.1
ENSMUSG00000082766.1	1700064H15Rik	protein_coding	0.1	0.1	0.1	0.1	0.1	0.1	0.1	0.1	0.1
ENSMUSG00000082639.8	Gm2012	protein_coding	0.1	0.1	0.1	0.1	0.1	0.1	0.1	0.1	0.228851
ENSMUSG00000082482.2	H2afb2	protein_coding	0.1	0.1	0.1	0.1	0.1	0.1	0.1	0.1	0.1
ENSMUSG00000082361.6	Btc	protein_coding	0.1	0.1	0.1	0.1	0.1	0.1	0.1	0.439487	0.174091
ENSMUSG00000082229.1	Nap1l2	protein_coding	0.1	0.1	0.1	0.1	0.1	0.1	0.1	0.1	11.4243
ENSMUSG00000082211.3	Defa27	protein_coding	0.1	0.1	0.1	0.1	0.1	0.1	0.1	0.1	0.1
ENSMUSG00000082101.3	Slfn14	protein_coding	0.1	0.1	0.1	0.1	0.1	0.1	0.1	0.1	0.1
ENSMUSG00000081984.3	Dnajb3	protein_coding	0.1	0.1	0.1	0.854506	0.1	0.1	0.1	0.1	0.498234
ENSMUSG00000081906.2	Rpl9-ps1	protein_coding	0.1	0.1	0.1	0.1	0.1	0.1	0.1	0.1	0.183665
ENSMUSG00000081683.5	Fzd10	protein_coding	0.1	0.1	0.1	0.1	0.1	0.1	0.1	0.1	0.854366
ENSMUSG00000081650.1	Gm16181	protein_coding	0.1	0.1	0.106566	0.601325	0.1	0.1	0.1	0.1	0.222562
ENSMUSG00000081607.2	Gm15294	protein_coding	0.1	0.1	0.1	0.1	0.1	0.1	0.1	0.1	0.1
ENSMUSG00000081534.2	Slc48a1	protein_coding	5.248	8.14155	20.5691	30.0968	6.6422	34.3631	15.5557	9.84715	25.5296
ENSMUSG00000081512.1	Gm15821	protein_coding	0.1	0.1	0.59998	0.157948	0.1	0.48946	0.284793	1.21126	0.1
ENSMUSG00000081362.3	Cyp2j7	protein_coding	0.1	0.1	0.1	0.1	0.1	0.1	0.1	0.1	0.1
ENSMUSG00000081225.3	Cyp2j12	protein_coding	0.1	0.1	0.1	0.1	0.1	0.1	0.1	0.1	0.927621
ENSMUSG00000081218.1	Gm4297	protein_coding	0.1	0.1	0.1	0.1	0.1	0.1	0.1	0.1	0.790864
ENSMUSG00000081058.5	Hist2h3c2	protein_coding	0.1	0.1	0.1	0.575971	0.1	0.1	0.1	0.145963	1.00335
ENSMUSG00000081044.8	AU015836	protein_coding	0.1	0.1	0.1	0.1	0.1	0.1	0.1	0.1	0.1
ENSMUSG00000080933.4	Rhox3g	protein_coding	0.1	0.1	0.1	0.1	0.1	0.1	0.1	0.1	0.1
ENSMUSG00000080907.1	4930455H04Rik	protein_coding	0.1	0.1	0	0	0	0	0	0	0
ENSMUSG00000080725.9	Gm6121	protein_coding	0.1	0.1	0.1	0.1	0.1	0.1	0.1	0.1	0.1
ENSMUSG00000080717.9	B230307C23Rik	protein_coding	0.1	12.6082	23.8746	25.0094	8.70082	6.47665	27.522	18.2245	0.438347
ENSMUSG00000080316.10	Spaca6	protein_coding	0.826499	11.8194	5.20036	4.59351	10.9519	0.118654	0.1	0.1	6.22812
ENSMUSG00000080268.3	Brms1	protein_coding	14.0092	4.29584	39.1703	48.1698	29.0055	36.0291	36.9034	63.2778	7.91843
ENSMUSG00000080115.3	Mettl21b	protein_coding	0.111881	0.1	0.1	0.1	0.1	0.1	0.210099	0.1	0.363683
ENSMUSG00000079941.1	Gm11273	protein_coding	0.1	0.1	0.1	0.1	0.1	0.1	0.459184	0.1	0.52156
ENSMUSG00000079853.5	Klra1	protein_coding	0.1	0.1	0.106523	0.1	0.1	0.1	2.19456	0.1	0.1
ENSMUSG00000079852.4	Klra4	protein_coding	0.1	0.1	0.1	0.1	0.1	0.1	0.205577	0.1	0.166873
ENSMUSG00000079845.8	Xlr4a	protein_coding	0.1	0.1	1.29692	0.1	0.1	0.1	0.1	0.1	0.1
ENSMUSG00000079842.1	Spag11a	protein_coding	0.1	0.1	0.1	0.1	0.1	0.1	0.1	0.1	0.1
ENSMUSG00000079806.2	Gm21719	protein_coding	0.1	0.1	0.1	0.1	0.1	0.1	0.1	0.1	0.1
ENSMUSG00000079740.1	Gm11172	protein_coding	0.1	0.1	0.1	0.1	0.1	0.1	0.1	0.1	0.1
ENSMUSG00000079737.3	3110001I22Rik	protein_coding	0.1	10.063	6.61424	4.80536	13.9412	0.7029	0.1	0.1	0.274124
ENSMUSG00000079722.1	Ttll2	protein_coding	0.1	0.1	0.1	0.1	0.1	0.1	0.1	0.1	0.219555
ENSMUSG00000079710.9	Gm3448	protein_coding	0.1	0.1	0.1	0.1	0.1	0.1	0.1	0.1	0.1
ENSMUSG00000079707.9	Tcte3	protein_coding	0.1	0.1	0.1	0.1	0.1	0.1	0.1	0.1	0.1
ENSMUSG00000079705.4	Ssxb1	protein_coding	0.1	0.1	0.1	0.1	0.1	0.1	0.1	0.1	0.1
ENSMUSG00000079704.2	Gm14459	protein_coding	0.1	0.1	0.1	0.1	0.1	0.1	0.1	0.1	0.1
ENSMUSG00000079703.12	Ssxb8	protein_coding	0.1	0.1	0.1	0.1	0.1	0.1	0.1	0.1	0.1
ENSMUSG00000079702.5	Ssxb6	protein_coding	0.1	0.1	0.1	0.1	0.1	0.1	0.1	0.1	0.1
ENSMUSG00000079701.7	Ssxb3	protein_coding	0.1	0.1	0.1	0.1	0.1	0.1	0.1	0.1	0.1
ENSMUSG00000079700.7	Fpr3	protein_coding	0.1	0.1	0.1	0.1	0.1	0.1	0.1	0.1	0.1
ENSMUSG00000079699.2	Gm6592	protein_coding	0.1	0.1	0.1	0.1	0.1	0.1	0.1	0.1	0.1
ENSMUSG00000079698.5	Vmn2r93	protein_coding	0.1	0.1	0.1	0.1	0.1	0.1	0.1	0.1	0.122358
ENSMUSG00000079697.1	Gm5751	protein_coding	0.1	0.1	0.1	0.1	0.1	0.1	0.1	0.1	0.1
ENSMUSG00000079694.2	Gm14862	protein_coding	0.1	0.1	0.1	0.1	0.1	0.106462	0.1	0.1	0.106323
ENSMUSG00000079679.3	Vwde	protein_coding	0.1	0.1	0.1	0.1	0.1	0.1	0.1	0.1	0.246571
ENSMUSG00000079666.8	1700015F17Rik	protein_coding	0.1	0.1	0.1	0.1	0.1	0.1	0.1	0.1	0.542147
ENSMUSG00000079659.5	Tmem243	protein_coding	13.2463	13.7294	7.8491	11.5294	10.6874	8.06572	2.52911	22.9539	1.44911
ENSMUSG00000079658.9	Eloc	protein_coding	180.061	219.711	129.3	185.233	365.104	163.99	552.114	250.698	27.8485
ENSMUSG00000079657.10	Rab26	protein_coding	0.1	0.1	0.35025	0.119748	0.1	0.1	0.1	0.1	5.80904
ENSMUSG00000079655.9	Gm5168	protein_coding	0.1	0.1	0.1	0.1	0.1	0.1	0.1	0.1	0.1
ENSMUSG00000079654.3	Prrt4	protein_coding	0.1	0.127407	0.643045	2.11489	0.267497	4.15086	0.1	0.316412	0.64155
ENSMUSG00000079652.8	Fam71f2	protein_coding	0.1	0.114373	1.19225	1.03269	0.1	0.1	0.1	0.1	0.177721
ENSMUSG00000079642.2	Gm6268	protein_coding	0.1	0.1	0.1	0.1	0.1	0.1	0.1	0.1	0.1
ENSMUSG00000079641.3	Rpl39	protein_coding	43.2533	146.381	176.504	207.221	495.81	134.677	2161.21	1380.41	97.7111
ENSMUSG00000079639.4	Rhox4a	protein_coding	0.1	0.1	0.1	0.1	0.1	0.1	0.1	0.1	0.185618
ENSMUSG00000079638.8	Rhox2b	protein_coding	0.1	0.1	0.1	0.1	0.1	0.1	0.1	0.1	0.1
ENSMUSG00000079637.10	Rhox2c	protein_coding	0.1	0.1	0.1	0.1	0.1	0.1	0.1	0.1	0.1
ENSMUSG00000079636.11	Rhox3c	protein_coding	0.1	0.1	0.1	0.1	0.1	0.1	0.1	0.1	0.1
ENSMUSG00000079635.2	Rhox4c	protein_coding	0.1	0.1	0.1	0.1	0.1	0.1	0.1	0.1	0.1
ENSMUSG00000079633.3	Rhox4d	protein_coding	0.1	0.1	0.1	0.1	0.1	0.1	0.1	0.1	0.1
ENSMUSG00000079630.2	Rhox4f	protein_coding	0.1	0.1	0.1	0.1	0.1	0.1	0.1	0.1	0.1
ENSMUSG00000079629.5	Rhox2g	protein_coding	0.1	0.1	0.1	0.1	0.1	0.1	0.1	0.1	0.131321
ENSMUSG00000079628.3	Rhox4g	protein_coding	0.1	0.1	0.1	0.1	0.1	0.1	0.1	0.1	0.118097
ENSMUSG00000079627.2	Rhox2h	protein_coding	0.1	0.1	0.1	0.1	0.1	0.1	0.1	0.1	0.145333
ENSMUSG00000079626.2	Rhox7b	protein_coding	0.1	0.1	0.1	0.1	0.1	0.1	0.1	0.1	0.320121
ENSMUSG00000079625.2	Tm4sf19	protein_coding	0.1	0.1	0.1	0.1	0.1	0.1	0.1	0.1	0.1
ENSMUSG00000079620.13	Muc4	protein_coding	0.1	0.1	0.1	0.1	0.1	0.1	0.1	0.1	0.314597
ENSMUSG00000079619.2	Cypt15	protein_coding	0.1	0.1	0.1	0.1	0.1	0.1	0.1	0.1	0.1
ENSMUSG00000079614.3	Seh1l	protein_coding	27.1726	18.781	24.1164	15.4178	10.0717	17.7372	0.713347	4.47547	2.41556
ENSMUSG00000079610.9	Ankrd39	protein_coding	0.1	2.30887	2.50349	6.49136	0.1	1.83227	0.1	30.3682	1.70324
ENSMUSG00000079608.10	Stard6	protein_coding	0.5671	13.7212	2.48545	1.02942	1.13248	1.03583	0.1	0.1	0.39715
ENSMUSG00000079606.1	Gm595	protein_coding	0.1	0.1	0.1	0.1	0.1	0.1	0.1	0.1	0.1
ENSMUSG00000079605.4	Zbtb9	protein_coding	0.1	0.27128	2.83903	0.901881	0.104512	0.1	0.287304	2.02317	1.19727
ENSMUSG00000079602.2	9230102O04Rik	protein_coding	0.1	0.1	0.1	0.1	0.1	0.1	0.1	0.1	0.1
ENSMUSG00000079600.2	Gm17604	protein_coding	0.1	0.1	0.1	0.1	0.1	0.1	0.1	0.1	0.1
ENSMUSG00000079598.3	Clec2l	protein_coding	0.1	0.1	0.1	0.1	0.1	0.1	0.1	0.1	14.9264
ENSMUSG00000079597.1	Gm5483	protein_coding	0.1	0.1	0.1	0.1	0.1	0.1	0.1	0.1	0.1
ENSMUSG00000079595.1	Gm4758	protein_coding	0.1	0.1	0.1	0.1	0.1	0.1	0.1	0.1	0.1
ENSMUSG00000079594.2	BC117090	protein_coding	0.1	0.1	0.1	0.1	0.1	0.1	0.1	0.1	0.1
ENSMUSG00000079593.9	Gm14597	protein_coding	0.114636	0.487916	0.28081	0.356806	0.387522	0.738761	0.386617	0.638012	0.565623
ENSMUSG00000079592.9	C1qtnf5	protein_coding	0.1	0.344733	1.32981	0.212306	0.1	5.41218	0.1	1.74328	4.74232
ENSMUSG00000079588.3	Tmem182	protein_coding	0.1	0.1	0.250186	0.546437	0.849749	0.1	0.1	0.1	0.133116
ENSMUSG00000079584.2	Gm364	protein_coding	0.1	0.1	0.1	0.1	0.1	0.1	0.1	0.1	0.1
ENSMUSG00000079583.9	Gm7073	protein_coding	0.1	0.1	0.1	0.1	0.1	0.1	0.1	0.1	0.151853
ENSMUSG00000079580.8	Tmem217	protein_coding	0.1	0.1	0.1	0.837949	0.1	0.1	0.1	0.1	0.139532
ENSMUSG00000079579.3	Gm6760	protein_coding	0.1	0.1	0.1	0.1	0.1	0.1	0.1	0.1	0.1
ENSMUSG00000079578.1	Gm1140	protein_coding	0.1	0.1	0.1	0.1	0.1	0.1	0.1	0.1	0.1
ENSMUSG00000079577.1	Gm14692	protein_coding	0.1	0.1	0.1	0.1	0.1	0.1	0.1	0.1	0.1
ENSMUSG00000079566.1	Spin2d	protein_coding	0.1	0.1	0.1	0.1	0.1	0.1	0.1	0.1	0.373242
ENSMUSG00000079563.9	Pglyrp2	protein_coding	0.1	0.1	0.1	0.1	0.1	0.1	0.1	0.1	0.160326
ENSMUSG00000079562.6	Maea	protein_coding	43.4938	12.2158	57.0493	42.3902	58.9194	51.292	23.9688	31.3427	18.93
ENSMUSG00000079560.13	Hoxa3	protein_coding	0.1	0.1	0.1	0.1	0.1	0.1	5.56156	2.39409	0.401059
ENSMUSG00000079557.10	March2	protein_coding	11.2984	29.3726	41.813	47.3775	36.2943	28.8755	18.8399	99.6618	12.0825
ENSMUSG00000079555.2	Haus3	protein_coding	10.451	23.909	9.88037	15.9	12.8003	11.0764	1.21452	9.00852	0.771382
ENSMUSG00000079554.2	Aox2	protein_coding	0.1	0.1	0.1	0.182103	0.1	0.1	0.1	0.1	0.1
ENSMUSG00000079553.10	Kifc1	protein_coding	0.1	0.1	0.1	0.1	0.1	0.1	0.1	0.1	0.412239
ENSMUSG00000079550.9	Mpp4	protein_coding	0.604716	0.202779	0.1	0.269326	1.20862	0.1	0.1	0.1	0.362511
ENSMUSG00000079547.3	H2-DMb1	protein_coding	0.1	2.97691	0.28344	0.393975	0.1	0.1	11.638	63.0555	0.228001
ENSMUSG00000079546.1	Gm11146	protein_coding	0.1	0.1	0.1	0.1	0.1	0.1	0.1	0.1	0.1
ENSMUSG00000079539.2	Obp2b	protein_coding	0.1	0.1	0.1	0.1	0.1	0.1	0.1	0.1	0.1
ENSMUSG00000079536.1	Gm6880	protein_coding	0.1	0.1	0.1	0.1	0.1	0.1	0.1	0.1	0.1
ENSMUSG00000079534.1	Gm5640	protein_coding	0.1	0.1	0.1	0.1	0.1	0.1	0.1	0.1	0.149577
ENSMUSG00000079532.1	Gm6890	protein_coding	0.1	0.1	0.1	0.1	0.1	0.1	0.1	0.1	0.1
ENSMUSG00000079531.1	Gm5936	protein_coding	0.1	0.1	0.1	0.1	0.1	0.1	0.1	0.1	0.1
ENSMUSG00000079525.1	Cldn34d	protein_coding	0.1	0.1	0.1	0.1	0.1	0.1	0.1	0.1	0.1
ENSMUSG00000079523.8	Tmsb10	protein_coding	516.931	1124.81	491.497	752.798	1835.39	663.619	416.284	848.354	150.991
ENSMUSG00000079522.2	Gm14744	protein_coding	0.1	0.1	0.1	0.1	0.1	0.1	0.1	0.1	0.1
ENSMUSG00000079521.2	Gm5938	protein_coding	0.1	0.1	0.1	0.1	0.1	0.1	0.1	0.1	0.1
ENSMUSG00000079519.2	Gm14743	protein_coding	0.1	0.1	0.1	0.1	0.1	0.1	0.1	0.1	0.1
ENSMUSG00000079516.2	Reg3a	protein_coding	0.1	0.1	0.1	0.1	0.1	0.1	0.1	0.1	0.115054
ENSMUSG00000079513.1	4932429P05Rik	protein_coding	0.1	0.1	0.1	0.1	0.1	0.1	0.1	0.1	0.1
ENSMUSG00000079509.10	Zfx	protein_coding	15.3128	3.66574	19.7029	17.4806	18.3814	6.6805	0.882319	15.1943	1.164
ENSMUSG00000079508.8	Apoo	protein_coding	48.0317	43.2776	30.8446	42.0583	43.8361	4.76697	10.0071	35.7271	15.4673
ENSMUSG00000079507.10	H2-Q1	protein_coding	0.1	0.311039	0.576728	0.809994	0.6482	0.787345	6.01958	2.87128	0.301263
ENSMUSG00000079502.8	Cfap77	protein_coding	0.1	0.1	0.1	0.1	0.1	0.1	0.1	0.1	0.569426
ENSMUSG00000079497.4	Gm13420	protein_coding	0.1	0.1	0.1	0.607189	1.89923	0.1	0.1	0.1	0.1
ENSMUSG00000079495.2	Nat8f6	protein_coding	0.1	0.1	0.1	0.1	0.1	0.1	0.1	0.1	0.101204
ENSMUSG00000079494.2	Nat8f5	protein_coding	0.1	0.1	0.1	0.1	0.1	0.1	0.1	0.1	0.384438
ENSMUSG00000079492.2	Gm11127	protein_coding	0.102981	0.846891	0.994397	1.01813	0.617371	1.28302	2.74536	7.07523	1.32076
ENSMUSG00000079487.11	Med12	protein_coding	0.122595	22.6477	10.4541	16.8102	8.8727	52.8347	3.32751	4.22245	1.24255
ENSMUSG00000079484.12	Phyhd1	protein_coding	0.1	20.2982	0.930918	2.13291	2.55131	6.89039	9.54398	0.1	3.09186
ENSMUSG00000079481.11	Nhsl2	protein_coding	2.35623	0.702345	11.0221	3.10239	0.710961	1.13178	0.158036	0.344663	3.12321
ENSMUSG00000079480.3	Pin4	protein_coding	0.1	32.9943	33.1012	47.9312	42.9576	10.3833	60.1358	47.1819	15.4891
ENSMUSG00000079479.2	Gm9112	protein_coding	0.1	0.1	0.1	0.1	0.1	0.1	0.1	0.1	0.361334
ENSMUSG00000079478.8	Sssca1	protein_coding	20.2225	9.9315	14.5418	10.7935	23.7731	13.6397	14.443	25.8225	34.067
ENSMUSG00000079477.9	Rab7	protein_coding	154.916	113.322	245.901	209.598	205.585	179.164	131.15	134.275	57.5207
ENSMUSG00000079471.4	Gm7325	protein_coding	0.1	0.1	0.1	0.1	0.1	0.1	0.1	0.1	0.773946
ENSMUSG00000079470.8	Utp14b	protein_coding	13.8115	3.98257	4.56798	1.61271	2.09381	2.9759	0.1	2.67956	0.816197
ENSMUSG00000079469.10	Pigb	protein_coding	7.9208	5.44051	8.83293	7.29471	2.20296	4.051	2.74766	4.81046	3.20414
ENSMUSG00000079466.2	Prdm12	protein_coding	0.1	0.1	0.1	0.1	0.1	0.1	0.1	0.1	0.528123
ENSMUSG00000079465.8	Col4a3	protein_coding	0.1	0.1	0.40922	0.266082	0.1	0.29423	0.1	0.1	0.232291
ENSMUSG00000079462.1	Gm15737	protein_coding	0.1	0.1	0.1	0.1	0.1	0.1	0.1	0.1	0.1
ENSMUSG00000079460.11	4933403O08Rik	protein_coding	0.1	0.1	0.1	0.1	0.1	0.1	0.1	0.1	0.157113
ENSMUSG00000079451.9	Tmprss11g	protein_coding	0.1	0.1	0.1	0.1	0.1	0.1	0.1	0.1	0.330395
ENSMUSG00000079450.11	Cldn34c1	protein_coding	1.14066	3.9776	3.83357	3.8581	0.426466	1.39078	6.79642	0.1	1.54182
ENSMUSG00000079445.3	B3gnt7	protein_coding	0.1	0.1	0.1	0.1	0.1	0.1	0.1	0.1	0.323735
ENSMUSG00000079442.12	St6galnac4	protein_coding	11.7679	11.4531	10.9823	15.2481	11.064	18.1737	12.9842	31.9992	9.69846
ENSMUSG00000079440.2	Alpi	protein_coding	0.1	0.1	0.1	0.1	0.1	0.1	0.1	0.1	0.1
ENSMUSG00000079439.1	Gm11116	protein_coding	0.1	0.1	0.1	0.1	0.1	0.1	0.1	0.1	0.1
ENSMUSG00000079438.1	Gm11115	protein_coding	0.1	0.1	0.1	0.1	0.1	0.1	0.1	0.1	0.1
ENSMUSG00000079436.3	Kcnj13	protein_coding	0.1	0.1	1.0355	5.50426	0.1	6.77191	0.1	8.2509	5.46771
ENSMUSG00000079435.9	Rpl36a	protein_coding	134.959	249.401	283.406	364.288	659.283	224.229	1948.15	1328.81	108.395
ENSMUSG00000079434.8	Neu2	protein_coding	0.1	0.1	0.1	0.1	0.1	0.1	0.1	0.1	1.4317
ENSMUSG00000079433.1	Gm11114	protein_coding	0.1	0.1	0.1	0.1	0.1	0.1	0.1	0.1	0.1
ENSMUSG00000079432.1	Gm15023	protein_coding	0.1	0.1	0.1	0.1	0.1	0.1	0.1	0.1	0.1
ENSMUSG00000079429.9	Mroh2a	protein_coding	0.1	0.1	0.1	0.1	0.1	0.1	0.1	0.1	0.640431
ENSMUSG00000079428.8	Tceal7	protein_coding	0.1	0.1	0.105466	0.1	0.1	0.1	0.1	0.1	0.859572
ENSMUSG00000079427.10	Mthfsl	protein_coding	6.45672	16.5074	14.8932	20.0382	11.0707	2.31778	14.3734	9.82603	12.984
ENSMUSG00000079424.8	Gm3259	protein_coding	0.1	0.1	0.1	0.1	0.1	0.1	0.1	0.1	0.117864
ENSMUSG00000079423.6	Gm3286	protein_coding	0.1	0.1	0.1	0.1	0.1	0.1	0.1	0.1	0.1
ENSMUSG00000079421.8	4930402F06Rik	protein_coding	0.1	0.1	0.1	0.1	0.1	0.1	0.1	0.1	0.386472
ENSMUSG00000079419.4	Ms4a6c	protein_coding	0.1	0.1	0.450476	0.1	0.1	0.1	24.6068	0.1	0.1
ENSMUSG00000079418.3	Atg4a	protein_coding	17.4685	17.883	16.1402	16.4439	16.479	7.14135	1.33467	6.18141	1.08566
ENSMUSG00000079416.1	Gm11111	protein_coding	0.1	0.1	0.1	0.1	0.1	0.1	0.1	0.1	0.1
ENSMUSG00000079415.2	Cntf	protein_coding	0.1	6.20638	0.949502	0.1	0.685011	0.109151	0.1	0.1	0.493668
ENSMUSG00000079414.2	Gm11110	protein_coding	0.1	0.1	0.1	0.1	0.1	0.1	0.1	0.1	0.461145
ENSMUSG00000079410.4	Gm2897	protein_coding	0.1	0.1	0.1	0.1	0.1	0.1	0.1	0.1	0.155823
ENSMUSG00000079409.8	Gm5795	protein_coding	0.1	0.1	0.1	0.1	0.1	0.1	0.1	0.1	0.1
ENSMUSG00000079402.9	Gm3020	protein_coding	0.1	0.1	0.1	0.1	0.1	0.1	0.1	0.1	0.1
ENSMUSG00000079396.4	Gm3411	protein_coding	0.1	0.1	0.1	0.1	0.1	0.1	0.1	0.1	0.659487
ENSMUSG00000079395.3	Gm15114	protein_coding	0.1	0.1	0.1	0.1	0.1	0.1	0.1	0.1	0.1
ENSMUSG00000079391.10	Gm2974	protein_coding	0.1	0.1	0.1	0.1	0.1	0.1	0.1	0.1	0.190797
ENSMUSG00000079389.10	Gm3149	protein_coding	0.26829	0.1	0.1	0.1	0.1	0.1	0.1	0.1	0.23882
ENSMUSG00000079388.9	2610042L04Rik	protein_coding	0.1	0.1	0.1	0.1	0.1	0.1	0.1	0.1	0.141223
ENSMUSG00000079387.10	Luzp4	protein_coding	0.1	0.1	0.1	0.1	0.1	0.1	0.1	0.1	0.1
ENSMUSG00000079386.8	Gm3173	protein_coding	0.1	0.1	0.1	0.1	0.1	0.1	0.1	0.1	0.1
ENSMUSG00000079383.9	Gm3298	protein_coding	0.1	0.1	0.1	0.1	0.1	0.1	0.1	0.1	0.1
ENSMUSG00000079382.2	Gm3443	protein_coding	0.1	0.1	0.1	0.1	0.1	0.1	0.1	0.1	0.1
ENSMUSG00000079380.4	Gm8271	protein_coding	0.1	0.1	0.1	0.1	0.1	0.1	0.1	0.1	0.1
ENSMUSG00000079378.8	Gm8279	protein_coding	0.1	0.1	0.1	0.1	0.1	0.1	0.1	0.1	0.1
ENSMUSG00000079374.2	Gm8334	protein_coding	0.1	0.1	0.1	0.1	0.1	0.1	0.1	0.1	0.534989
ENSMUSG00000079371.9	Gm3476	protein_coding	0.1	0.1	0.1	0.1	0.1	0.1	0.1	0.1	0.1
ENSMUSG00000079364.3	Gm3558	protein_coding	0.1	0.1	0.1	0.1	0.1	0.1	0.1	0.1	0.1
ENSMUSG00000079363.7	Gbp4	protein_coding	17.9143	30.5538	49.1755	12.9545	22.5162	9.5616	28.0093	30.3655	0.379808
ENSMUSG00000079362.5	Gm43302	protein_coding	1.18562	1.24969	1.2445	0.681456	1.03172	1.09928	2.44818	4.54498	0.1
ENSMUSG00000079353.2	Gm11099	protein_coding	0.1	0.1	0.1	0.1	0.1	0.1	0.1	0.1	0.1
ENSMUSG00000079350.2	Magea8	protein_coding	0.1	0.1	0.1	0.1	0.1	0.1	0.1	0.1	0.1
ENSMUSG00000079349.9	Magea5	protein_coding	0.1	0.1	0.1	0.1	0.1	0.1	0.1	0.1	0.129124
ENSMUSG00000079346.3	1700013D24Rik	protein_coding	0.1	0.1	0.1	0.1	0.1	0.1	0.1	0.1	0.1
ENSMUSG00000079344.10	Lipo4	protein_coding	0.1	0.1	0.1	0.1	0.1	0.1	0.1	0.1	0.1
ENSMUSG00000079342.10	Lipo1	protein_coding	0.1	0.1	0.1	0.1	0.1	0.1	0.1	0.1	0.112376
ENSMUSG00000079339.6	Ifit1bl1	protein_coding	0.1	0.1	0.365441	0.1	0.1	0.1	0.1	0.1	0.105656
ENSMUSG00000079334.8	Nat6	protein_coding	22.3076	0.352232	35.0368	27.5495	0.815501	26.171	0.365393	10.6104	5.14706
ENSMUSG00000079333.3	Gm11096	protein_coding	0.1	0.1	0.1	0.1	0.1	0.1	0.1	0.1	0.1
ENSMUSG00000079330.8	Lemd1	protein_coding	0.1	0.1	0.1	0.1	0.1	0.1	0.1	0.1	1.63229
ENSMUSG00000079324.11	4932414N04Rik	protein_coding	0.1	0.1	0.1	0.1	0.1	0.1	0.1	0.1	1.17919
ENSMUSG00000079317.10	Trappc2	protein_coding	19.9256	49.048	41.1767	44.141	45.0768	21.1106	83.8804	61.9715	8.84229
ENSMUSG00000079316.10	Rab9	protein_coding	18.6827	36.3993	45.5567	31.8343	63.8534	29.8645	23.578	33.2241	6.88826
ENSMUSG00000079304.5	4933413G19Rik	protein_coding	0.1	0.1	0.152279	0.1	0.1	0.1	0.1	0.1	0.308738
ENSMUSG00000079299.3	Klrb1	protein_coding	0.1	0.1	0.1	0.1	0.1	0.1	0.1	0.1	0.209862
ENSMUSG00000079298.9	Klrb1b	protein_coding	5.58795	0.1	0.248714	0.293992	0.1	0.1	0.1	2.82036	0.1
ENSMUSG00000079286.1	Gm11084	protein_coding	0.1	0.1	0.1	0.1	0.1	0.1	0.1	0.1	0.1
ENSMUSG00000079283.2	2310009B15Rik	protein_coding	0.1	6.84962	4.2279	14.7983	17.4865	15.2753	103.669	41.9192	14.4902
ENSMUSG00000079278.1	Tmem233	protein_coding	0.1	0.1	0.1	0.1	0.1	0.1	0.1	0.1	0.277176
ENSMUSG00000079277.9	Hoxd3	protein_coding	0.1	0.1	0.1	0.1	0.1	0.1	0.1	0.1	0.339961
ENSMUSG00000079271.4	1700049E17Rik1	protein_coding	0.1	0.1	0.1	0.1	0.1	0.1	0.1	0.1	0.165681
ENSMUSG00000079269.2	Gm3676	protein_coding	0.1	0.1	0.1	0.1	0.1	0.1	0.1	0.1	0.1
ENSMUSG00000079267.9	Gm5930	protein_coding	0.1	0.1	0.1	0.1	0.1	0.1	0.1	0.1	0.1
ENSMUSG00000079265.9	Gm8257	protein_coding	0.1	0.1	0.1	0.1	0.1	0.1	0.1	0.1	0.133622
ENSMUSG00000079264.1	Gm11077	protein_coding	0.1	0.1	0.1	0.1	0.1	0.1	0.1	0.1	0.1
ENSMUSG00000079263.8	Gm6614	protein_coding	0.1	0.1	0.12938	0.1	0.1	0.1	0.1	0.1	0.1
ENSMUSG00000079262.3	Slco1a6	protein_coding	1.3424	1.30893	0.1	0.276139	0.26135	0.106357	0.1	0.471827	1.44039
ENSMUSG00000079261.2	Gm15217	protein_coding	0.1	0.1	0.1	0.1	0.1	0.1	0.1	0.1	0.588629
ENSMUSG00000079259.2	Trim71	protein_coding	0.1	0.1	0.1	0.1	0.1	0.1	0.1	0.1	0.152985
ENSMUSG00000079258.1	Calhm1	protein_coding	0.1	0.1	0.1	0.287427	0.1	0.1	0.1	0.1	0.1
ENSMUSG00000079247.2	Gm13691	protein_coding	0.1	0.1	0.1	0.1	0.1	0.1	0.1	0.1	0.1
ENSMUSG00000079244.3	Gm5622	protein_coding	0.1	0.1	0.1	0.1	0.1	0.1	0.1	0.1	0.1
ENSMUSG00000079242.2	C730034F03Rik	protein_coding	0.736016	0.467964	2.08674	4.1917	0.797287	0.152001	0.572172	5.14776	0.274319
ENSMUSG00000079235.10	Ccdc13	protein_coding	0.1	0.1	0.1	0.1	0.1	0.1	0.1	0.1	1.79965
ENSMUSG00000079215.8	Zfp664	protein_coding	3.50079	7.61894	9.74779	10.3469	7.76206	9.49642	1.84267	8.00735	5.87346
ENSMUSG00000079197.10	Psme2	protein_coding	243.66	543.446	280.058	279.662	264.077	234.844	396.153	584.565	20.9165
ENSMUSG00000079186.2	Gzmc	protein_coding	0.1	0.1	0.1	0.1	0.1	0.1	0.1	0.1	0.1
ENSMUSG00000079184.10	Mphosph8	protein_coding	35.9404	10.6376	15.3889	20.7171	21.7125	18.9259	0.1	5.90694	23.9417
ENSMUSG00000079183.2	C030005K15Rik	protein_coding	0.1	0.1	0.1	0.1	0.1	0.1	0.1	0.1	0.1
ENSMUSG00000079180.4	Mptx2	protein_coding	0.1	0.1	0.1	0.1	0.1	0.1	0.1	0.1	0.1
ENSMUSG00000079175.1	Gm11060	protein_coding	0.1	0.1	0.1	0.1	0.1	0.1	0.1	0.1	0.1
ENSMUSG00000079173.11	Zan	protein_coding	3.85116	3.63206	1.31449	0.800587	1.67115	0.758972	1.72718	3.42423	1.70398
ENSMUSG00000079170.3	Gm13941	protein_coding	0.1	0.1	0.1	0.1	0.1	0.1	0.1	0.1	0.1
ENSMUSG00000079169.3	Gm15130	protein_coding	0.1	0.1	0.1	0.1	0.1	0.1	0.1	0.1	0.1
ENSMUSG00000079168.4	Cd209g	protein_coding	0.1	0.1	0.1	0.1	0.1	0.1	0.1	0.1	0.25814
ENSMUSG00000079165.10	Sap25	protein_coding	0.322237	5.39601	0.837092	1.04056	0.789672	9.65767	0.1	0.1	0.441062
ENSMUSG00000079164.8	Tlr5	protein_coding	0.1	0.1	0.1	0.1	0.1	0.1	0.1	0.1	0.495242
ENSMUSG00000079162.8	Trim43b	protein_coding	0.1	0.1	0.1	0.1	0.1	0.1	0.1	0.1	0.107211
ENSMUSG00000079157.4	Fam155a	protein_coding	0.1	0.1	0.877267	0.722033	0.1	0.1	0.1	0.1	15.3117
ENSMUSG00000079156.11	Smok3b	protein_coding	0.1	0.1	0.1	0.1	0.1	0.1	0.1	0.1	0.1
ENSMUSG00000079144.7	A130010J15Rik	protein_coding	0.1	4.04545	3.59315	4.23566	1.98019	0.740571	1.29048	0.1	0.64477
ENSMUSG00000079116.1	Gm15293	protein_coding	0.1	0.1	0.1	0.1	0.1	0.1	0.1	0.1	0.1
ENSMUSG00000079114.3	Gm7849	protein_coding	0.1	0.1	0.1	0.1	0.1	0.1	0.1	0.1	0.1
ENSMUSG00000079113.3	Gm7861	protein_coding	0.1	0.1	0.1	0.1	0.1	0.1	0.1	0.1	0.1
ENSMUSG00000079112.1	Fam90a1a	protein_coding	0.1	0.1	0.1	0.1	0.1	0.1	0.1	0.1	0.218184
ENSMUSG00000079111.3	Kdelr2	protein_coding	136.006	117.847	34.5817	153.821	68.7101	49.3502	244.171	109.54	3.44542
ENSMUSG00000079110.11	Capn3	protein_coding	0.1	0.1	0.1	0.1	0.1	0.1	8.6567	0.1	1.10066
ENSMUSG00000079109.11	Pms2	protein_coding	19.4135	7.76879	9.10339	8.74084	10.0655	7.44533	1.50422	0.1	1.51658
ENSMUSG00000079105.3	C7	protein_coding	0.1	0.1	0.1	0.1	0.1	0.1	0.1	1.90637	0.1
ENSMUSG00000079104.4	Prps1l3	protein_coding	0.108989	16.1947	11.7223	18.2429	9.56906	12.7147	0.1	8.76795	1.26196
ENSMUSG00000079103.2	Tgm7	protein_coding	0.1	0.1	0.1	0.1	0.1	0.1	0.1	0.1	0.1
ENSMUSG00000079093.2	4930449I24Rik	protein_coding	0.1	0.1	0.1	0.1	0.1	0.1	0.1	0.1	0.1
ENSMUSG00000079091.1	Gm3404	protein_coding	0.1	0.1	0.1	0.1	0.1	0.1	0.1	0.1	0.1
ENSMUSG00000079071.2	Gm14085	protein_coding	0.1	0.1	0.1	0.1	0.244271	0.1	0.1	0.1	0.106964
ENSMUSG00000079065.3	BC005561	protein_coding	2.21946	3.08378	1.5606	1.74889	0.716619	2.10233	0.1	0.1	0.941888
ENSMUSG00000079061.3	Gm11042	protein_coding	0.1	0.1	0.1	0.1	0.1	0.1	0.1	0.1	0.1
ENSMUSG00000079056.12	Kcnip3	protein_coding	0.1	0.1	0.1	0.506151	0.1	0.1	0.1	0.1	10.9868
ENSMUSG00000079055.10	Slc8a3	protein_coding	0.1	0.1	0.1	0.1	0.1	0.1	0.1	0.1	3.7554
ENSMUSG00000079043.2	Fastkd5	protein_coding	0.1	0.858544	2.29944	0.721863	0.548039	0.1	0.1	0.1	0.589374
ENSMUSG00000079039.1	Gm11037	protein_coding	0.1	0.1	0.1	0.1	0.1	0.1	0.1	0.1	0.1
ENSMUSG00000079037.9	Prnp	protein_coding	52.9347	75.5651	70.8285	79.8607	43.671	101.034	0.1	11.3215	85.971
ENSMUSG00000079036.10	Alkbh1	protein_coding	5.20467	2.88685	5.00219	4.58269	14.149	1.31747	13.1983	14.4034	1.536
ENSMUSG00000079034.2	Gm8300	protein_coding	0.1	0.1	0.1	0.1	0.1	0.1	0.1	0.1	0.320439
ENSMUSG00000079033.9	Mef2b	protein_coding	0.1	0.1	0.1	0.1	0.1	0.1	0.1	4.88106	0.1
ENSMUSG00000079031.1	BB287469	protein_coding	0.1	0.1	0.1	0.1	0.1	0.1	0.1	0.1	0.1
ENSMUSG00000079029.2	Gm5662	protein_coding	0.1	0.1	0.1	0.1	0.1	0.1	0.1	0.1	0.1
ENSMUSG00000079025.8	Gsdmc	protein_coding	0.1	0.1	0.1	0.1	0.1	0.1	0.1	0.1	0.1
ENSMUSG00000079024.2	Gm21961	protein_coding	0.1	0.1	0.1	0.1	0.1	0.1	0.1	0.1	0.1
ENSMUSG00000079022.9	Col22a1	protein_coding	0.1	0.122804	0.1	0.1	0.1	0.1	0.1	0.1	0.293277
ENSMUSG00000079020.9	Slc45a4	protein_coding	0.1	0.1	0.543087	0.623945	2.13679	6.34477	1.37387	1.3081	2.79943
ENSMUSG00000079019.2	Insl3	protein_coding	8.99139	0.110203	1.38381	4.5804	10.5837	3.93533	23.2302	0.1	0.364201
ENSMUSG00000079018.10	Ly6c1	protein_coding	1677.99	3816.85	4996.85	5841.16	9716.32	3410	162.307	4670.43	10.0668
ENSMUSG00000079017.3	Ifi27l2a	protein_coding	1.14128	15.4306	9.24162	8.29918	0.1	12.9284	26.898	23.7681	0.635004
ENSMUSG00000079016.1	Gm11034	protein_coding	0.1	0.1	0.1	0.1	0.1	0.1	0.1	0.1	0.1
ENSMUSG00000079015.2	Serpina1c	protein_coding	0.1	0.1	0.1	0.1	0.1	0.1	97.2065	0.1	0.1
ENSMUSG00000079014.4	Serpina3i	protein_coding	0.1	2.48995	1.96793	3.14289	5.81098	0.948718	64.2723	135.045	0.137153
ENSMUSG00000079013.2	Serpina3j	protein_coding	0.1	0.1	0.1	0.1	0.1	0.1	0.1	0.1	0.1
ENSMUSG00000079012.11	Serpina3m	protein_coding	0.1	0.1	0.1	0.1	0.1	0.1	46.5891	0.1	0.1
ENSMUSG00000079010.1	Gm11032	protein_coding	0.1	0.1	0.1	0.1	0.1	0.1	0.1	0.1	0.1
ENSMUSG00000079009.8	Gm14139	protein_coding	0.1	0.1	0.1	0.1	0.1	0.1	0.1	0.1	0.200602
ENSMUSG00000079008.2	Gm14124	protein_coding	0.1	0.1	0.1	0.1	0.1	0.1	0.1	0.1	0.1
ENSMUSG00000079006.3	Gm14151	protein_coding	0.1	0.1	0.1	0.1	0.1	0.1	0.1	0.1	0.1
ENSMUSG00000079005.3	Gm14147	protein_coding	0.1	0.1	0.1	0.1	0.1	0.1	0.1	0.1	0.1
ENSMUSG00000079001.1	4930404H24Rik	protein_coding	0.1	0.1	0.1	0.1	0.1	0.1	0.1	0.1	0.1
ENSMUSG00000078998.3	Bpifa6	protein_coding	0.1	0.1	0.1	0.1	0.1	0.1	0.1	0.1	0.1
ENSMUSG00000078995.9	Zfp456	protein_coding	1.73304	0.1	0.309856	0.246726	0.369754	0.708897	0.1	0.1	0.1
ENSMUSG00000078994.8	Zfp429	protein_coding	0.366441	0.1	2.70536	3.26105	5.19804	1.89796	10.6786	0.1	0.129731
ENSMUSG00000078984.1	Gm11027	protein_coding	0.60374	0.1	0.1	0.1	0.1	0.678368	0.1	0.894155	9.59522
ENSMUSG00000078974.10	Sec61g	protein_coding	172.564	232.745	142.132	219.196	351.671	139.453	1100.68	733.157	27.6558
ENSMUSG00000078972.1	Gm15557	protein_coding	0.1	0.1	0.1	0.1	0.1	0.1	0.1	0.1	0.1
ENSMUSG00000078970.5	Wdr92	protein_coding	0.1	0.72313	5.42549	3.99583	1.3471	3.47303	3.33199	5.39578	0.799088
ENSMUSG00000078963.2	Hsbp1l1	protein_coding	0.1	0.1	0.181293	0.514374	0.990645	0.1	3.94272	0.1	0.163407
ENSMUSG00000078958.9	Atp6ap1l	protein_coding	0.1	0.1	0.163812	0.1	0.1	0.1	0.1	0.1	3.64103
ENSMUSG00000078954.9	Arhgap8	protein_coding	0.1	0.1	3.88721	4.6804	1.06068	2.12744	0.1	0.1	0.1
ENSMUSG00000078953.1	Gm11020	protein_coding	0.1	0.1	0.1	0.1	0.1	0.1	0.1	0.1	0.1
ENSMUSG00000078949.2	R3hdml	protein_coding	0.1	0.1	0.1	0.1	0.1	0.1	0.1	0.1	0.120277
ENSMUSG00000078945.10	Naip2	protein_coding	0.1	0.1	0.20624	0.1	0.1	0.1	0.1	0.1	0.106627
[truncated: 35,042 more rows]

## Sheet: normalized.counts
geneID	geneName	type	Cb1	Cb2	Fb1	Fb2	SC1	SC2
ENSMUSG00000108763.1	Gm36028	protein_coding	1250.18	385.044	54.1397	50.3344	51.9539	19.5568
ENSMUSG00000107002.1	0610012G03Rik	protein_coding	120.499	9.39133	148.884	447.417	67.3997	32.7577
ENSMUSG00000104346.1	Pcdhga3	protein_coding	0	0	76.3757	33.5563	5.61664	0
ENSMUSG00000104063.1	Pcdhgb7	protein_coding	2.15177	0	82.1764	51.7326	147.437	48.4032
ENSMUSG00000103793.1	Pcdhga6	protein_coding	2.15177	0	120.848	18.8754	1.40416	0
ENSMUSG00000103749.1	Pcdhgb5	protein_coding	0	0	144.05	44.7417	6.31872	0
ENSMUSG00000103585.1	Pcdhgb4	protein_coding	0	7.8261	124.715	40.5472	0	9.77842
ENSMUSG00000103144.1	Pcdhga1	protein_coding	0	0	67.6747	75.5016	1.40416	0.977842
ENSMUSG00000103034.1	Gm8797	protein_coding	96773.7	90277.2	10857.9	13387.6	28333.2	17830
ENSMUSG00000102748.1	Pcdhgb2	protein_coding	0	0	130.515	55.9271	51.9539	137.876
ENSMUSG00000102428.1	Pcdhga12	protein_coding	0	0	102.479	31.459	0	2.93353
ENSMUSG00000099481.6	Xndc1	protein_coding	0	0	43.5051	26.5654	14.7437	168.189
ENSMUSG00000098923.1	Tmem185b	protein_coding	21.5177	421.044	425.384	448.116	1630.93	1014.02
ENSMUSG00000098022.7	Zfp82	protein_coding	2102.28	0	137.283	216.718	1.40416	0
ENSMUSG00000096449.1	Gm4076	protein_coding	938.172	1020.52	0.966781	0	0	0
ENSMUSG00000096210.1	H1f0	protein_coding	662.745	230.087	653.544	894.834	472.5	686.445
ENSMUSG00000095325.1	Zfp870	protein_coding	0	1.56522	271.665	260.061	140.416	0
ENSMUSG00000095253.4	Zfp799	protein_coding	2.15177	305.218	250.396	85.2889	0.70208	0.488921
ENSMUSG00000095098.1	Ccdc85b	protein_coding	34.4283	3.13044	39.638	83.1916	30.8915	565.193
ENSMUSG00000094870.7	Zfp131	protein_coding	4178.74	8949.93	1144.67	787.174	1387.31	1708.78
ENSMUSG00000094856.1	Gm21962	protein_coding	146.32	201.913	0	0	0	0
ENSMUSG00000094786.1	Gm14403	protein_coding	0	0	159.519	118.146	0	0.488921
ENSMUSG00000094483.2	Purb	protein_coding	15094.7	7984.19	2008	1882.65	662.062	1146.52
ENSMUSG00000094441.1	Zfp955a	protein_coding	2.15177	0	225.26	190.152	46.3373	33.2466
ENSMUSG00000093674.7	Rpl41	protein_coding	17805.9	25654	13739.9	16591.5	43935.5	14636.3
ENSMUSG00000093445.7	Lrch4	protein_coding	64.5531	31.3044	96.6781	327.174	54.7623	195.568
ENSMUSG00000091831.4	Gm4707	protein_coding	114.044	524.349	45.4387	20.2736	0	0
ENSMUSG00000091537.2	Tma7	protein_coding	27990.2	16837.1	2348.31	3295.51	3821.42	2002.13
ENSMUSG00000090863.1	A530084C06Rik	protein_coding	367.953	256.696	0	0	0	0
ENSMUSG00000090641.1	Zfp712	protein_coding	0	0	364.476	232.797	74.4205	3.91137
ENSMUSG00000090546.1	Cdr1	protein_coding	0	463.305	83.1432	49.6353	0	0
ENSMUSG00000090523.2	Gypc	protein_coding	0	0	111.18	199.24	0	0
ENSMUSG00000090112.8	Shprh	protein_coding	1357.77	574.436	542.364	439.727	77.9309	2.44461
ENSMUSG00000089857.9	Zfp882	protein_coding	2.15177	1029.92	158.552	80.3952	0	0
ENSMUSG00000089832.8	Shkbp1	protein_coding	15.0624	70.4349	207.858	209.028	76.5268	192.635
ENSMUSG00000089687.2	Rab42	protein_coding	0	0	25.1363	37.0517	0	0
ENSMUSG00000087006.3	Gm13889	protein_coding	10.7588	1.56522	9.66781	139.119	30.1895	105.118
ENSMUSG00000081534.2	Slc48a1	protein_coding	677.808	685.567	1054.76	1294.01	325.765	1277.06
ENSMUSG00000080268.3	Brms1	protein_coding	783.244	159.653	1052.82	1031.16	761.055	636.086
ENSMUSG00000079469.10	Pigb	protein_coding	337.828	555.653	168.22	75.5016	11.9354	14.6676
ENSMUSG00000079020.9	Slc45a4	protein_coding	8.60708	1.56522	54.1397	45.4408	158.67	349.579
ENSMUSG00000078994.8	Zfp429	protein_coding	77.4637	0	173.054	189.453	324.361	87.028
ENSMUSG00000078922.9	Tgtp1	protein_coding	6672.64	3789.4	1209.44	365.624	565.175	523.146
ENSMUSG00000078921.3	Tgtp2	protein_coding	10311.3	16874.6	2866.51	705.381	1191.43	1139.68
ENSMUSG00000078866.10	Zfp970	protein_coding	0	43.8262	331.606	138.42	54.0602	4.88921
ENSMUSG00000078816.9	Prkcg	protein_coding	553.005	421.044	57.0401	35.6535	49.8477	197.035
ENSMUSG00000078789.9	Dph1	protein_coding	0	0	112.147	55.228	1.40416	0
ENSMUSG00000078768.2	Zfp566	protein_coding	2429.35	1931.48	186.589	246.079	164.989	234.193
ENSMUSG00000078651.8	Aoc2	protein_coding	4234.68	17.2174	25.1363	3.49545	76.5268	66.4933
ENSMUSG00000078580.3	E430018J23Rik	protein_coding	210.873	67.3045	193.356	74.1034	340.509	334.422
ENSMUSG00000078435.5	AU041133	protein_coding	0	0	200.124	146.809	16.8499	1.95568
ENSMUSG00000078249.5	Hmga1-rs1	protein_coding	47.3389	136.174	142.117	128.632	371.4	554.925
ENSMUSG00000078201.5	Tmem203	protein_coding	0	28.174	63.8075	185.958	85.6538	147.654
ENSMUSG00000075704.16	Txnrd2	protein_coding	4.30354	1.56522	88.9439	18.8754	128.481	87.5169
ENSMUSG00000075415.13	Fnbp1	protein_coding	12768.6	2930.09	778.259	935.381	197.987	587.683
ENSMUSG00000074971.4	Fibin	protein_coding	2.15177	65.7393	182.722	55.228	596.066	59.6484
ENSMUSG00000074909.4	Ranbp6	protein_coding	393.774	682.436	767.624	267.052	3.5104	18.579
ENSMUSG00000074746.2	Pdzd8	protein_coding	31316.9	13316.9	1354.46	2515.32	2429.2	2262.73
ENSMUSG00000074629.2	4930518I15Rik	protein_coding	2493.9	397.566	81.2096	55.228	15.4458	4.40029
ENSMUSG00000074622.4	Mafb	protein_coding	912.35	1264.7	76.3757	75.5016	221.155	300.198
ENSMUSG00000074457.10	S100a16	protein_coding	2444.41	2884.7	6149.69	5406.75	3619.22	2478.83
ENSMUSG00000074247.10	Dda1	protein_coding	1312.58	488.349	203.991	573.253	534.985	1189.06
ENSMUSG00000074093.4	Svip	protein_coding	2.15177	0	9.66781	2.79636	184.647	42.0472
ENSMUSG00000073856.11	Iqck	protein_coding	2.15177	0	45.4387	46.1399	0	146.676
ENSMUSG00000073563.2	Csnk1g3	protein_coding	2728.44	3689.23	311.303	308.997	372.103	784.718
ENSMUSG00000073542.2	Cep76	protein_coding	10.7588	43.8262	275.533	157.994	52.656	0.977842
ENSMUSG00000073414.8	G6b	protein_coding	419.595	0	0	0	0	0
ENSMUSG00000073176.4	Zfp449	protein_coding	0	43.8262	227.194	153.8	127.077	193.124
ENSMUSG00000073096.11	Lrrc61	protein_coding	0	0	77.3425	92.2798	54.7623	37.158
ENSMUSG00000072941.5	Sod3	protein_coding	4.30354	34.4349	389.613	2674.71	162.883	980.287
ENSMUSG00000071713.4	Csf2rb	protein_coding	0	0	24.1695	4.19453	146.735	16.1344
ENSMUSG00000071661.6	Zbtb3	protein_coding	0	0	57.0401	16.7781	86.3559	119.297
ENSMUSG00000071658.4	Gng3	protein_coding	180.749	208.174	44.4719	32.8572	0	0
ENSMUSG00000071655.11	Ubxn1	protein_coding	2623.01	1512	1773.08	1790.37	2728.28	3108.56
ENSMUSG00000071648.3	Rom1	protein_coding	0	73.5654	43.5051	25.8663	107.418	234.193
ENSMUSG00000071646.9	Mta2	protein_coding	19.3659	144	941.645	509.636	507.604	1032.11
ENSMUSG00000071645.5	Tut1	protein_coding	1248.03	0	247.496	139.119	22.4666	1.46676
ENSMUSG00000071604.4	Fam189a2	protein_coding	64.5531	81.3915	275.533	485.867	698.57	632.664
ENSMUSG00000071537.6	Klrg2	protein_coding	0	0	27.0699	15.38	99.6954	49.87
ENSMUSG00000071533.11	Pcnp	protein_coding	295830	80195.7	10077.7	13124.7	10416.1	13296.2
ENSMUSG00000071291.10	Zfp58	protein_coding	406.685	405.392	171.12	135.623	0	0
ENSMUSG00000071103.9	1700029J07Rik	protein_coding	0	9.39133	54.1397	98.5716	10.5312	0
ENSMUSG00000071072.12	Ptges3	protein_coding	687366	191826	11526.9	14480.2	13302.3	16509.4
ENSMUSG00000070972.13	Dnajc25	protein_coding	4860.85	1707.66	140.183	133.526	112.333	256.684
ENSMUSG00000070923.4	Klhl9	protein_coding	327157	90613.8	4457.83	6716.85	6200.07	9921.19
ENSMUSG00000070871.10	Ccnyl1	protein_coding	12841.8	1771.83	417.649	390.092	897.259	1222.79
ENSMUSG00000070284.10	Gmppb	protein_coding	8.60708	1.56522	216.559	106.961	33.6999	73.3382
ENSMUSG00000069835.10	Sat2	protein_coding	0	0	102.479	67.8116	55.4643	40.5805
ENSMUSG00000069729.13	Arid1b	protein_coding	63389	13309.1	1387.33	1689.7	1586	2736
ENSMUSG00000069727.5	Zfp975	protein_coding	2.15177	1011.13	349.008	260.061	0.70208	0
ENSMUSG00000069662.5	Marcks	protein_coding	3343.85	3573.4	1065.39	1784.77	368.592	288.952
ENSMUSG00000069237.8	Fam8a1	protein_coding	7856.11	2300.87	352.875	285.927	473.202	592.572
ENSMUSG00000069114.8	Zbtb10	protein_coding	14931.1	3554.62	1560.38	1015.08	2299.31	2554.12
ENSMUSG00000068922.14	Msto1	protein_coding	2.15177	4.69566	367.377	350.943	249.941	26.8907
ENSMUSG00000068856.3	Sf3b4	protein_coding	230.239	453.914	357.709	885.047	675.401	1863.77
ENSMUSG00000068854.7	Hist2h2be	protein_coding	0	0	148.884	112.553	0	1.95568
ENSMUSG00000068823.10	Csde1	protein_coding	515149	91336.9	34234.7	22770	22680.7	21628.4
ENSMUSG00000068758.7	Il3ra	protein_coding	0	0	8.70103	4.89362	87.058	20.0458
ENSMUSG00000068329.12	Htra2	protein_coding	0	0	113.113	92.9788	132.693	181.879
ENSMUSG00000068328.9	Aup1	protein_coding	1347.01	1454.09	2590.97	2454.5	1494.73	1915.1
ENSMUSG00000068205.14	Macrod2	protein_coding	1129.68	324.001	111.18	110.456	25.977	0
ENSMUSG00000068134.13	Zfp120	protein_coding	3021.08	1461.92	740.554	441.824	179.733	0
ENSMUSG00000068130.11	Zfp442	protein_coding	6.45531	6.26088	368.344	233.496	183.243	17.1122
ENSMUSG00000067942.5	Zfp160	protein_coding	4.30354	2726.61	709.617	401.277	0.70208	74.8049
ENSMUSG00000067931.5	Zfp948	protein_coding	20119	9153.41	1251.98	1454.11	1395.03	1920.48
ENSMUSG00000067825.11	Pex26	protein_coding	0	1.56522	135.349	81.7934	5.61664	1.95568
ENSMUSG00000067567.12	Hdac8	protein_coding	0	0	224.293	186.657	2.80832	14.6676
ENSMUSG00000067430.7	Zfp763	protein_coding	0	3.13044	438.919	169.18	35.8061	65.0265
ENSMUSG00000067424.12	Zfp563	protein_coding	0	0	137.283	145.411	162.883	70.8936
ENSMUSG00000067367.9	Lyar	protein_coding	53.7942	203.479	627.441	683.01	517.433	600.884
ENSMUSG00000067274.10	Rplp0	protein_coding	16045.7	18596.4	11250.4	9424.42	21578.4	12228.4
ENSMUSG00000067215.5	Usp51	protein_coding	0	388.175	0	0	0	0
ENSMUSG00000066877.11	Nck2	protein_coding	5730.16	2823.66	386.712	664.135	324.361	339.8
ENSMUSG00000066441.14	Rdh11	protein_coding	6.45531	0	730.886	430.639	592.556	218.059
ENSMUSG00000066392.11	Nrxn3	protein_coding	1351.31	65.7393	7.73425	41.2463	0	0.488921
ENSMUSG00000066357.6	Wdr6	protein_coding	12.9106	0	599.404	190.152	54.7623	311.443
ENSMUSG00000066319.6	Rtp3	protein_coding	150.624	358.436	877.837	222.31	398.08	483.054
ENSMUSG00000066278.6	Vps37b	protein_coding	2.15177	1.56522	214.625	278.937	151.649	245.927
ENSMUSG00000066151.11	Fkbp15	protein_coding	21.5177	350.609	899.106	601.916	380.528	509.456
ENSMUSG00000064284.12	Cdpf1	protein_coding	4161.52	2988.01	414.749	485.168	593.96	72.8492
ENSMUSG00000064254.6	Ethe1	protein_coding	172.142	389.74	482.424	710.974	484.435	493.81
ENSMUSG00000064105.12	Cnnm2	protein_coding	6.45531	0	111.18	112.553	146.033	177.967
ENSMUSG00000064090.14	Vrk2	protein_coding	2.15177	1.56522	212.692	188.754	64.5914	146.676
ENSMUSG00000064037.13	Gpn1	protein_coding	5844.21	4476.53	1524.61	1466.69	164.989	429.273
ENSMUSG00000063931.14	Pepd	protein_coding	47.3389	133.044	975.482	752.22	612.214	351.534
ENSMUSG00000063870.12	Chd4	protein_coding	1314.73	1458.79	1055.72	668.329	1755.9	2674.89
ENSMUSG00000063856.7	Gpx1	protein_coding	34736	70449	11220.5	23109.1	65543.4	55377.2
ENSMUSG00000063659.11	Zbtb18	protein_coding	2313.15	2507.48	159.519	130.73	13.3395	110.496
ENSMUSG00000063558.4	Aox1	protein_coding	2.15177	39.1305	321.938	106.262	32.2957	12.7119
ENSMUSG00000063445.14	Nmral1	protein_coding	0	0	29.0034	75.5016	0	0.488921
ENSMUSG00000063362.13	Alg11	protein_coding	20177.1	3626.62	1878.46	1183.56	476.01	689.379
ENSMUSG00000063234.4	Gpr84	protein_coding	0	0	0	0	85.6538	51.8256
ENSMUSG00000062794.8	Zfp599	protein_coding	0	0	64.7743	128.632	10.5312	0
ENSMUSG00000062729.11	Ppox	protein_coding	299.096	28.174	924.243	675.32	549.027	295.797
ENSMUSG00000062683.11	Atp5g2	protein_coding	677.808	1153.57	1853.32	1988.21	2754.26	1353.33
ENSMUSG00000062627.9	Mysm1	protein_coding	20383.7	5110.45	2326.08	1447.11	519.539	220.992
ENSMUSG00000062590.13	Armc9	protein_coding	2.15177	0	251.363	124.438	10.5312	19.0679
ENSMUSG00000062585.11	Cnr2	protein_coding	738.057	10.9565	4.83391	0	0	0
ENSMUSG00000062580.9	Timm17a	protein_coding	51722.1	15638.1	3066.63	3652.04	3392.45	1834.43
ENSMUSG00000062300.14	Nectin2	protein_coding	6.45531	140.87	115.047	95.0761	121.46	685.956
ENSMUSG00000062270.13	Morf4l1	protein_coding	82236.3	29048.9	7761.32	9360.1	9262.55	4788.98
ENSMUSG00000062232.14	Rapgef2	protein_coding	52806.6	41623.9	2918.71	3960.34	5760.57	5744.82
ENSMUSG00000062110.14	Scfd2	protein_coding	0	0	171.12	146.809	172.01	103.651
ENSMUSG00000062101.12	Zfp119b	protein_coding	6.45531	1.56522	277.466	95.7752	372.103	136.409
ENSMUSG00000062014.12	Gmfb	protein_coding	10197.2	5401.58	3991.84	1839.3	1227.94	397.982
ENSMUSG00000062012.13	Zfp13	protein_coding	0	0	57.0401	54.5289	0	0
ENSMUSG00000061981.14	Flot2	protein_coding	111.892	12.5218	406.048	385.198	103.908	925.039
ENSMUSG00000061878.15	Sphk1	protein_coding	17.2142	0	1.93356	13.9818	64.5914	111.963
ENSMUSG00000061808.3	Ttr	protein_coding	0	0	748.289	3031.25	24.5728	0
ENSMUSG00000061759.15	Armt1	protein_coding	6.45531	0	294.868	452.311	141.118	31.7799
ENSMUSG00000061613.12	U2af1	protein_coding	86.0708	292.696	427.317	494.955	838.986	471.32
ENSMUSG00000061518.10	Cox5b	protein_coding	585.281	885.915	1019.95	1837.21	1625.32	999.844
ENSMUSG00000061479.15	Snrpa	protein_coding	139.865	53.2175	474.689	791.369	468.99	492.344
ENSMUSG00000061288.13	Taok3	protein_coding	4.30354	84.5219	294.868	188.754	271.003	221.97
ENSMUSG00000061171.15	Slc38a11	protein_coding	8.60708	0	525.929	538.998	0	46.9364
ENSMUSG00000060904.14	Arl1	protein_coding	2212.02	3612.53	3626.4	4594.41	3811.59	2833.79
ENSMUSG00000060860.8	Ube2s	protein_coding	492.755	507.132	96.6781	318.086	644.51	956.819
ENSMUSG00000060371.12	Caln1	protein_coding	0	511.827	69.6082	30.0608	0	0.488921
ENSMUSG00000060279.14	Ap2a1	protein_coding	21.5177	3.13044	174.021	196.444	104.61	405.316
ENSMUSG00000060240.12	Cend1	protein_coding	0	0	32.8706	70.608	0	0
ENSMUSG00000059995.12	Atxn7l3	protein_coding	27.973	150.261	64.7743	158.693	243.622	815.032
ENSMUSG00000059851.15	Kmt5c	protein_coding	4.30354	1.56522	110.213	146.11	88.4621	299.22
ENSMUSG00000059791.14	Nrm	protein_coding	8.60708	1.56522	514.328	242.584	2.80832	273.796
ENSMUSG00000059588.13	Calcrl	protein_coding	83269.2	47307.2	9600.14	4460.19	8155.36	4109.87
ENSMUSG00000059552.13	Trp53	protein_coding	3391.19	1923.66	2430.49	1001.1	1708.16	4616.88
ENSMUSG00000059540.15	Tcea2	protein_coding	2.15177	23.4783	224.293	265.654	107.418	106.585
ENSMUSG00000059493.13	Nhs	protein_coding	1456.75	691.828	86.0435	51.0335	7.0208	61.6041
ENSMUSG00000059316.2	Slc27a4	protein_coding	12.9106	45.3914	189.489	79.6962	0	6.8449
ENSMUSG00000059173.19	Pde1a	protein_coding	4.30354	0	85.0767	88.7843	0	0.488921
ENSMUSG00000059013.12	Sh2d3c	protein_coding	5504.23	2106.79	1786.61	1969.33	3224.65	4657.46
ENSMUSG00000058833.11	2810428I15Rik	protein_coding	197.963	283.305	385.746	761.308	834.071	434.651
ENSMUSG00000058756.13	Thra	protein_coding	374.408	339.653	525.929	773.192	489.35	813.565
ENSMUSG00000058586.11	Serhl	protein_coding	6.45531	3.13044	273.599	134.225	206.412	130.053
ENSMUSG00000058546.8	Rpl23a	protein_coding	481.996	508.697	262.964	254.468	1523.51	116.852
ENSMUSG00000058440.14	Nrf1	protein_coding	679.959	574.436	1457.91	929.788	406.504	328.555
ENSMUSG00000058427.10	Cxcl2	protein_coding	12.9106	108	124.715	76.8998	1632.34	857.568
ENSMUSG00000058317.11	Ube2e2	protein_coding	0	1.56522	89.9106	81.7934	190.966	74.8049
ENSMUSG00000058267.13	Mrps14	protein_coding	27071.4	15063.7	2006.07	3106.05	2353.37	998.377
ENSMUSG00000058135.12	Gstm1	protein_coding	6214.31	5550.27	11201.1	9712.44	9478.08	5779.54
ENSMUSG00000058126.6	Tpm3-rs7	protein_coding	67453.7	19687.3	6009.51	5392.77	7262.32	14144.5
ENSMUSG00000057963.9	Itpk1	protein_coding	1325.49	375.653	104.412	23.769	226.07	297.264
ENSMUSG00000057863.5	Rpl36	protein_coding	2285.18	4058.62	4058.55	4441.31	12315.9	3802.83
ENSMUSG00000057778.14	Cyb5d2	protein_coding	19.3659	31.3044	333.539	266.353	308.915	52.8035
ENSMUSG00000057766.13	Ankrd29	protein_coding	14165.1	508.697	723.152	436.931	454.246	476.698
ENSMUSG00000057706.7	Mex3b	protein_coding	1594.46	521.219	65.7411	61.5198	79.3351	0.977842
ENSMUSG00000057666.18	Gapdh	protein_coding	7077.17	7350.28	6348.85	4378.39	8696.67	7869.67
ENSMUSG00000057604.9	Lmcd1	protein_coding	1323.34	926.611	933.91	361.429	2199.62	819.432
ENSMUSG00000057409.6	Zfp53	protein_coding	0	29.7392	104.412	326.475	3.5104	22.9793
ENSMUSG00000057396.6	Zfp759	protein_coding	1192.08	0	10.6346	18.1763	0	5.37813
ENSMUSG00000057335.11	Cep170	protein_coding	4652.13	4413.92	790.827	702.584	645.914	224.904
ENSMUSG00000057219.11	Armc7	protein_coding	0	1.56522	166.286	55.9271	16.1478	1.46676
ENSMUSG00000057176.4	Ccdc189	protein_coding	0	0	31.9038	41.9453	0	116.363
ENSMUSG00000056962.11	Jmjd6	protein_coding	12097.3	6307.84	1435.67	1385.59	2449.56	2266.64
ENSMUSG00000056952.13	Tatdn2	protein_coding	43.0354	25.0435	47.3723	55.9271	112.333	266.951
ENSMUSG00000056941.17	Commd7	protein_coding	77.4637	419.479	1314.82	1517.02	1234.96	404.338
ENSMUSG00000056755.13	Grm7	protein_coding	0	0	9.66781	50.3344	0	0
ENSMUSG00000056708.5	Ier5	protein_coding	8193.94	3388.7	498.859	801.156	1840.85	2500.34
ENSMUSG00000056656.5	Apol8	protein_coding	1469.66	779.48	86.0435	30.7599	232.389	329.044
ENSMUSG00000056592.14	Zfp658	protein_coding	0	0	191.423	27.9636	0	0
ENSMUSG00000056383.10	AI987944	protein_coding	4.30354	324.001	603.271	683.709	153.054	134.942
ENSMUSG00000056310.14	Tyw1	protein_coding	19.3659	72.0002	664.179	320.882	306.107	226.859
ENSMUSG00000056234.14	Ncoa4	protein_coding	3444.98	2649.92	8231.17	3721.25	6117.93	3191.19
ENSMUSG00000056153.14	Socs6	protein_coding	15458.3	4784.88	674.813	1597.42	434.588	620.441
ENSMUSG00000056131.13	Pgm3	protein_coding	0	0	179.821	120.942	102.504	65.5154
ENSMUSG00000056071.12	S100a9	protein_coding	0	0	24.1695	51.7326	0	0
ENSMUSG00000056014.15	A430033K04Rik	protein_coding	4.30354	1.56522	362.543	111.155	303.299	1.46676
ENSMUSG00000055991.15	Zkscan5	protein_coding	19.3659	64.1741	550.098	142.614	198.689	276.729
ENSMUSG00000055900.14	Tmem69	protein_coding	0	0	136.316	83.1916	59.6768	32.2688
ENSMUSG00000055660.8	Mettl4	protein_coding	4.30354	42.261	374.144	183.161	52.656	0
ENSMUSG00000055612.15	Cdca7	protein_coding	0	3.13044	276.499	139.119	9.82912	48.4032
ENSMUSG00000055541.17	Lair1	protein_coding	0	0	12.5682	0	156.564	0
ENSMUSG00000054966.13	Lmntd1	protein_coding	2.15177	118.957	404.114	145.411	68.1018	388.692
ENSMUSG00000054931.6	Zkscan4	protein_coding	0	0	37.7045	34.9545	0	0
ENSMUSG00000054874.12	Pcnx3	protein_coding	32.2765	192.522	159.519	137.021	339.105	453.23
ENSMUSG00000054855.13	Rnd1	protein_coding	445.416	269.218	397.347	349.545	1217.41	1226.7
ENSMUSG00000054814.14	Usp46	protein_coding	1452.44	569.74	3566.46	1665.23	533.581	424.384
ENSMUSG00000054793.8	Cadm4	protein_coding	247.454	89.2176	4.83391	3.49545	0	0
ENSMUSG00000054766.13	Set	protein_coding	145832	44109.5	3224.21	6609.19	5719.85	7389.55
ENSMUSG00000054693.14	Adam10	protein_coding	51870.6	43096.8	7257.63	7795.54	6656.42	2677.82
ENSMUSG00000054408.9	Spcs3	protein_coding	22996	13561.1	4015.04	2224.5	1984.08	634.131
ENSMUSG00000054381.5	Zfp747	protein_coding	522.88	389.74	502.726	203.435	791.245	499.677
ENSMUSG00000054321.6	Taf4b	protein_coding	15.0624	397.566	152.751	41.9453	513.923	490.388
ENSMUSG00000054237.5	Fra10ac1	protein_coding	0	1.56522	271.665	420.153	30.1895	295.308
ENSMUSG00000054178.1	Gm9938	protein_coding	0	0	107.313	73.4044	0	0
ENSMUSG00000054115.11	Skp2	protein_coding	0	0	89.9106	93.6779	0	0
ENSMUSG00000053931.11	Cnn3	protein_coding	12867.6	9889.07	3910.63	5063.5	7925.78	10252.7
ENSMUSG00000053730.15	Tmem39b	protein_coding	25.8212	46.9566	52.2062	50.3344	14.7437	410.205
ENSMUSG00000053716.9	Dusp7	protein_coding	339.98	247.305	409.915	622.189	527.262	605.284
ENSMUSG00000053647.4	Gper1	protein_coding	148.472	590.088	2588.07	1793.16	815.115	825.788
ENSMUSG00000053581.13	Zfand2a	protein_coding	20364.4	9197.24	3052.13	930.488	3202.89	4368.02
ENSMUSG00000053536.6	Cstf2t	protein_coding	7176.15	6401.75	808.229	819.332	634.681	275.263
ENSMUSG00000053334.6	Ficd	protein_coding	0	0	156.619	59.4226	66.6976	23.4682
ENSMUSG00000053333.15	Dis3l2	protein_coding	0	29.7392	582.002	203.435	353.848	167.7
ENSMUSG00000053178.5	Mterf1b	protein_coding	0	319.305	26.1031	38.4499	0	0
ENSMUSG00000053175.17	Bcl3	protein_coding	0	40.6957	50.2726	55.228	70.9101	200.947
ENSMUSG00000053113.3	Socs3	protein_coding	7247.16	1879.83	656.444	1723.95	1449.09	6821.43
ENSMUSG00000052911.9	Lamb2	protein_coding	2855.4	660.523	2905.18	1606.51	1836.64	4456.52
ENSMUSG00000052794.13	1700030K09Rik	protein_coding	0	0	280.366	150.304	50.5498	0
ENSMUSG00000052632.15	Asap2	protein_coding	19.3659	12.5218	256.197	278.937	173.414	256.684
ENSMUSG00000052593.15	Adam17	protein_coding	210.873	842.089	3281.25	1639.36	448.629	496.744
ENSMUSG00000052584.9	Serp2	protein_coding	0	18.7827	125.682	272.645	172.01	89.4726
ENSMUSG00000052293.14	Taf9	protein_coding	787.548	234.783	12.5682	26.5654	0.70208	0
ENSMUSG00000052146.15	Rps10	protein_coding	1248.03	2144.35	2221.66	2980.22	7329.02	2903.21
ENSMUSG00000052137.11	Rbm12b2	protein_coding	2091.52	3257.22	318.071	252.371	266.791	76.2717
ENSMUSG00000052040.10	Klf13	protein_coding	133117	54684.1	5244.79	15328.9	6221.84	12916.8
ENSMUSG00000051906.15	Cd209f	protein_coding	750.968	0	0.966781	0	0	0
ENSMUSG00000051890.13	Klhdc1	protein_coding	2.15177	68.8697	211.725	182.462	54.7623	17.1122
ENSMUSG00000051786.14	Tubgcp6	protein_coding	6.45531	4.69566	393.48	101.368	34.4019	94.3618
ENSMUSG00000051768.9	Xrcc1	protein_coding	0	25.0435	320.971	255.867	507.604	251.794
ENSMUSG00000051695.6	Pcbp1	protein_coding	3922.68	2396.35	979.349	1428.94	2724.77	2430.43
ENSMUSG00000051682.15	Treml4	protein_coding	0	0	26.1031	46.1399	0	0
ENSMUSG00000051678.4	Pcdhb6	protein_coding	0	1.56522	98.6117	104.164	212.73	20.0458
ENSMUSG00000051557.15	Pusl1	protein_coding	0	6.26088	177.888	276.839	110.929	144.232
ENSMUSG00000051498.6	Tlr6	protein_coding	4.30354	1.56522	103.446	45.4408	137.608	7.33382
ENSMUSG00000051486.5	Pcdhb11	protein_coding	124.803	17.2174	333.539	164.985	0	0.488921
ENSMUSG00000051439.6	Cd14	protein_coding	19.3659	1584	491.125	249.575	4531.23	2402.56
ENSMUSG00000051427.14	Ccdc157	protein_coding	8.60708	10.9565	267.798	184.56	285.747	288.463
ENSMUSG00000051403.9	Ppp1r37	protein_coding	4.30354	3.13044	44.4719	55.228	174.116	242.994
ENSMUSG00000051359.14	Ncald	protein_coding	0	0	116.014	169.879	16.1478	139.343
ENSMUSG00000051344.13	Plekhm3	protein_coding	6.45531	39.1305	386.712	102.067	42.1248	165.255
ENSMUSG00000051224.13	Tceanc	protein_coding	0	18.7827	162.419	133.526	179.03	70.4046
ENSMUSG00000051169.14	Rpusd3	protein_coding	0	1.56522	119.881	61.5198	0	0
ENSMUSG00000051043.16	Gprc5c	protein_coding	4.30354	6.26088	153.718	311.095	0	2.44461
ENSMUSG00000051034.7	Zfp11	protein_coding	1396.5	397.566	192.389	102.766	11.9354	0
ENSMUSG00000050954.15	Zfp169	protein_coding	0	0	207.858	26.5654	16.1478	0
ENSMUSG00000050919.8	Zfp366	protein_coding	15.0624	3.13044	1760.51	694.195	733.674	123.697
ENSMUSG00000050822.11	Slc29a4	protein_coding	0	0	58.0069	12.5836	49.8477	133.475
ENSMUSG00000050737.13	Ptges	protein_coding	1499.78	201.913	1435.67	437.63	1520.71	2092.09
ENSMUSG00000050705.15	2310061I04Rik	protein_coding	23.6695	1.56522	78.3093	110.456	2.10624	214.636
ENSMUSG00000050623.4	Catsperz	protein_coding	0	280.175	0.966781	1.39818	0	0
ENSMUSG00000050619.14	Zscan29	protein_coding	7356.9	2139.66	500.793	552.979	242.218	215.614
ENSMUSG00000050605.17	Zfp61	protein_coding	2.15177	0	288.101	74.1034	97.5892	99.7399
ENSMUSG00000050549.8	5730508B09Rik	protein_coding	781.092	2069.22	98.6117	193.648	139.012	12.7119
ENSMUSG00000050410.15	Tcf19	protein_coding	0	1.56522	83.1432	62.918	290.661	88.0058
ENSMUSG00000050394.14	Armcx6	protein_coding	2.15177	1.56522	219.459	89.4834	152.351	41.0694
ENSMUSG00000050370.4	Ch25h	protein_coding	15.0624	186.261	259.097	447.417	2707.22	386.248
ENSMUSG00000050332.7	Amer1	protein_coding	191.508	104.87	428.284	225.107	67.3997	51.3367
ENSMUSG00000050312.11	Nsun3	protein_coding	0	46.9566	230.094	162.189	0	1.95568
ENSMUSG00000050234.7	Gja4	protein_coding	583.13	928.176	2729.22	2996.99	2498.7	1756.69
ENSMUSG00000050029.7	Rap2c	protein_coding	144.169	67.3045	531.73	259.362	880.409	299.709
ENSMUSG00000049957.14	Ccdc137	protein_coding	307.703	123.652	425.384	450.213	474.606	257.661
ENSMUSG00000049907.8	Rasl11b	protein_coding	0	0	10.6346	29.3617	119.354	120.764
ENSMUSG00000049751.6	Rpl36al	protein_coding	2313.15	2156.87	3.86712	10.4863	13.3395	0
ENSMUSG00000049739.10	Zfp646	protein_coding	60.2496	25.0435	820.797	396.383	108.822	64.5376
ENSMUSG00000049734.9	Trex1	protein_coding	486.3	435.131	328.706	199.939	900.769	906.46
ENSMUSG00000049690.15	Nckap5	protein_coding	1676.23	115.826	336.44	261.459	21.0624	36.6691
ENSMUSG00000049670.8	Morn4	protein_coding	2037.73	1549.57	411.849	141.915	143.224	156.944
ENSMUSG00000049606.16	Zfp644	protein_coding	5093.24	8730.8	1109.86	580.244	699.974	507.011
ENSMUSG00000049537.10	Tecrl	protein_coding	2.15177	120.522	472.756	199.939	748.418	83.1166
ENSMUSG00000049489.5	Fam58b	protein_coding	0	0	250.396	187.356	90.5684	137.387
ENSMUSG00000049401.10	Ogfr	protein_coding	355.042	187.827	163.386	373.314	340.509	829.699
ENSMUSG00000049353.17	Rd3	protein_coding	0	0	20.3024	80.3952	0	0.488921
ENSMUSG00000049336.16	Tenm2	protein_coding	710.084	0	1.93356	0	0	3.42245
ENSMUSG00000049241.5	Hcar1	protein_coding	2.15177	0	278.433	117.447	0	0.488921
ENSMUSG00000049086.8	Bmyc	protein_coding	4.30354	125.218	156.619	499.15	172.712	341.267
ENSMUSG00000048997.17	Atxn7l2	protein_coding	6.45531	1.56522	102.479	61.5198	71.6122	99.7399
ENSMUSG00000048878.6	Hexim1	protein_coding	3210.44	1681.05	495.959	1327.57	1585.3	2703.24
ENSMUSG00000048832.8	Vps37c	protein_coding	150.624	20.3479	365.443	232.797	419.142	481.587
ENSMUSG00000048807.2	Slc35e4	protein_coding	389.47	261.392	571.368	659.94	996.252	1908.75
ENSMUSG00000048776.8	Pthlh	protein_coding	2.15177	0	99.5784	151.003	179.733	150.099
ENSMUSG00000048755.8	Mcat	protein_coding	0	1095.65	32.8706	70.608	6.31872	0
ENSMUSG00000048677.9	Tpcn2	protein_coding	0	0	98.6117	35.6535	0	0
ENSMUSG00000048583.16	Igf2	protein_coding	0	20.3479	34.8041	310.396	17.552	0
ENSMUSG00000048572.4	Tmem252	protein_coding	20493.5	6304.71	6781.97	8401.65	17283.8	10639.4
ENSMUSG00000048497.11	Mmgt2	protein_coding	0	0	147.917	232.797	323.659	47.4254
ENSMUSG00000048486.6	Fitm2	protein_coding	0	0	203.024	126.535	96.8871	66.4933
ENSMUSG00000048450.10	Msx1	protein_coding	512.121	732.523	162.419	164.985	343.317	1469.7
ENSMUSG00000048429.10	Timm29	protein_coding	3754.84	1629.39	255.23	260.061	179.733	242.994
ENSMUSG00000048279.17	Sacs	protein_coding	4079.76	1793.74	455.354	229.301	327.872	57.6927
ENSMUSG00000048240.14	Gng7	protein_coding	12.9106	153.392	1122.43	121.641	264.684	249.35
ENSMUSG00000048170.14	Mcmbp	protein_coding	22755	8622.8	1193.01	2591.52	1498.94	1175.86
ENSMUSG00000048163.13	Selplg	protein_coding	2.15177	10.9565	55.1065	27.2645	103.206	217.57
ENSMUSG00000048154.16	Kmt2d	protein_coding	35818.4	13957.1	1006.42	3015.87	1828.92	2204.55
ENSMUSG00000048108.13	Tmem72	protein_coding	5129.82	1834.44	119.881	53.1308	94.0788	9.2895
ENSMUSG00000047881.14	Rell1	protein_coding	28188.2	9353.76	1144.67	1426.84	1049.61	2049.56
ENSMUSG00000047875.6	Gpr157	protein_coding	5951.8	1613.74	317.104	189.453	47.0394	104.629
ENSMUSG00000047767.17	Atg16l2	protein_coding	66.7049	29.7392	174.987	260.061	335.594	209.747
ENSMUSG00000047719.2	Ubiad1	protein_coding	2.15177	0	251.363	128.632	15.4458	0
ENSMUSG00000047671.8	Tctex1d4	protein_coding	0	0	35.7709	30.7599	0	0
ENSMUSG00000047648.13	Fbxo30	protein_coding	4372.4	2638.96	1234.58	810.244	2586.46	2989.75
ENSMUSG00000047473.14	Zfp30	protein_coding	0	507.132	62.8408	125.137	0	0
ENSMUSG00000047414.6	Flrt2	protein_coding	4247.59	3009.92	2136.59	1318.48	249.941	280.641
ENSMUSG00000047363.4	Cstad	protein_coding	1699.9	226.957	46.4055	11.8845	0	24.935
ENSMUSG00000047330.8	Kcne4	protein_coding	2.15177	0	195.29	666.931	0	223.437
ENSMUSG00000047037.5	Nipa1	protein_coding	3436.38	856.176	60.9072	124.438	18.9562	84.5834
ENSMUSG00000047022.18	Mipol1	protein_coding	12.9106	1.56522	357.709	159.392	341.913	278.685
ENSMUSG00000046982.10	Tshz1	protein_coding	14920.4	7680.54	1572.95	1942.07	743.503	1128.92
ENSMUSG00000046962.15	Zbtb21	protein_coding	25793.3	6916.71	1323.52	1130.43	1453.31	2831.83
ENSMUSG00000046826.7	Fam187b	protein_coding	0	0	103.446	50.3344	141.118	0
ENSMUSG00000046822.12	Slc39a3	protein_coding	96.8296	31.3044	219.459	302.706	21.7645	319.266
ENSMUSG00000046818.7	Ddit4l	protein_coding	0	0	255.23	659.94	47.0394	42.5361
ENSMUSG00000046711.15	Hmga1	protein_coding	4.30354	12.5218	75.4089	88.7843	223.262	244.949
ENSMUSG00000046668.8	Cxxc5	protein_coding	8.60708	3.13044	55.1065	206.93	214.837	240.06
ENSMUSG00000046491.10	C1qtnf2	protein_coding	0	1.56522	26.1031	185.958	56.1664	103.651
ENSMUSG00000046441.5	Cmtr2	protein_coding	0	6.26088	138.25	58.0244	4.91456	0
ENSMUSG00000046417.14	Lrrc75a	protein_coding	0	4.69566	80.2428	66.4135	0.70208	0.488921
ENSMUSG00000046404.5	Yod1	protein_coding	31232.9	19624.7	1619.36	1761.01	2941.01	4176.36
ENSMUSG00000046337.17	Fam178b	protein_coding	0	0	42.5384	51.7326	81.4413	14.6676
ENSMUSG00000046324.12	Ermp1	protein_coding	3466.5	1209.92	424.417	151.003	50.5498	159.388
ENSMUSG00000046223.10	Plaur	protein_coding	281131	44336.4	4589.31	3085.78	18380.5	34370.2
ENSMUSG00000046207.14	Pik3r6	protein_coding	944.627	1131.65	2247.77	1561.76	1397.14	996.421
ENSMUSG00000046191.7	Pcdhb20	protein_coding	0	86.0871	297.769	197.143	13.3395	5.37813
ENSMUSG00000046185.10	Zfp84	protein_coding	2.15177	3.13044	480.49	229.301	167.095	56.7149
ENSMUSG00000046178.3	Nxph1	protein_coding	1594.46	0	0	0	0	0
ENSMUSG00000046152.16	Fut10	protein_coding	4.30354	68.8697	207.858	130.031	18.2541	18.579
ENSMUSG00000045983.15	Eif4g1	protein_coding	111.892	43.8262	784.059	1468.09	848.113	1169.99
ENSMUSG00000045980.13	Tmem104	protein_coding	10.7588	7.8261	585.869	219.514	125.672	259.617
ENSMUSG00000045854.4	Lyrm2	protein_coding	3079.18	1375.83	315.171	338.359	226.772	33.2466
ENSMUSG00000045777.14	Ifitm10	protein_coding	0	1.56522	36.7377	69.9089	44.2311	164.278
ENSMUSG00000045757.6	Zfp764	protein_coding	6.45531	4.69566	158.552	137.021	7.0208	338.333
ENSMUSG00000045730.3	Adrb2	protein_coding	1680.53	1632.53	1633.86	1983.32	2531.7	3348.62
ENSMUSG00000045665.4	Mfsd5	protein_coding	10.7588	25.0435	393.48	392.189	203.603	244.949
ENSMUSG00000045664.4	Cdc42ep2	protein_coding	778.941	579.132	642.909	158.693	1467.35	1287.82
ENSMUSG00000045658.16	Pid1	protein_coding	2.15177	3.13044	146.951	176.87	94.0788	69.4268
ENSMUSG00000045502.6	Hcar2	protein_coding	0	1.56522	0	0	186.753	25.4239
ENSMUSG00000045466.18	Zfp956	protein_coding	0	10.9565	160.486	68.5107	1.40416	0
ENSMUSG00000045377.5	Tmem88	protein_coding	98.9814	782.61	458.254	418.754	1052.42	1493.17
ENSMUSG00000045319.13	Proser2	protein_coding	337.828	543.132	619.707	865.472	374.209	1201.77
ENSMUSG00000045294.11	Insig1	protein_coding	14399.6	7145.23	1368	1160.49	2059.9	2077.43
ENSMUSG00000045281.5	Gpr20	protein_coding	0	1.56522	33.8373	88.0852	0	0
ENSMUSG00000045252.11	Zfp574	protein_coding	6.45531	51.6523	230.094	269.149	201.497	368.158
ENSMUSG00000045210.8	Vcpip1	protein_coding	8949.21	2615.48	814.03	558.572	541.304	540.747
ENSMUSG00000045205.16	Dpy19l4	protein_coding	4665.04	1092.52	973.548	532.007	128.481	134.453
ENSMUSG00000045087.8	S1pr5	protein_coding	0	314.609	3.86712	0	0	0
ENSMUSG00000045078.12	Rnf216	protein_coding	367.953	870.263	1983.83	789.272	625.554	980.287
ENSMUSG00000044952.5	Kctd21	protein_coding	0	0	125.682	10.4863	0	0
ENSMUSG00000044813.15	Shb	protein_coding	4.30354	36.0001	29.9702	44.7417	141.118	748.538
ENSMUSG00000044786.6	Zfp36	protein_coding	32358.3	18770.1	46974.9	32902.6	28310	26314.2
ENSMUSG00000044763.8	Trmt10c	protein_coding	1439.53	183.131	779.226	1043.04	1464.54	1573.84
ENSMUSG00000044645.7	Gm7334	protein_coding	2311	1014.26	46.4055	48.9362	101.1	105.607
ENSMUSG00000044629.5	Cnrip1	protein_coding	0	0	58.0069	77.5989	0.70208	0
ENSMUSG00000044548.11	Dact1	protein_coding	6.45531	0	12.5682	23.0699	108.12	55.737
ENSMUSG00000044533.15	Rps2	protein_coding	3640.79	2127.14	1146.6	1661.73	2869.4	5046.16
ENSMUSG00000044501.17	Zfp758	protein_coding	1981.78	1992.53	703.817	463.496	31.5936	95.8285
ENSMUSG00000044477.10	Zfand3	protein_coding	395.926	165.913	283.267	769.697	485.84	928.95
ENSMUSG00000044469.7	Tnfaip8l1	protein_coding	307.703	1756.18	1052.82	1240.88	3874.08	2331.18
ENSMUSG00000044328.13	Trp53i13	protein_coding	0	6.26088	87.0103	167.781	228.176	292.375
ENSMUSG00000044317.7	Gpr4	protein_coding	320.614	732.523	1921.96	1721.16	1972.14	7264.39
ENSMUSG00000044149.6	Nkrf	protein_coding	0	1.56522	111.18	88.0852	155.862	11.2452
ENSMUSG00000043831.12	Lysmd4	protein_coding	2.15177	0	200.124	76.2007	9.82912	15.6455
ENSMUSG00000043719.14	Col6a6	protein_coding	1723.57	671.48	111.18	55.9271	8.42496	77.2495
ENSMUSG00000043702.9	Pde12	protein_coding	1697.75	774.784	421.517	555.077	1491.22	1525.43
ENSMUSG00000043572.7	Pars2	protein_coding	2.15177	0	95.7113	33.5563	0	0
ENSMUSG00000043458.5	Pcdhb12	protein_coding	0	0	77.3425	44.0426	0	0
ENSMUSG00000043384.15	Gprasp1	protein_coding	10655.6	1186.44	674.813	476.08	407.207	120.764
ENSMUSG00000043284.12	Tmem11	protein_coding	2343.28	705.915	737.654	827.721	1661.82	1166.57
ENSMUSG00000043257.15	Pigv	protein_coding	2971.59	1601.22	145.984	280.335	32.9978	147.165
ENSMUSG00000043164.3	Tmem212	protein_coding	0	0	42.5384	34.2554	0	0
ENSMUSG00000043155.4	Hpdl	protein_coding	0	0	4.83391	6.2918	59.6768	50.8478
ENSMUSG00000043140.9	Tmem186	protein_coding	6.45531	0	333.539	111.854	4.21248	0.488921
ENSMUSG00000043067.15	Dpy19l1	protein_coding	5258.93	3321.4	656.444	480.973	374.911	296.286
ENSMUSG00000042992.15	Borcs5	protein_coding	17.2142	18.7827	55.1065	125.836	87.76	212.681
ENSMUSG00000042821.7	Snai1	protein_coding	0	0	31.9038	34.2554	61.081	72.3603
ENSMUSG00000042810.14	Krba1	protein_coding	0	15.6522	247.496	102.067	245.728	49.381
ENSMUSG00000042784.9	Muc1	protein_coding	0	0	8.70103	34.2554	35.8061	133.475
ENSMUSG00000042772.15	Smg7	protein_coding	110016	33915.2	1889.09	4487.45	4884.37	3954.39
ENSMUSG00000042770.8	Hebp1	protein_coding	4.30354	21.9131	295.835	96.4743	235.197	162.811
ENSMUSG00000042745.9	Id1	protein_coding	1409.41	2449.57	4689.85	13917.5	8759.86	2714.49
ENSMUSG00000042737.9	Dpm3	protein_coding	6485.43	3722.1	480.49	738.937	715.42	381.358
ENSMUSG00000042684.8	Npl	protein_coding	0	1.56522	148.884	133.526	292.065	254.728
ENSMUSG00000042642.13	Flad1	protein_coding	66.7049	0	419.583	248.177	73.0164	0.977842
ENSMUSG00000042622.13	Maff	protein_coding	13538.9	2053.57	601.338	933.983	1869.64	2059.82
ENSMUSG00000042608.15	Stk40	protein_coding	2168.98	2170.96	194.323	184.56	462.671	1155.32
ENSMUSG00000042606.9	Hirip3	protein_coding	6.45531	0	140.183	102.067	114.439	18.579
ENSMUSG00000042595.7	Fam199x	protein_coding	2683.26	842.089	189.489	231.398	40.7207	130.053
ENSMUSG00000042594.16	Sh2b3	protein_coding	1445.99	2219.48	816.93	966.84	1274.98	2484.21
ENSMUSG00000042548.13	Asxl1	protein_coding	4316.45	2809.57	622.607	335.563	640.999	860.99
ENSMUSG00000042506.15	Usp22	protein_coding	54975.6	25863.7	3108.2	2747.42	1946.17	2966.28
ENSMUSG00000042492.12	Tbc1d10b	protein_coding	23.6695	0	102.479	179.666	14.0416	211.214
ENSMUSG00000042419.8	Nfkbil1	protein_coding	2.15177	4.69566	12.5682	20.9727	7.0208	145.21
ENSMUSG00000042408.13	Zmym6	protein_coding	2.15177	36.0001	551.065	190.851	307.511	102.673
ENSMUSG00000042406.7	Atf4	protein_coding	27039.1	19878.3	8500.91	8926.67	23606.7	14082.4
ENSMUSG00000042390.9	Gatad2b	protein_coding	9422.6	4269.92	885.571	771.095	753.332	581.816
ENSMUSG00000042377.8	Fam83g	protein_coding	75.3119	61.0436	3.86712	2.09727	284.343	65.0265
ENSMUSG00000042363.14	Lgalsl	protein_coding	17.2142	596.349	1303.22	797.661	349.636	223.437
ENSMUSG00000042331.13	Specc1	protein_coding	2.15177	0	209.791	250.274	30.1895	158.41
ENSMUSG00000042225.3	Ammecr1	protein_coding	4921.1	1153.57	93.7778	239.788	155.862	198.991
ENSMUSG00000042216.13	Sgsm1	protein_coding	0	0	6.76747	12.5836	93.3767	93.3839
ENSMUSG00000042178.6	Armc5	protein_coding	12.9106	159.653	181.755	219.514	106.014	815.032
ENSMUSG00000042156.15	Dzip1	protein_coding	1086.64	6.26088	16.4353	5.59271	0	0
ENSMUSG00000042155.3	Klhl23	protein_coding	1306.12	665.219	264.898	350.244	30.1895	4.88921
ENSMUSG00000042129.8	Rassf4	protein_coding	0	4.69566	459.221	174.772	222.559	115.874
ENSMUSG00000041961.14	Znrf3	protein_coding	25354.3	5642.62	813.063	2274.84	1117.01	987.621
ENSMUSG00000041926.15	Rnpep	protein_coding	10481.3	3322.96	868.169	967.539	1361.33	1783.58
ENSMUSG00000041912.12	Tdrkh	protein_coding	2.15177	42.261	306.47	208.329	219.751	160.366
ENSMUSG00000041891.15	Lman1	protein_coding	191.508	837.393	1950	1182.16	400.888	1237.95
ENSMUSG00000041890.17	Git2	protein_coding	73771.3	18012.6	6646.62	6233.78	3022.46	5199.19
ENSMUSG00000041881.12	Ndufa7	protein_coding	32552	16968.6	2512.66	3390.58	4136.66	1448.18
ENSMUSG00000041809.5	Efhc1	protein_coding	2.15177	0	58.9736	71.3071	0	103.162
ENSMUSG00000041697.8	Cox6a1	protein_coding	931.716	1908	3834.25	6744.81	5725.46	6728.04
ENSMUSG00000041658.12	Rragb	protein_coding	0	402.262	32.8706	34.9545	1.40416	0.488921
ENSMUSG00000041632.5	Mrps27	protein_coding	19.3659	306.783	748.289	306.201	542.006	296.775
ENSMUSG00000041609.16	Bicdl1	protein_coding	0	0	27.0699	71.3071	0	0
ENSMUSG00000041598.7	Cdc42ep4	protein_coding	2573.52	1466.61	2424.69	2307.69	2646.14	7969.41
ENSMUSG00000041577.5	Prelp	protein_coding	0	0	266.832	276.839	0	0
ENSMUSG00000041560.12	Nop53	protein_coding	690.718	583.827	1409.57	2304.2	2383.56	4758.18
ENSMUSG00000041530.16	Ago1	protein_coding	359.346	78.261	496.925	263.557	303.299	312.421
ENSMUSG00000041528.15	Rnf123	protein_coding	6.45531	7.8261	415.716	176.17	29.4874	86.0501
ENSMUSG00000041481.16	Serpina3g	protein_coding	2037.73	518.088	58.9736	59.4226	349.636	91.9172
ENSMUSG00000041444.14	Arhgap32	protein_coding	2.15177	588.523	91.8442	55.9271	1.40416	0.977842
ENSMUSG00000041417.15	Pik3r1	protein_coding	23.6695	115.826	442.786	559.271	136.204	560.793
ENSMUSG00000041408.16	Wapl	protein_coding	124755	40332.6	3403.07	4219.7	4216.69	4615.42
ENSMUSG00000041406.14	BC055324	protein_coding	0	0	55.1065	53.1308	0	0
ENSMUSG00000041329.13	Atp1b2	protein_coding	55.946	342.783	1018.99	3708.67	120.056	1178.79
ENSMUSG00000041147.10	Brca2	protein_coding	2.15177	1.56522	70.575	72.7053	14.0416	233.215
ENSMUSG00000041096.13	Tspyl2	protein_coding	120.499	170.609	246.529	353.04	313.128	192.635
ENSMUSG00000041035.8	Gm17018	protein_coding	6334.81	3006.79	447.62	679.515	490.754	342.734
ENSMUSG00000041000.8	Trim62	protein_coding	8.60708	10.9565	68.6415	138.42	210.624	173.078
ENSMUSG00000040998.18	Npnt	protein_coding	4.30354	12.5218	275.533	189.453	31.5936	185.301
ENSMUSG00000040940.18	Arhgef1	protein_coding	804.762	334.957	283.267	468.39	464.075	1432.05
ENSMUSG00000040938.16	Slc16a11	protein_coding	2.15177	79.8263	29.0034	58.7235	344.721	118.808
ENSMUSG00000040857.15	Erf	protein_coding	6.45531	29.7392	46.4055	70.608	207.114	171.122
ENSMUSG00000040841.5	Six5	protein_coding	8.60708	6.26088	98.6117	258.663	110.227	132.987
ENSMUSG00000040811.15	Eml2	protein_coding	0	1.56522	124.715	154.499	91.9725	44.9807
ENSMUSG00000040749.11	Siah1b	protein_coding	8.60708	59.4784	149.851	87.3861	251.345	243.483
ENSMUSG00000040701.15	Ap1g2	protein_coding	0	0	309.37	106.262	118.652	122.719
ENSMUSG00000040697.10	Dnajc16	protein_coding	176.445	134.609	657.411	243.982	82.1434	26.4017
ENSMUSG00000040687.16	Madd	protein_coding	217.329	4.69566	492.092	177.569	172.01	331.489
ENSMUSG00000040621.14	Gemin8	protein_coding	8.60708	3.13044	200.124	192.949	115.843	153.521
ENSMUSG00000040616.3	Tmem51	protein_coding	1695.59	893.741	839.166	978.725	2231.21	2429.45
ENSMUSG00000040613.14	Apobec1	protein_coding	2.15177	10.9565	152.751	211.824	164.989	160.366
ENSMUSG00000040521.11	Tsfm	protein_coding	0	20.3479	322.905	364.924	253.451	440.029
ENSMUSG00000040511.14	Pvr	protein_coding	6291.78	3814.44	942.612	403.374	2469.92	3566.19
ENSMUSG00000040459.11	Arglu1	protein_coding	72284.4	29501.3	1981.9	7833.29	4609.86	3529.52
ENSMUSG00000040433.16	Zbtb38	protein_coding	84037.4	32476.8	5958.27	4788.76	4729.21	3905.5
ENSMUSG00000040429.6	Mterf1a	protein_coding	1136.13	93.9133	65.7411	55.9271	0	0
ENSMUSG00000040423.10	Rc3h1	protein_coding	11049.3	10307	1772.11	1561.76	1246.19	813.076
ENSMUSG00000040414.7	Slc25a28	protein_coding	1157.65	433.566	87.9771	89.4834	146.735	236.638
ENSMUSG00000040351.11	Ankib1	protein_coding	5372.97	1770.26	543.331	318.086	256.259	174.056
ENSMUSG00000040327.16	Cul9	protein_coding	21.5177	9.39133	106.346	122.341	156.564	44.0029
ENSMUSG00000040282.13	BC052040	protein_coding	572.371	1333.57	365.443	178.268	38.6144	40.5805
ENSMUSG00000040249.15	Lrp1	protein_coding	189.356	4.69566	236.861	351.642	72.3143	64.5376
ENSMUSG00000040219.4	Ttc12	protein_coding	0	0	426.35	192.949	106.014	72.8492
ENSMUSG00000040213.13	Kyat3	protein_coding	0	0	184.655	48.9362	93.3767	18.579
ENSMUSG00000040121.5	Rep15	protein_coding	4860.85	591.653	137.283	152.401	42.8269	229.304
ENSMUSG00000040118.15	Cacna2d1	protein_coding	2881.22	802.958	58.9736	130.031	0.70208	56.2259
ENSMUSG00000040112.9	Mrps35	protein_coding	4.30354	111.131	419.583	590.73	743.503	210.236
ENSMUSG00000040105.3	Plpp6	protein_coding	4486.44	4224.53	868.169	669.727	1424.52	1342.58
ENSMUSG00000040097.15	Flywch1	protein_coding	0	6.26088	72.5086	97.1734	183.243	153.032
ENSMUSG00000040025.17	Ythdf2	protein_coding	50654.8	14093.2	1544.92	2426.54	1720.8	2544.83
ENSMUSG00000040003.18	Magi2	protein_coding	2.15177	0	2.90034	9.08816	200.093	0
ENSMUSG00000039997.16	Ifi203	protein_coding	81.7673	0	27.0699	32.1581	160.776	299.709
ENSMUSG00000039994.15	Timeless	protein_coding	2508.96	912.524	938.744	483.071	1343.78	2149.3
ENSMUSG00000039989.7	Cbx4	protein_coding	2354.04	192.522	65.7411	38.4499	215.539	202.413
ENSMUSG00000039985.14	Fam60a	protein_coding	18615	10098.8	2729.22	1664.53	1197.05	990.554
ENSMUSG00000039977.16	Deup1	protein_coding	2130.25	175.305	65.7411	23.0699	0	0
ENSMUSG00000039934.12	Gsap	protein_coding	1078.04	0	105.379	41.9453	0	0
ENSMUSG00000039917.10	Rhbdd2	protein_coding	0	25.0435	457.287	361.429	161.478	46.4475
ENSMUSG00000039841.14	Zfp800	protein_coding	3294.36	4698.79	792.76	506.14	711.207	113.43
ENSMUSG00000039759.10	Thap3	protein_coding	77.4637	336.522	412.815	824.226	439.502	299.709
ENSMUSG00000039706.11	Ldb2	protein_coding	2.15177	7.8261	132.449	74.1034	12.6374	5.37813
ENSMUSG00000039704.6	Lmbrd2	protein_coding	2.15177	0	156.619	95.7752	0	0
ENSMUSG00000039678.12	Tbc1d13	protein_coding	6.45531	81.3915	230.094	154.499	218.347	218.548
ENSMUSG00000039656.16	Rxrb	protein_coding	4.30354	15.6522	118.914	250.973	191.668	228.326
ENSMUSG00000039648.14	Kyat1	protein_coding	0	0	287.134	177.569	129.183	101.696
ENSMUSG00000039646.5	Vasn	protein_coding	4.30354	0	58.9736	105.562	222.559	532.435
ENSMUSG00000039568.6	Ubald1	protein_coding	178.597	272.348	136.316	234.894	499.881	2780.49
ENSMUSG00000039533.8	Mmd2	protein_coding	0	0	51.2394	24.4681	0	0
ENSMUSG00000039519.6	Cyp7b1	protein_coding	0	0	3.86712	103.465	0	92.895
ENSMUSG00000039515.11	Ptpa	protein_coding	124.803	685.567	1135	639.666	805.988	592.572
ENSMUSG00000039483.10	Asb6	protein_coding	45.1872	133.044	742.488	322.979	63.8893	419.494
ENSMUSG00000039427.14	Alg1	protein_coding	131.258	0	233.961	292.918	160.776	251.305
ENSMUSG00000039254.16	Pomt1	protein_coding	8.60708	0	209.791	144.711	162.181	42.0472
ENSMUSG00000039220.16	Ppp1r10	protein_coding	8335.96	5317.06	4910.28	1303.8	5681.23	4796.32
ENSMUSG00000039206.13	Daglb	protein_coding	0	0	437.952	132.827	55.4643	221.481
ENSMUSG00000039168.15	Dap	protein_coding	402.381	209.74	1777.91	1119.24	1089.63	997.399
ENSMUSG00000039167.11	Adgrl4	protein_coding	442828	96099.9	52774.6	24245.1	29924.1	18609.3
ENSMUSG00000039158.11	Akna	protein_coding	6.45531	15.6522	340.307	288.724	9.12704	297.264
ENSMUSG00000039116.5	Adgrg6	protein_coding	1781.67	1214.61	145.017	79.6962	75.8247	75.7828
ENSMUSG00000039103.12	Nexn	protein_coding	0	0	31.9038	104.164	27.3811	110.496
ENSMUSG00000039069.19	Mtg2	protein_coding	0	0	320.971	360.73	338.403	274.285
ENSMUSG00000039062.15	Anpep	protein_coding	17.2142	0	138.25	238.389	0	183.345
ENSMUSG00000038976.12	Ppp1r9b	protein_coding	1433.08	288.001	258.131	560.669	289.257	1997.24
ENSMUSG00000038880.13	Mrps34	protein_coding	40.8836	64.1741	203.991	532.007	155.16	203.391
ENSMUSG00000038879.7	Nipal2	protein_coding	2.15177	122.087	309.37	264.955	304.001	227.837
ENSMUSG00000038836.15	Agbl3	protein_coding	0	1.56522	142.117	111.854	139.012	11.2452
ENSMUSG00000038736.9	Nudcd1	protein_coding	664.897	0	373.177	333.465	2.80832	1.46676
ENSMUSG00000038721.8	Hoxb7	protein_coding	0	1.56522	0	0	440.204	286.997
ENSMUSG00000038685.18	Rtel1	protein_coding	4.30354	53.2175	374.144	60.1217	131.991	196.057
ENSMUSG00000038683.15	Pak1ip1	protein_coding	6760.86	5065.05	2407.28	2520.22	6755.42	3390.67
ENSMUSG00000038642.10	Ctss	protein_coding	4.30354	0	171.12	255.168	1150.71	664.933
ENSMUSG00000038628.8	Polr3k	protein_coding	20986.2	10554.3	1888.12	2237.78	830.561	309.487
ENSMUSG00000038612.16	Mcl1	protein_coding	62177.5	36025.1	6907.65	5696.18	13466.6	16736.3
ENSMUSG00000038593.18	Tctn1	protein_coding	451.872	31.3044	40.6048	99.9697	3.5104	0.977842
ENSMUSG00000038582.15	Pptc7	protein_coding	2.15177	4.69566	213.659	135.623	101.802	57.6927
ENSMUSG00000038543.13	BC028528	protein_coding	121760	97028	9483.16	13060.4	13391.5	7573.39
ENSMUSG00000038534.17	Osbpl7	protein_coding	6.45531	57.9132	259.097	174.772	200.795	77.2495
ENSMUSG00000038530.11	Rgs4	protein_coding	1803.18	2867.48	3007.66	6180.65	876.196	752.939
ENSMUSG00000038517.15	Tbkbp1	protein_coding	137.713	100.174	155.652	365.624	315.234	505.056
ENSMUSG00000038508.7	Gdf15	protein_coding	193.659	90.7828	24.1695	18.8754	385.442	635.597
ENSMUSG00000038506.13	Dcun1d2	protein_coding	8.60708	51.6523	721.219	348.146	245.728	246.905
ENSMUSG00000038500.15	Prr3	protein_coding	27.973	37.5653	175.954	120.942	115.141	182.368
ENSMUSG00000038485.5	Socs7	protein_coding	43.0354	1.56522	465.022	332.067	2.80832	3.91137
ENSMUSG00000038451.13	Spsb2	protein_coding	580.978	78.261	402.181	586.536	742.099	1182.21
ENSMUSG00000038425.17	Poli	protein_coding	0	0	88.9439	104.863	0	108.052
ENSMUSG00000038352.15	Arl5c	protein_coding	3294.36	2044.18	120.848	116.748	664.168	154.499
ENSMUSG00000038349.10	Plcl1	protein_coding	0	0	97.6449	278.237	0	132.498
ENSMUSG00000038335.13	Tsr1	protein_coding	159.231	184.696	214.625	63.6171	0.70208	0.488921
ENSMUSG00000038295.14	Atg9b	protein_coding	0	12.5218	36.7377	38.4499	115.141	91.9172
ENSMUSG00000038240.13	Pdss2	protein_coding	2.15177	1.56522	122.781	153.8	45.6352	166.722
ENSMUSG00000038236.8	Hoxa7	protein_coding	0	0	0	0	88.4621	116.852
ENSMUSG00000038217.13	Tlcd2	protein_coding	286.185	266.088	81.2096	20.2736	393.165	332.955
ENSMUSG00000038181.16	Chpf2	protein_coding	2.15177	1.56522	257.164	209.727	243.622	327.577
ENSMUSG00000038072.14	Galnt11	protein_coding	6.45531	54.7827	365.443	350.244	120.758	215.614
ENSMUSG00000038067.2	Csf3	protein_coding	0	0	10.6346	3.49545	200.795	423.406
ENSMUSG00000038059.6	Smim3	protein_coding	0	0	136.316	485.168	263.982	575.949
ENSMUSG00000038047.18	Haus6	protein_coding	1947.35	303.653	369.31	178.268	73.7184	4.40029
ENSMUSG00000038046.4	Mrm3	protein_coding	0	0	144.05	239.088	259.77	6.8449
ENSMUSG00000038039.13	Gcc2	protein_coding	15346.4	9151.85	2278.7	1777.08	1520	1090.29
ENSMUSG00000038034.15	Igsf8	protein_coding	25.8212	75.1306	21.2692	88.0852	58.2727	445.896
ENSMUSG00000038014.7	Fam120a	protein_coding	49658.5	32684.9	4251.9	6247.06	4774.85	5352.71
ENSMUSG00000038002.8	Cramp1l	protein_coding	32037.7	7430.1	1297.42	2634.87	1531.94	2206.99
ENSMUSG00000037992.16	Rara	protein_coding	51.6425	333.392	47.3723	97.8725	312.426	1141.63
ENSMUSG00000037966.15	Ninj1	protein_coding	1224.36	870.263	1389.26	1545.69	2686.16	1644.73
ENSMUSG00000037957.14	Wdr20	protein_coding	90.3743	32.8696	564.6	334.864	403.696	64.0487
ENSMUSG00000037944.8	Ccr7	protein_coding	0	0	47.3723	49.6353	0	94.3618
ENSMUSG00000037890.13	Wdr19	protein_coding	4.30354	0	541.397	299.21	81.4413	276.729
ENSMUSG00000037872.5	Ackr1	protein_coding	1489.02	0	210.758	141.216	4178.08	2170.81
ENSMUSG00000037818.16	Abhd18	protein_coding	0	1699.83	179.821	203.435	9.82912	0
ENSMUSG00000037754.13	Ppp1r16b	protein_coding	181749	40872.6	4052.75	7890.62	6683.8	8025.15
ENSMUSG00000037664.13	Cdkn1c	protein_coding	32838.2	9324.02	933.91	1440.82	1037.67	761.739
ENSMUSG00000037640.15	Zfp60	protein_coding	281.882	787.306	332.573	143.313	2.80832	0.977842
ENSMUSG00000037638.5	Zbtb42	protein_coding	0	1.56522	101.512	39.149	216.241	154.988
ENSMUSG00000037621.8	Atoh8	protein_coding	8.60708	117.392	33.8373	103.465	164.287	261.084
ENSMUSG00000037606.18	Osbpl5	protein_coding	2.15177	0	80.2428	64.3162	0	0.977842
ENSMUSG00000037580.9	Gch1	protein_coding	1258.79	1075.31	566.534	537.599	1310.78	918.683
ENSMUSG00000037577.12	Ephx3	protein_coding	2.15177	353.74	88.9439	72.0062	0	0
ENSMUSG00000037553.14	Zdhhc18	protein_coding	335.676	239.479	126.648	195.745	303.299	431.717
ENSMUSG00000037552.17	Plekhg2	protein_coding	142.017	497.74	388.646	350.244	479.521	1363.11
ENSMUSG00000037525.4	Bcdin3d	protein_coding	4.30354	14.087	83.1432	150.304	23.1687	8.80058
ENSMUSG00000037487.6	Ubr5	protein_coding	8458.61	4748.88	1210.41	937.478	1954.59	1791.9
ENSMUSG00000037455.16	Slc18b1	protein_coding	0	1.56522	83.1432	139.119	169.903	184.812
ENSMUSG00000037416.12	Dmxl1	protein_coding	5301.96	3252.53	1046.06	401.277	535.687	176.012
ENSMUSG00000037373.12	Ctbp1	protein_coding	456.175	334.957	420.55	850.092	1331.85	939.218
ENSMUSG00000037366.14	Pafah2	protein_coding	0	0	192.389	125.836	0	118.319
ENSMUSG00000037355.14	Uvssa	protein_coding	12241.4	8161.06	1018.99	1500.25	706.293	203.88
ENSMUSG00000037351.9	Actr1b	protein_coding	1056.52	153.392	2899.38	1700.88	1192.83	2799.07
ENSMUSG00000037339.17	Fam53a	protein_coding	126.954	3.13044	162.419	260.061	278.024	255.217
ENSMUSG00000037171.6	Nodal	protein_coding	0	314.609	43.5051	146.11	0	0.488921
ENSMUSG00000037152.11	Ndufc1	protein_coding	14270.5	5731.84	937.778	1187.05	1251.11	531.457
ENSMUSG00000037112.16	Sik2	protein_coding	2.15177	0	212.692	148.207	258.366	187.746
ENSMUSG00000037108.13	Zcwpw1	protein_coding	0	0	15.4685	2.09727	37.2103	96.3175
ENSMUSG00000037095.7	Lrg1	protein_coding	2.15177	17.2174	35.7709	57.3253	201.497	1424.72
ENSMUSG00000037071.2	Scd1	protein_coding	0	0	174.987	151.702	25.977	0.488921
ENSMUSG00000037029.8	Zfp146	protein_coding	0	0	114.08	114.651	7.0208	87.5169
ENSMUSG00000037012.18	Hk1	protein_coding	473.389	206.609	1648.36	820.731	878.302	1109.36
ENSMUSG00000037007.17	Zfp113	protein_coding	12.9106	12.5218	145.017	50.3344	235.899	8.31166
ENSMUSG00000036957.8	Lrfn3	protein_coding	0	0	7.73425	4.89362	51.9539	33.2466
ENSMUSG00000036898.16	Zfp157	protein_coding	385.167	807.654	520.128	328.572	27.3811	17.6012
ENSMUSG00000036887.5	C1qa	protein_coding	2.15177	1.56522	5.80069	6.2918	150.245	0
ENSMUSG00000036820.11	Amdhd2	protein_coding	4.30354	1.56522	210.758	328.572	185.349	195.08
ENSMUSG00000036748.15	Cuedc2	protein_coding	1387.89	956.35	1597.12	2141.31	2358.29	1209.1
ENSMUSG00000036733.16	Rbm42	protein_coding	279.73	763.828	251.363	494.256	242.218	1780.65
ENSMUSG00000036721.13	Zscan12	protein_coding	25.8212	890.611	106.346	144.711	5.61664	0
ENSMUSG00000036718.17	Micall2	protein_coding	10.7588	36.0001	85.0767	139.119	439.502	446.874
ENSMUSG00000036678.7	Aaas	protein_coding	286.185	3.13044	645.81	282.432	438.8	258.15
ENSMUSG00000036639.12	Nudt1	protein_coding	0	12.5218	44.4719	130.031	155.862	36.6691
ENSMUSG00000036636.9	Clcn7	protein_coding	6.45531	84.5219	1343.83	446.718	388.25	421.45
ENSMUSG00000036620.14	Mgat4b	protein_coding	8.60708	0	41.5716	37.0517	137.608	107.074
ENSMUSG00000036561.7	Ppp6r2	protein_coding	2.15177	20.3479	169.187	113.952	73.7184	98.7621
ENSMUSG00000036533.8	Cdc42ep3	protein_coding	11914.4	7013.75	3008.62	3945.66	7861.9	12503.2
ENSMUSG00000036529.17	Sbf1	protein_coding	32.2765	39.1305	291.968	346.748	177.626	596.973
ENSMUSG00000036381.13	P2ry14	protein_coding	1609.52	898.437	866.236	4774.78	294.874	425.361
ENSMUSG00000036285.10	Noa1	protein_coding	367.953	680.871	52.2062	42.6444	3.5104	1.95568
ENSMUSG00000036270.16	Edc4	protein_coding	2.15177	342.783	1767.28	529.91	324.361	138.854
ENSMUSG00000036246.14	Gmip	protein_coding	6.45531	1.56522	52.2062	59.4226	329.276	214.147
ENSMUSG00000036202.15	Rif1	protein_coding	11839	2199.14	1716.04	1068.91	315.234	456.163
ENSMUSG00000036186.5	Fam69b	protein_coding	12.9106	148.696	170.153	21.6718	457.054	310.465
ENSMUSG00000036151.15	Tm6sf2	protein_coding	0	0	84.1099	89.4834	56.1664	176.012
ENSMUSG00000036138.16	Acaa1a	protein_coding	45.1872	0	396.38	373.314	54.0602	426.828
ENSMUSG00000036087.18	Slain2	protein_coding	10836.3	4298.1	1307.09	1051.43	749.12	874.68
ENSMUSG00000036057.11	Ptpn23	protein_coding	2.15177	68.8697	313.237	182.462	319.447	341.756
ENSMUSG00000036036.15	Zfp57	protein_coding	3868.88	1353.92	243.629	169.18	278.024	171.122
ENSMUSG00000036022.15	Fam122b	protein_coding	0	3.13044	124.715	63.6171	0	0
ENSMUSG00000036009.16	Mettl25	protein_coding	17.2142	14.087	107.313	110.456	156.564	221.97
ENSMUSG00000035992.15	Fnip1	protein_coding	5872.18	8865.41	1116.63	541.794	1459.62	1216.44
ENSMUSG00000035969.15	Rusc2	protein_coding	19.3659	338.088	192.389	335.563	382.634	1202.26
ENSMUSG00000035929.11	H2-Q4	protein_coding	120.499	167.479	358.676	306.201	261.174	452.252
ENSMUSG00000035885.4	Cox8a	protein_coding	961.841	1410.26	1119.53	2386.69	2222.79	1552.32
ENSMUSG00000035875.14	AI182371	protein_coding	1276	68.8697	9.66781	0	0	0
ENSMUSG00000035845.17	Alg12	protein_coding	0	6.26088	494.992	160.79	148.841	225.882
ENSMUSG00000035783.8	Acta2	protein_coding	129.106	3.13044	881.704	1856.78	532.177	797.919
ENSMUSG00000035722.15	Abca7	protein_coding	8.60708	82.9567	390.58	182.462	61.7831	315.354
ENSMUSG00000035713.15	Usp35	protein_coding	1140.44	482.088	27.0699	9.78725	2.10624	0
ENSMUSG00000035621.13	Midn	protein_coding	3201.83	2887.83	320.005	1052.83	2040.25	3442.98
ENSMUSG00000035530.13	Eif1	protein_coding	72101.5	86827.5	39042.5	70203.9	117746	96528.7
ENSMUSG00000035505.14	Cox18	protein_coding	2.15177	26.6088	113.113	195.745	101.1	200.458
ENSMUSG00000035495.15	Tstd2	protein_coding	0	7.8261	521.095	120.942	2.80832	43.514
ENSMUSG00000035385.5	Ccl2	protein_coding	0	0	29.9702	81.7934	336.296	249.35
ENSMUSG00000035352.3	Ccl12	protein_coding	0	0	4.83391	4.19453	122.864	19.0679
ENSMUSG00000035342.13	Lzts2	protein_coding	4.30354	1.56522	42.5384	93.6779	44.2311	134.942
ENSMUSG00000035239.6	Neu3	protein_coding	563.764	104.87	113.113	72.7053	4.91456	0.977842
ENSMUSG00000035236.17	Scai	protein_coding	3343.85	367.827	565.567	425.745	77.2288	62.093
ENSMUSG00000035161.6	Ints6	protein_coding	9678.66	2158.44	469.856	378.207	771.586	622.886
ENSMUSG00000035062.13	Zc4h2	protein_coding	2.15177	0	433.118	251.672	399.484	10.2673
ENSMUSG00000035051.14	Dhx57	protein_coding	6.45531	1.56522	269.732	226.505	230.282	108.052
ENSMUSG00000035048.13	Anapc13	protein_coding	4888.82	2900.35	398.314	675.32	477.415	180.901
ENSMUSG00000035000.8	Dpp4	protein_coding	3875.34	998.611	1135.97	497.052	296.278	50.8478
ENSMUSG00000034997.4	Htr2a	protein_coding	4.30354	0	341.274	112.553	174.818	70.4046
ENSMUSG00000034902.17	Pip5k1c	protein_coding	3302.97	1087.83	913.608	950.062	1192.83	2673.42
ENSMUSG00000034892.8	Rps29	protein_coding	8439.24	10092.5	4117.52	4808.33	15916.2	3283.59
ENSMUSG00000034867.16	Ankrd27	protein_coding	5872.18	1504.18	1682.2	605.411	374.209	190.19
ENSMUSG00000034832.15	Tet3	protein_coding	279.73	433.566	814.03	735.442	535.687	502.122
ENSMUSG00000034800.15	Zfp661	protein_coding	0	0	100.545	29.3617	9.12704	1.46676
ENSMUSG00000034792.8	Gna15	protein_coding	0	0	47.3723	50.3344	168.499	114.896
ENSMUSG00000034771.15	Tle2	protein_coding	2.15177	117.392	58.9736	67.1125	90.5684	338.822
ENSMUSG00000034724.17	Cnot6l	protein_coding	20893.7	9638.63	3000.89	1992.4	824.944	1001.8
ENSMUSG00000034663.13	Bmp2k	protein_coding	10487.7	3816.01	315.171	862.676	548.325	532.435
ENSMUSG00000034613.12	Ppm1h	protein_coding	25027.2	8497.58	978.382	2224.5	1151.41	1039.94
ENSMUSG00000034595.17	Ppp1r18	protein_coding	2205.56	702.784	414.749	610.305	2020.59	2523.32
ENSMUSG00000034522.9	Zfp395	protein_coding	2.15177	3.13044	53.173	215.319	37.9123	71.3825
ENSMUSG00000034422.14	Parp14	protein_coding	4249.75	1512	496.925	128.632	598.172	480.121
ENSMUSG00000034387.12	Ssu2	protein_coding	0	0	37.7045	39.149	90.5684	8.31166
ENSMUSG00000034379.8	Wdr5b	protein_coding	0	0	209.791	153.101	0	0
ENSMUSG00000034269.12	Setd5	protein_coding	157.079	209.74	762.79	564.165	340.509	791.074
ENSMUSG00000034259.7	Exosc4	protein_coding	58.0978	17.2174	223.326	565.563	142.522	304.598
ENSMUSG00000034245.10	Hdac11	protein_coding	1491.18	150.261	64.7743	52.4317	32.2957	0
ENSMUSG00000034218.15	Atm	protein_coding	116.196	1090.96	838.199	186.657	26.6791	16.1344
ENSMUSG00000034210.13	Efcab14	protein_coding	46678.3	25323.7	4173.59	4904.81	4387.3	3313.91
ENSMUSG00000034205.16	Loxl2	protein_coding	2730.6	3285.4	207.858	160.79	381.23	63.0708
ENSMUSG00000034165.16	Ccnd3	protein_coding	1689.14	543.132	755.056	993.406	1121.22	1936.62
ENSMUSG00000034158.9	Lrrc58	protein_coding	91781.6	21094.5	9215.36	6832.9	3362.26	7074.69
ENSMUSG00000034120.18	Srsf2	protein_coding	38447.8	13431.2	1554.58	2734.14	5075.34	3487.47
ENSMUSG00000034042.16	Gpbp1l1	protein_coding	20168.5	10224	3105.3	2140.61	1948.27	1405.16
ENSMUSG00000034032.15	Rpap1	protein_coding	10.7588	42.261	947.445	211.125	84.9517	287.486
ENSMUSG00000033949.11	Trim36	protein_coding	27.973	228.522	190.456	132.128	275.918	301.664
ENSMUSG00000033933.13	Vhl	protein_coding	187.204	4.69566	503.693	271.946	380.528	407.76
ENSMUSG00000033883.11	D3Ertd254e	protein_coding	21.5177	15.6522	768.591	320.882	436.694	22.9793
ENSMUSG00000033788.15	Dysf	protein_coding	458.327	406.957	583.936	334.864	706.293	1033.58
ENSMUSG00000033735.9	Spr	protein_coding	111.892	50.0871	503.693	430.639	663.466	1025.27
ENSMUSG00000033706.13	Smyd5	protein_coding	2.15177	0	416.683	76.8998	49.1456	0
ENSMUSG00000033685.13	Ucp2	protein_coding	7378.42	4942.97	14571.3	6331.65	4919.48	5067.18
ENSMUSG00000033632.15	AW554918	protein_coding	25.8212	297.392	836.266	444.621	291.363	422.917
ENSMUSG00000033585.5	Ndn	protein_coding	0	0	88.9439	137.721	352.444	174.056
ENSMUSG00000033540.18	Idua	protein_coding	2.15177	0	589.736	108.359	103.206	175.034
ENSMUSG00000033467.12	Crlf2	protein_coding	19.3659	17.2174	9.66781	7.68998	2.80832	219.037
ENSMUSG00000033460.14	Armcx1	protein_coding	355.042	601.045	1211.38	573.952	796.861	877.613
ENSMUSG00000033396.13	Spg11	protein_coding	64.5531	167.479	467.922	219.514	88.4621	40.5805
ENSMUSG00000033382.13	Trappc8	protein_coding	12729.9	2596.7	895.239	617.995	944.298	533.902
ENSMUSG00000033373.16	Fntb	protein_coding	47.3389	1.56522	709.617	164.286	143.224	13.2009
ENSMUSG00000033326.15	Kdm4a	protein_coding	0	0	251.363	104.863	80.7392	104.14
ENSMUSG00000033272.12	Slc35a4	protein_coding	11918.7	1928.35	2918.71	1772.19	576.408	401.404
ENSMUSG00000033253.18	Szt2	protein_coding	0	0	170.153	154.499	63.8893	108.052
ENSMUSG00000033233.17	Trim45	protein_coding	6.45531	0	29.9702	55.9271	42.1248	99.7399
ENSMUSG00000033128.8	Gga1	protein_coding	103.285	6.26088	136.316	734.743	305.405	762.717
ENSMUSG00000033082.10	Clec1a	protein_coding	3582.7	754.436	493.058	415.259	80.0372	139.343
ENSMUSG00000033014.12	Trim33	protein_coding	4600.48	3507.66	672.88	504.742	441.609	240.06
ENSMUSG00000033009.15	Ogfod1	protein_coding	19.3659	65.7393	681.581	235.593	150.245	1.46676
ENSMUSG00000032965.10	Ift57	protein_coding	0	21.9131	70.575	58.0244	130.587	172.1
ENSMUSG00000032897.17	Nfyc	protein_coding	589.585	563.48	925.209	1093.38	1237.77	1097.63
ENSMUSG00000032846.9	Zswim6	protein_coding	3100.7	543.132	190.456	145.411	386.846	683.512
ENSMUSG00000032802.8	Srxn1	protein_coding	2371.25	245.74	151.785	36.3526	406.504	952.418
ENSMUSG00000032782.19	Cntrob	protein_coding	2.15177	4.69566	51.2394	63.6171	129.183	14.6676
ENSMUSG00000032744.4	Heyl	protein_coding	2.15177	129.913	368.344	456.505	103.908	321.71
ENSMUSG00000032727.13	Mier3	protein_coding	16579.4	6300.01	1670.6	1324.77	851.623	822.854
ENSMUSG00000032724.5	Abtb2	protein_coding	2.15177	0	28.0366	15.38	203.603	163.3
ENSMUSG00000032719.4	Sbspon	protein_coding	4.30354	0	87.0103	101.368	155.16	13.2009
ENSMUSG00000032714.6	Syde1	protein_coding	25.8212	150.261	540.431	548.785	649.424	215.125
ENSMUSG00000032712.16	2810474O19Rik	protein_coding	30286.2	10789.1	1020.92	2102.16	1069.27	1027.71
ENSMUSG00000032643.12	Fhl3	protein_coding	4122.79	1083.13	92.811	151.702	364.38	565.193
ENSMUSG00000032606.7	Nicn1	protein_coding	53.7942	1.56522	901.04	778.785	472.5	67.4711
ENSMUSG00000032596.14	Uba7	protein_coding	1035	987.654	2658.65	845.199	1089.63	929.439
ENSMUSG00000032508.8	Myd88	protein_coding	619.71	709.045	641.943	501.946	1450.5	890.325
ENSMUSG00000032501.8	Trib1	protein_coding	6655.42	1616.87	305.503	617.995	909.194	2324.82
ENSMUSG00000032498.9	Mlh1	protein_coding	0	0	232.994	190.152	228.878	44.4918
ENSMUSG00000032492.14	Pth1r	protein_coding	2.15177	62.6088	120.848	192.949	0	14.1787
ENSMUSG00000032487.8	Ptgs2	protein_coding	5461.19	1796.87	1381.53	374.013	5297.9	3743.18
ENSMUSG00000032459.9	Mrps22	protein_coding	0	23.4783	95.7113	162.888	100.397	90.9393
ENSMUSG00000032417.10	Rwdd2a	protein_coding	0	0	124.715	69.9089	245.026	38.6248
ENSMUSG00000032415.14	Ube2cbp	protein_coding	0	0	28.0366	37.0517	0	0
ENSMUSG00000032327.14	Stra6	protein_coding	3761.29	1141.05	4038.24	1924.59	295.576	532.924
ENSMUSG00000032285.15	Dnaja4	protein_coding	2274.42	549.393	141.15	86.687	162.883	304.109
ENSMUSG00000032280.16	Tle3	protein_coding	66.7049	169.044	258.131	401.976	181.137	957.797
ENSMUSG00000032231.14	Anxa2	protein_coding	14748.2	13312.2	7318.53	5962.53	16350	10042.9
ENSMUSG00000032187.16	Smarca4	protein_coding	742.361	219.131	1006.42	769.697	467.585	949.485
ENSMUSG00000032058.14	Ppp2r1b	protein_coding	23.6695	511.827	1654.16	810.943	746.311	592.572
ENSMUSG00000032030.16	Cul5	protein_coding	10644.8	6284.36	1633.86	1368.12	915.513	907.927
ENSMUSG00000032028.15	Nxpe2	protein_coding	2057.09	466.436	110.213	176.87	0	0.977842
ENSMUSG00000032020.15	Ubash3b	protein_coding	1861.28	261.392	63.8075	99.9697	7.72288	0.488921
ENSMUSG00000032000.17	Birc3	protein_coding	3018.93	1178.61	1363.16	901.126	2238.93	1741.05
ENSMUSG00000031916.17	Cog8	protein_coding	19.3659	28.174	43.5051	57.3253	143.926	345.178
ENSMUSG00000031910.14	Has3	protein_coding	0	405.392	8.70103	0	0	0
ENSMUSG00000031889.9	D230025D16Rik	protein_coding	38.7319	126.783	511.427	315.988	410.717	430.251
ENSMUSG00000031851.14	Ntpcr	protein_coding	8.60708	129.913	270.699	271.247	296.98	422.428
ENSMUSG00000031834.15	Pik3r2	protein_coding	2.15177	23.4783	37.7045	220.912	0	201.436
ENSMUSG00000031807.10	Pgls	protein_coding	2.15177	103.305	230.094	566.961	747.013	352.512
ENSMUSG00000031805.17	Jak3	protein_coding	83.919	26.6088	90.8774	257.964	176.222	392.115
ENSMUSG00000031767.13	Nudt7	protein_coding	0	64.1741	226.227	262.857	80.7392	0.977842
ENSMUSG00000031668.14	Eif2ak3	protein_coding	6334.81	629.219	249.43	148.906	247.132	262.551
ENSMUSG00000031584.16	Gsr	protein_coding	3563.33	1360.18	225.26	308.298	322.957	159.388
ENSMUSG00000031513.8	Leprotl1	protein_coding	1450.29	1070.61	1823.35	1370.21	403.696	458.608
ENSMUSG00000031503.13	Col4a2	protein_coding	34660.7	5414.1	1309.02	2346.84	2503.62	4137.25
ENSMUSG00000031480.15	Thsd1	protein_coding	6151.91	3695.49	9254.03	3053.62	1718.69	1740.07
ENSMUSG00000031478.16	Nek3	protein_coding	1032.85	369.392	256.197	172.675	0.70208	11.7341
ENSMUSG00000031438.11	Rnf128	protein_coding	27.973	281.74	0	2.09727	0	0
ENSMUSG00000031434.15	Morc4	protein_coding	8.60708	70.4349	106.346	58.0244	273.811	235.66
ENSMUSG00000031428.11	Zcchc18	protein_coding	0	0	82.1764	55.9271	0	0
ENSMUSG00000031392.18	Irak1	protein_coding	52496.7	10645.1	1967.4	1479.27	1755.2	868.813
ENSMUSG00000031391.18	L1cam	protein_coding	6.45531	6.26088	160.486	30.0608	2.80832	7.82274
ENSMUSG00000031378.14	Abcd1	protein_coding	146.32	394.436	1162.07	459.302	167.797	16.6233
ENSMUSG00000031375.17	Bgn	protein_coding	12.9106	1.56522	1056.69	1181.46	84.2496	606.751
ENSMUSG00000031342.17	Gpm6b	protein_coding	3621.43	0	203.991	174.073	0	0.488921
ENSMUSG00000031310.16	Zmym3	protein_coding	6.45531	50.0871	451.487	304.803	17.552	230.282
ENSMUSG00000031309.15	Rps6ka3	protein_coding	11408.7	5442.27	1948.06	843.8	4919.48	1709.76
ENSMUSG00000031302.16	Nlgn3	protein_coding	3645.1	0	43.5051	0.699089	318.744	15.1566
ENSMUSG00000031201.17	Brcc3	protein_coding	9904.6	6783.67	993.851	1287.02	638.191	220.992
ENSMUSG00000031200.16	Mtcp1	protein_coding	0	1.56522	82.1764	81.7934	0	0
ENSMUSG00000031174.17	Rpgr	protein_coding	0	0	144.05	76.8998	0	106.585
ENSMUSG00000031147.8	Magix	protein_coding	0	0	51.2394	71.3071	153.054	56.2259
ENSMUSG00000031146.6	Plp2	protein_coding	1028.55	295.827	450.52	340.456	828.455	561.281
ENSMUSG00000031143.4	Ccdc22	protein_coding	2.15177	0	269.732	98.5716	162.883	0
ENSMUSG00000031075.18	Ano1	protein_coding	12.9106	3.13044	242.662	601.217	0.70208	335.889
ENSMUSG00000031066.10	Usp11	protein_coding	4.30354	356.87	258.131	38.4499	0	0.488921
ENSMUSG00000031060.16	Rbm10	protein_coding	66.7049	452.349	684.481	671.125	630.468	378.914
ENSMUSG00000031023.5	Akip1	protein_coding	10.7588	172.174	370.277	741.034	968.169	336.378
ENSMUSG00000030935.15	Acsm3	protein_coding	0	0	0	0	89.8663	56.7149
ENSMUSG00000030929.17	Eri2	protein_coding	0	0	103.446	115.35	15.4458	67.96
ENSMUSG00000030880.14	Polr3e	protein_coding	0	12.5218	165.32	120.942	44.9331	114.896
ENSMUSG00000030870.12	Ubfd1	protein_coding	299.096	162.783	592.637	441.125	795.457	414.116
ENSMUSG00000030869.11	Ndufab1	protein_coding	540.094	838.958	960.98	2255.26	1424.52	878.591
ENSMUSG00000030846.15	Tial1	protein_coding	14087.6	9829.59	989.984	1661.73	1212.49	847.3
ENSMUSG00000030823.6	9130019O22Rik	protein_coding	62.4013	17.2174	448.586	123.739	409.313	43.0251
ENSMUSG00000030768.12	Disp1	protein_coding	10.7588	15.6522	384.779	197.143	163.585	393.582
ENSMUSG00000030753.15	Thap12	protein_coding	4320.75	2664.01	574.268	471.186	448.629	211.214
ENSMUSG00000030748.9	Il4ra	protein_coding	849.949	259.827	1277.12	302.006	1383.1	1382.67
ENSMUSG00000030747.5	Dgat2	protein_coding	2.15177	0	65.7411	18.8754	173.414	41.5583
ENSMUSG00000030718.9	Ppme1	protein_coding	2.15177	147.131	1192.04	814.439	1048.91	577.905
ENSMUSG00000030706.17	Mrpl48	protein_coding	8736.19	8596.19	1110.83	1524.71	1000.46	594.039
ENSMUSG00000030701.17	Plekhb1	protein_coding	4.30354	0	186.589	157.295	128.481	30.3131
ENSMUSG00000030685.5	Kctd13	protein_coding	0	0	56.0733	66.4135	96.185	43.514
ENSMUSG00000030672.12	Mylpf	protein_coding	8932	4035.14	724.119	882.25	919.725	582.794
ENSMUSG00000030630.16	Fah	protein_coding	0	0	104.412	74.1034	209.22	59.6484
ENSMUSG00000030621.17	Me3	protein_coding	8.60708	0	136.316	175.471	362.273	61.1151
ENSMUSG00000030616.15	Sytl2	protein_coding	0	0	131.482	50.3344	2.80832	0
ENSMUSG00000030612.6	Mrpl46	protein_coding	16284.6	5404.71	916.508	1103.16	958.34	809.164
ENSMUSG00000030602.13	Pak4	protein_coding	88.2226	90.7828	130.515	269.848	207.816	494.788
ENSMUSG00000030590.15	Fam98c	protein_coding	0	1.56522	77.3425	59.4226	89.8663	82.1388
ENSMUSG00000030545.9	Pex11a	protein_coding	0	308.349	51.2394	21.6718	0	0
ENSMUSG00000030541.16	Idh2	protein_coding	630.469	230.087	616.806	654.347	526.56	573.504
ENSMUSG00000030530.15	Furin	protein_coding	722.995	422.61	140.183	573.253	416.334	1500.01
ENSMUSG00000030493.13	Faap24	protein_coding	4.30354	0	100.545	62.2189	273.109	0
ENSMUSG00000030469.10	Zfp719	protein_coding	4.30354	169.044	562.667	254.468	344.721	185.301
ENSMUSG00000030452.16	Nipa2	protein_coding	25.8212	101.739	198.19	175.471	392.463	55.737
ENSMUSG00000030423.7	Pop4	protein_coding	3203.99	1217.74	446.653	579.545	27.3811	113.919
ENSMUSG00000030401.16	Rtn2	protein_coding	0	0	19.3356	82.4925	102.504	5.86705
ENSMUSG00000030374.15	Strn4	protein_coding	206.57	275.479	566.534	407.569	330.68	750.494
ENSMUSG00000030347.6	D6Wsu163e	protein_coding	10.7588	175.305	262.964	267.751	732.27	305.576
ENSMUSG00000030309.16	Caprin2	protein_coding	1904.32	837.393	43.5051	31.459	49.8477	24.935
ENSMUSG00000030281.16	Il17rc	protein_coding	2.15177	0	102.479	113.952	107.418	250.328
ENSMUSG00000030269.14	Mtmr14	protein_coding	189.356	32.8696	299.702	181.064	555.346	254.728
ENSMUSG00000030249.15	Abcc9	protein_coding	34.4283	111.131	1868.79	2098.67	337.701	1456.01
ENSMUSG00000030245.10	Golt1b	protein_coding	24224.6	9499.33	1399.9	2151.1	1420.31	1191.01
ENSMUSG00000030218.2	Mgp	protein_coding	1090.95	710.61	1036.39	1884.04	1319.91	845.834
ENSMUSG00000030208.15	Emp1	protein_coding	21674.8	9050.11	1628.06	1611.4	8437.6	12456.7
ENSMUSG00000030207.15	Fam234b	protein_coding	2.15177	0	542.364	73.4044	0	43.514
ENSMUSG00000030177.14	Ccdc77	protein_coding	2.15177	6.26088	159.519	371.216	60.3789	87.5169
ENSMUSG00000030170.14	Wnt5b	protein_coding	4.30354	18.7827	69.6082	118.845	0	5.86705
ENSMUSG00000030165.16	Klrd1	protein_coding	0	0	24.1695	76.2007	0	0
ENSMUSG00000030122.12	Ptms	protein_coding	279.73	311.479	288.101	725.654	735.78	1442.32
ENSMUSG00000030108.14	Slc6a13	protein_coding	0	0	49.3058	119.544	0	0
ENSMUSG00000030104.9	Edem1	protein_coding	13932.7	3750.27	1319.66	773.192	504.796	499.677
ENSMUSG00000030059.15	Tmf1	protein_coding	78003.8	37371.2	3092.73	7759.19	6566.56	3802.83
ENSMUSG00000030054.4	Gp9	protein_coding	0	0	28.0366	36.3526	143.224	0
ENSMUSG00000030032.12	Wdr54	protein_coding	0	0	79.276	64.3162	0	0.488921
ENSMUSG00000029918.9	Mrps33	protein_coding	31024.2	16502.1	2282.57	3240.98	3121.45	907.927
ENSMUSG00000029836.15	Cbx3	protein_coding	156944	65492	5826.79	18191	10111.4	6332.51
ENSMUSG00000029821.15	Dfna5	protein_coding	963.993	2221.05	168.22	161.49	16.8499	5.37813
ENSMUSG00000029790.16	Cep41	protein_coding	6.45531	0	134.383	50.3344	62.4851	41.0694
ENSMUSG00000029757.16	Dync1i1	protein_coding	4.30354	3.13044	99.5784	106.961	224.666	128.586
ENSMUSG00000029729.12	Zkscan1	protein_coding	867.163	172.174	1275.18	446.019	421.248	684.49
ENSMUSG00000029726.16	Mepce	protein_coding	9799.16	1538.61	627.441	394.985	1078.4	1395.87
ENSMUSG00000029723.16	Tsc22d4	protein_coding	0	6.26088	35.7709	109.757	35.8061	96.8064
ENSMUSG00000029718.14	Pcolce	protein_coding	4.30354	0	131.482	362.827	101.1	80.672
ENSMUSG00000029714.11	Gigyf1	protein_coding	18253.5	3770.62	309.37	767.6	449.331	480.121
ENSMUSG00000029713.15	Gnb2	protein_coding	865.012	217.566	541.397	1303.8	1329.74	2225.08
ENSMUSG00000029708.9	Gcc1	protein_coding	1381.44	1892.35	287.134	211.824	421.248	425.85
ENSMUSG00000029705.17	Cux1	protein_coding	58.0978	453.914	1157.24	917.904	904.279	863.924
ENSMUSG00000029695.13	Aass	protein_coding	1177.02	0	24.1695	0	0	0
ENSMUSG00000029669.14	Tspan12	protein_coding	230181	47956.8	12450.2	9741.81	7693.4	8785.42
ENSMUSG00000029664.10	Tfpi2	protein_coding	2.15177	1.56522	55.1065	97.1734	107.418	166.722
ENSMUSG00000029657.15	Hsph1	protein_coding	33397.6	10120.7	4118.49	1452.01	7560	7560.68
ENSMUSG00000029642.11	Polr1d	protein_coding	2375.55	1757.74	1309.99	1465.29	3263.27	1455.03
ENSMUSG00000029613.15	Eif2ak1	protein_coding	0	125.218	644.843	239.788	65.2935	380.87
ENSMUSG00000029560.12	Snx8	protein_coding	0	0	99.5784	18.1763	136.906	235.66
ENSMUSG00000029557.7	Mrm2	protein_coding	2.15177	1.56522	129.549	164.286	94.7808	119.786
ENSMUSG00000029552.19	Tes	protein_coding	9319.32	9139.32	1630.96	1548.48	3087.75	2939.39
ENSMUSG00000029534.17	St7	protein_coding	2035.57	766.958	101.512	48.2371	64.5914	79.2052
ENSMUSG00000029524.16	Sirt4	protein_coding	2.15177	0	203.024	224.408	153.756	63.0708
ENSMUSG00000029521.7	Chek2	protein_coding	2.15177	18.7827	244.596	244.681	0.70208	54.2702
ENSMUSG00000029501.14	Ankle2	protein_coding	11634.6	3748.7	664.179	560.669	315.234	391.137
ENSMUSG00000029478.16	Ncor2	protein_coding	150.624	50.0871	105.379	386.596	176.222	894.237
ENSMUSG00000029474.7	Rnf34	protein_coding	10.7588	1.56522	678.68	464.195	599.577	227.348
ENSMUSG00000029470.15	P2rx4	protein_coding	0	72.0002	543.331	533.405	40.0186	347.623
ENSMUSG00000029468.17	P2rx7	protein_coding	8.60708	0	69.6082	92.9788	98.9933	113.919
ENSMUSG00000029465.14	Arpc3	protein_coding	3862.43	5802.27	3121.74	1586.23	4588.09	3709.93
ENSMUSG00000029456.12	Acad10	protein_coding	1831.16	360.001	181.755	18.1763	2.80832	6.8449
ENSMUSG00000029406.15	Pitpnm2	protein_coding	279.73	234.783	87.9771	190.152	169.201	613.107
ENSMUSG00000029380.11	Cxcl1	protein_coding	6321.9	3354.27	1818.52	3232.59	14038.1	4693.64
ENSMUSG00000029361.18	Nos1	protein_coding	1874.19	740.349	174.987	59.4226	2.10624	84.5834
ENSMUSG00000029328.15	Hnrnpdl	protein_coding	25152	13828.7	2226.5	3331.86	5041.64	4670.17
ENSMUSG00000029322.12	Plac8	protein_coding	0	1.56522	60.9072	44.0426	7.0208	0
ENSMUSG00000029321.1	Slc10a6	protein_coding	350.738	1.56522	122.781	84.5898	897.961	125.164
ENSMUSG00000029299.14	Abcg3	protein_coding	4.30354	0	104.412	18.1763	0	0
ENSMUSG00000029283.17	Cdc7	protein_coding	2.15177	0	247.496	66.4135	172.712	8.31166
ENSMUSG00000029279.15	Brdt	protein_coding	499.211	478.958	32.8706	48.2371	200.795	73.3382
ENSMUSG00000029208.16	Guf1	protein_coding	322.765	1335.13	191.423	192.249	34.4019	31.7799
ENSMUSG00000029177.9	Cenpa	protein_coding	4.30354	0	72.5086	99.9697	49.1456	48.8921
ENSMUSG00000029165.16	Agbl5	protein_coding	684.263	20.3479	48.3391	52.4317	0	0
ENSMUSG00000029148.15	Nrbp1	protein_coding	195.811	1529.22	3916.43	3787.66	3110.92	4032.62
ENSMUSG00000029136.9	Rbks	protein_coding	0	0	92.811	153.8	129.885	54.7592
ENSMUSG00000029126.7	Nsg1	protein_coding	0	1.56522	317.104	122.341	9.82912	128.586
ENSMUSG00000029108.14	Pcdh7	protein_coding	1062.97	458.61	58.0069	29.3617	0	39.6026
ENSMUSG00000029101.14	Rgs12	protein_coding	2612.25	1749.92	1930.66	1840	3133.38	3099.76
ENSMUSG00000029053.16	Prkcz	protein_coding	0	0	21.2692	41.9453	30.1895	117.341
ENSMUSG00000029048.3	Rer1	protein_coding	572.371	1598.09	1301.29	2611.1	1594.42	1339.15
ENSMUSG00000029001.15	Fbxo44	protein_coding	0	0	38.6712	55.228	0	0
ENSMUSG00000028991.15	Mtor	protein_coding	142.017	17.2174	992.884	676.019	261.876	708.936
ENSMUSG00000028990.13	Lzic	protein_coding	8.60708	10.9565	349.975	304.104	386.144	92.4061
ENSMUSG00000028980.14	H6pd	protein_coding	4.30354	0	104.412	97.1734	14.0416	83.6055
ENSMUSG00000028975.16	Pex14	protein_coding	2.15177	161.218	260.064	499.849	243.622	421.939
ENSMUSG00000028969.10	Cdk5	protein_coding	647.683	289.566	752.156	750.123	784.224	611.64
ENSMUSG00000028933.11	Xrcc2	protein_coding	60.2496	3.13044	295.835	53.1308	25.977	2.44461
ENSMUSG00000028917.14	Plekhm2	protein_coding	6.45531	25.0435	86.0435	121.641	60.3789	187.257
ENSMUSG00000028909.17	Ptpru	protein_coding	4.30354	0	86.0435	46.1399	41.4227	116.852
ENSMUSG00000028898.15	Trnau1ap	protein_coding	466.934	374.088	633.242	816.536	775.799	679.111
ENSMUSG00000028893.8	Sesn2	protein_coding	2.15177	3.13044	36.7377	9.78725	106.014	1096.16
ENSMUSG00000028854.9	Slc9a1	protein_coding	518.577	272.348	330.639	248.876	343.317	667.866
ENSMUSG00000028849.17	Map7d1	protein_coding	7720.55	6608.36	618.74	1189.15	1313.59	2847.97
ENSMUSG00000028833.13	Ncdn	protein_coding	2.15177	1.56522	40.6048	150.304	42.8269	182.857
ENSMUSG00000028830.14	AU040320	protein_coding	12.9106	57.9132	780.192	401.277	287.853	219.526
ENSMUSG00000028793.15	Rnf19b	protein_coding	3970.02	962.611	219.459	231.398	460.565	449.807
ENSMUSG00000028779.16	Pef1	protein_coding	761.727	546.262	1158.2	1145.11	1369.06	337.356
ENSMUSG00000028776.14	Tinagl1	protein_coding	8168.12	4778.62	2904.21	3236.08	5002.32	4874.54
ENSMUSG00000028771.13	Ptpn12	protein_coding	15800.4	3003.66	1214.28	820.031	2058.5	2324.82
ENSMUSG00000028763.17	Hspg2	protein_coding	426.05	289.566	727.019	748.724	768.076	380.381
ENSMUSG00000028743.7	Akr7a5	protein_coding	4.30354	4.69566	81.2096	130.031	188.158	198.502
ENSMUSG00000028709.3	Mob3c	protein_coding	750.968	367.827	222.36	110.456	667.678	615.552
ENSMUSG00000028693.15	Nasp	protein_coding	3929.13	3850.44	1525.58	915.807	4670.24	2639.69
ENSMUSG00000028687.17	Mutyh	protein_coding	0	0	102.479	100.669	0	4.88921
ENSMUSG00000028670.14	Lypla2	protein_coding	6.45531	167.479	146.951	565.563	285.045	795.964
ENSMUSG00000028668.5	Eloa	protein_coding	66020.6	16766.6	3690.2	3335.35	3595.35	2858.72
ENSMUSG00000028653.16	Trit1	protein_coding	4.30354	21.9131	447.62	321.581	177.626	493.81
ENSMUSG00000028644.16	Ermap	protein_coding	0	336.522	2.90034	0.699089	0	0
ENSMUSG00000028607.16	Cpt2	protein_coding	307.703	72.0002	769.558	827.022	349.636	52.8035
ENSMUSG00000028584.3	Lrrc38	protein_coding	0	313.044	0	0	0	0
ENSMUSG00000028581.17	Laptm5	protein_coding	0	1.56522	304.536	239.788	266.088	147.165
ENSMUSG00000028576.12	Ift74	protein_coding	7468.79	4474.97	821.764	651.551	839.688	549.058
ENSMUSG00000028573.18	Fggy	protein_coding	0	554.088	8.70103	3.49545	0	0
ENSMUSG00000028572.13	Hook1	protein_coding	0	0	0	0	142.522	0
ENSMUSG00000028568.16	Btf3l4	protein_coding	6089.51	2878.44	766.657	678.116	470.394	322.688
ENSMUSG00000028565.18	Nfia	protein_coding	92181.8	43361.3	8197.34	12562.6	5283.15	8576.17
ENSMUSG00000028557.10	Rnf11	protein_coding	13155.9	3249.4	707.684	782.281	702.08	652.71
ENSMUSG00000028524.21	Sgip1	protein_coding	0	0	33.8373	76.2007	0	0
ENSMUSG00000028522.16	Mier1	protein_coding	43930.5	21462.3	4352.45	5056.51	5104.12	2938.9
ENSMUSG00000028478.18	Clta	protein_coding	1508.39	1729.57	880.738	853.588	1591.62	3020.55
ENSMUSG00000028461.12	Ccdc107	protein_coding	0	43.8262	244.596	401.277	389.655	279.663
ENSMUSG00000028454.16	Pigo	protein_coding	4.30354	1.56522	305.503	204.833	21.0624	187.746
ENSMUSG00000028453.10	Fancg	protein_coding	0	0	538.497	264.256	103.206	81.1609
ENSMUSG00000028431.11	Ikbkap	protein_coding	8.60708	31.3044	392.513	273.344	438.098	243.972
ENSMUSG00000028403.15	Zdhhc21	protein_coding	6.45531	50.0871	469.856	239.788	2.80832	4.40029
ENSMUSG00000028358.15	Zfp618	protein_coding	2.15177	0	148.884	61.5198	232.389	78.7163
ENSMUSG00000028341.9	Nr4a3	protein_coding	1035	3016.18	211.725	159.392	579.918	364.735
ENSMUSG00000028334.10	Nans	protein_coding	2.15177	190.957	277.466	512.432	171.308	445.407
ENSMUSG00000028232.13	Tmem68	protein_coding	518.577	806.089	1661.9	1201.73	725.249	135.431
ENSMUSG00000028222.2	Calb1	protein_coding	2270.12	0	22.236	16.7781	0	0
ENSMUSG00000028217.11	Cdh17	protein_coding	0	1.56522	0	0	160.074	126.142
ENSMUSG00000028214.13	Gem	protein_coding	26735.7	11139.7	2560.04	2282.53	7782.56	4714.18
ENSMUSG00000028207.18	Asph	protein_coding	40.8836	72.0002	270.699	473.283	174.116	399.937
ENSMUSG00000028140.13	Mrpl9	protein_coding	167.838	325.566	500.793	401.976	651.531	237.127
ENSMUSG00000028125.14	Abca4	protein_coding	1314.73	641.741	101.512	51.7326	201.497	151.077
ENSMUSG00000028104.14	Polr3gl	protein_coding	21.5177	317.74	426.35	545.989	409.313	463.986
ENSMUSG00000028101.18	Pias3	protein_coding	744.512	984.524	1471.44	1047.24	288.555	198.502
ENSMUSG00000028076.12	Cd1d1	protein_coding	2.15177	428.871	60.9072	25.1672	0	0
ENSMUSG00000028073.15	Pear1	protein_coding	107.588	766.958	1273.25	1163.28	855.134	706.002
ENSMUSG00000028066.15	Pmf1	protein_coding	62.4013	23.4783	107.313	213.222	56.8685	187.257
ENSMUSG00000028064.17	Sema4a	protein_coding	0	0	0	14.6809	68.8039	241.038
ENSMUSG00000028063.15	Lmna	protein_coding	23645.8	10416.5	1697.67	4012.07	6735.76	22946
ENSMUSG00000028060.14	2810403A07Rik	protein_coding	6395.06	2779.83	742.488	669.727	860.048	1755.72
ENSMUSG00000028041.17	Adam15	protein_coding	2054.94	951.654	3026.99	2348.24	928.15	2422.12
ENSMUSG00000028030.12	Tbck	protein_coding	24945.5	4235.49	1367.03	1464.59	557.452	1254.57
ENSMUSG00000028024.14	Enpep	protein_coding	0	1.56522	289.068	798.36	0	191.657
ENSMUSG00000028016.9	Ints12	protein_coding	15.0624	262.957	626.474	544.59	760.353	307.042
ENSMUSG00000028013.16	Ppa2	protein_coding	154.927	46.9566	407.982	336.262	226.772	153.521
ENSMUSG00000028005.13	Gucy1b3	protein_coding	118.347	422.61	677.713	1799.46	60.3789	158.899
ENSMUSG00000027999.15	Pla2g12a	protein_coding	892.985	601.045	65.7411	43.3435	32.2957	32.2688
ENSMUSG00000027994.14	Mcub	protein_coding	0	1.56522	213.659	312.493	181.137	127.119
ENSMUSG00000027984.8	Hadh	protein_coding	1809.64	2606.09	3331.53	2694.29	3596.76	1682.38
ENSMUSG00000027963.14	Extl2	protein_coding	6.45531	201.913	638.075	265.654	888.834	625.819
ENSMUSG00000027959.13	Sass6	protein_coding	1022.09	360.001	122.781	108.359	5.61664	11.2452
ENSMUSG00000027957.13	Slc35a3	protein_coding	4297.08	1753.05	414.749	394.985	275.215	158.899
ENSMUSG00000027951.16	Adar	protein_coding	1140.44	106.435	2262.27	438.329	164.287	200.458
ENSMUSG00000027942.16	4933434E20Rik	protein_coding	80011.4	38000.4	3951.23	6461.68	5023.38	2822.05
ENSMUSG00000027938.11	Creb3l4	protein_coding	0	381.914	51.2394	15.38	0	0
ENSMUSG00000027936.18	Crtc2	protein_coding	1422.32	1574.61	776.325	627.782	850.219	2196.72
ENSMUSG00000027907.4	S100a11	protein_coding	509.969	1533.92	2133.69	2073.5	4549.48	2057.38
ENSMUSG00000027883.15	Gpsm2	protein_coding	0	0	47.3723	58.0244	2.80832	4.40029
ENSMUSG00000027875.12	Hmgcs2	protein_coding	15269	11759.5	21770	10473.8	13591.6	7294.7
ENSMUSG00000027865.10	Gdap2	protein_coding	832.735	233.218	1490.78	934.682	1458.92	598.928
ENSMUSG00000027861.13	Casq2	protein_coding	4.30354	0	718.318	1742.13	193.072	385.27
ENSMUSG00000027848.12	Olfml3	protein_coding	0	0	63.8075	47.5381	167.797	2.93353
ENSMUSG00000027845.15	Dclre1b	protein_coding	109.74	0	191.423	220.213	329.276	264.506
ENSMUSG00000027834.15	Serpini1	protein_coding	0	23.4783	468.889	1270.94	117.247	192.146
ENSMUSG00000027806.9	Tsc22d2	protein_coding	8295.07	5877.4	737.654	1000.4	1667.44	1260.44
ENSMUSG00000027770.5	Dhx36	protein_coding	11273.1	3701.75	655.478	552.28	415.632	358.379
ENSMUSG00000027695.16	Pld1	protein_coding	6.45531	21.9131	325.805	318.086	50.5498	174.545
ENSMUSG00000027692.16	Tnik	protein_coding	3655.86	1.56522	119.881	16.079	14.0416	0
ENSMUSG00000027661.4	Slc2a10	protein_coding	2.15177	0	187.556	86.687	126.374	79.6941
ENSMUSG00000027660.16	Skil	protein_coding	81711.3	35469.5	6471.63	6692.38	7256.7	2845.52
ENSMUSG00000027618.17	Nfs1	protein_coding	4.30354	17.2174	405.081	528.511	223.262	410.205
ENSMUSG00000027613.15	Eif6	protein_coding	540.094	1610.61	1069.26	1326.17	1700.44	2954.55
ENSMUSG00000027611.12	Procr	protein_coding	456.175	485.218	1133.07	512.432	1213.19	1092.74
ENSMUSG00000027603.15	Ggt7	protein_coding	0	0	23.2027	34.2554	0	0
ENSMUSG00000027589.14	Pcmtd2	protein_coding	4819.96	2188.18	3038.59	1100.37	508.306	209.258
ENSMUSG00000027581.12	Stmn3	protein_coding	772.485	0	46.4055	25.8663	0	0
ENSMUSG00000027556.15	Car1	protein_coding	0	334.957	3.86712	0	0	0
ENSMUSG00000027524.9	Edn3	protein_coding	1749.39	2105.22	3239.68	2856.48	1357.82	601.862
ENSMUSG00000027514.14	Zbp1	protein_coding	968.296	432.001	78.3093	67.1125	46.3373	13.2009
ENSMUSG00000027510.17	Rbm38	protein_coding	45.1872	230.087	139.216	83.1916	451.438	935.306
ENSMUSG00000027500.10	Stmn2	protein_coding	2274.42	3063.14	4254.8	2958.54	4859.1	1919.5
ENSMUSG00000027487.11	Cdk5rap1	protein_coding	0	4.69566	153.718	132.827	0	129.075
ENSMUSG00000027478.15	Dnmt3b	protein_coding	17.2142	0	211.725	44.7417	123.566	29.3353
ENSMUSG00000027463.14	Slc52a3	protein_coding	1510.54	2989.57	4946.05	2731.34	1048.21	827.743
ENSMUSG00000027452.11	Acss1	protein_coding	1433.08	1.56522	13.5349	0	0	0
ENSMUSG00000027427.13	Polr3f	protein_coding	15.0624	23.4783	587.803	270.547	280.832	27.8685
ENSMUSG00000027425.18	Csrp2bp	protein_coding	6.45531	31.3044	421.517	202.037	223.964	344.2
ENSMUSG00000027422.15	Rrbp1	protein_coding	14272.7	3296.36	1054.76	1159.79	1827.52	1964
ENSMUSG00000027411.17	Vps16	protein_coding	4.30354	70.4349	1477.24	631.277	439.502	546.125
ENSMUSG00000027408.7	Cpxm1	protein_coding	649.835	189.392	10.6346	18.1763	0	0
ENSMUSG00000027404.15	Snrpb	protein_coding	1090.95	2745.4	2152.05	5468.27	5479.03	4213.03
ENSMUSG00000027399.1	Il1a	protein_coding	0	0	27.0699	55.9271	474.606	130.542
ENSMUSG00000027395.15	Polr1b	protein_coding	2.15177	3.13044	215.592	78.9971	117.949	29.3353
ENSMUSG00000027386.9	Fbln7	protein_coding	0	0	4.83391	0	124.268	0
ENSMUSG00000027360.5	Hdc	protein_coding	0	0	157.585	96.4743	164.287	71.3825
ENSMUSG00000027342.14	Pcna	protein_coding	23996.5	18311.5	3010.56	3220	8083.75	4036.04
ENSMUSG00000027340.15	Slc23a2	protein_coding	6020.65	1314.79	1394.1	467.691	109.525	125.164
ENSMUSG00000027339.15	Rassf2	protein_coding	0	3.13044	41.5716	10.4863	108.822	127.119
ENSMUSG00000027330.16	Cdc25b	protein_coding	0	14.087	418.616	127.234	342.615	39.1137
ENSMUSG00000027313.3	Chac1	protein_coding	951.082	505.566	38.6712	10.4863	263.982	418.516
ENSMUSG00000027276.7	Jag1	protein_coding	59214.6	29963	2524.27	6693.08	5608.92	3321.24
ENSMUSG00000027263.12	Tubgcp4	protein_coding	10.7588	101.739	429.251	181.064	63.1872	67.4711
ENSMUSG00000027247.16	Arhgap1	protein_coding	25.8212	929.741	2450.79	1647.05	447.225	531.457
ENSMUSG00000027217.13	Tspan18	protein_coding	2.15177	42.261	320.971	190.851	93.3767	315.843
ENSMUSG00000027201.16	Myef2	protein_coding	4783.38	1369.57	211.725	409.666	284.343	170.633
ENSMUSG00000027165.16	B230118H07Rik	protein_coding	10369.4	3011.49	519.161	760.609	928.852	48.4032
ENSMUSG00000027122.15	Arl14ep	protein_coding	16854.8	10906.5	1502.38	1644.26	410.717	556.392
ENSMUSG00000027074.14	Slc43a3	protein_coding	0	0	109.246	47.5381	16.8499	105.118
ENSMUSG00000027010.16	Slc25a12	protein_coding	806.914	754.436	1351.56	743.831	1461.03	454.208
ENSMUSG00000027009.18	Itga4	protein_coding	43.0354	0	338.373	243.982	388.25	102.673
ENSMUSG00000026939.12	Tmem141	protein_coding	2.15177	76.6958	78.3093	74.8025	166.393	172.589
ENSMUSG00000026924.17	Sec16a	protein_coding	167.838	50.0871	2093.08	521.52	432.481	700.135
ENSMUSG00000026879.14	Gsn	protein_coding	6.45531	1.56522	172.087	213.222	142.522	161.833
ENSMUSG00000026858.18	Miga2	protein_coding	2.15177	0	161.452	246.079	0	14.6676
ENSMUSG00000026842.16	Abl1	protein_coding	316.31	250.435	444.719	410.365	662.764	699.646
ENSMUSG00000026832.12	Cytip	protein_coding	0	0	148.884	90.1825	0	0
ENSMUSG00000026822.14	Lcn2	protein_coding	213.025	172.174	98.6117	77.5989	2218.57	459.097
ENSMUSG00000026816.14	Gtf3c5	protein_coding	49.4907	313.044	713.484	441.824	56.8685	680.089
ENSMUSG00000026814.16	Eng	protein_coding	781.092	2185.05	5252.52	7833.99	4227.23	16669.8
ENSMUSG00000026796.16	Fam129b	protein_coding	2603.64	1086.26	1147.57	694.195	1052.42	2807.39
ENSMUSG00000026788.13	Zbtb43	protein_coding	19.3659	0	300.669	348.146	169.201	141.787
ENSMUSG00000026775.9	Yme1l1	protein_coding	53411.2	27375.7	5852.89	6424.63	4147.19	2443.63
ENSMUSG00000026768.10	Itga8	protein_coding	0	0	50.2726	72.0062	0	0
ENSMUSG00000026766.16	Mmadhc	protein_coding	55.946	14.087	487.258	703.284	344.721	424.384
ENSMUSG00000026748.13	Plxdc2	protein_coding	4.30354	0	181.755	606.11	184.647	226.37
ENSMUSG00000026723.10	Trdmt1	protein_coding	6.45531	4.69566	479.523	350.244	382.634	330.022
ENSMUSG00000026708.16	Cenpl	protein_coding	5590.3	849.915	404.114	220.213	1135.26	482.076
ENSMUSG00000026694.19	Mettl13	protein_coding	0	7.8261	223.326	99.2706	0	5.86705
ENSMUSG00000026675.12	Hsd17b7	protein_coding	1798.88	586.958	512.394	312.493	86.3559	57.6927
ENSMUSG00000026674.9	Ddr2	protein_coding	948.931	154.957	256.197	107.66	0	0
ENSMUSG00000026672.11	Optn	protein_coding	83.919	1.56522	218.493	234.195	229.58	91.9172
ENSMUSG00000026659.13	Dusp12	protein_coding	4.30354	4.69566	117.947	229.301	172.712	209.258
ENSMUSG00000026648.18	Dclre1c	protein_coding	131.258	7.8261	132.449	87.3861	516.029	257.173
ENSMUSG00000026643.16	Nmt2	protein_coding	122627	49752.1	3778.18	5626.97	7178.77	5655.35
ENSMUSG00000026638.15	Irf6	protein_coding	2.15177	0	129.549	132.128	28.0832	0
ENSMUSG00000026628.13	Atf3	protein_coding	131895	38495	26991.6	38689	86845.2	66467.4
ENSMUSG00000026582.6	Sele	protein_coding	0	0	34.8041	11.1854	215.539	116.852
ENSMUSG00000026581.14	Sell	protein_coding	0	0	60.9072	47.5381	0	0
ENSMUSG00000026580.16	Selp	protein_coding	2.15177	0	176.921	29.3617	462.671	105.607
ENSMUSG00000026579.8	F5	protein_coding	1566.49	2521.57	807.262	321.581	94.7808	107.563
ENSMUSG00000026565.18	Pou2f1	protein_coding	1368.53	918.785	336.44	222.31	101.802	31.7799
ENSMUSG00000026547.15	Tagln2	protein_coding	11649.7	4459.31	12176.6	6684.69	9393.13	8671.99
ENSMUSG00000026544.6	Dusp23	protein_coding	0	12.5218	152.751	343.253	67.3997	223.926
ENSMUSG00000026520.8	Pycr2	protein_coding	4.30354	1.56522	291.968	483.071	275.215	361.802
ENSMUSG00000026475.7	Rgs16	protein_coding	114.044	281.74	301.636	81.0943	622.043	1563.57
ENSMUSG00000026471.14	Mr1	protein_coding	0	34.4349	738.621	320.183	559.558	205.347
ENSMUSG00000026455.14	Klhl12	protein_coding	0	87.6524	207.858	220.912	35.8061	0
ENSMUSG00000026421.14	Csrp1	protein_coding	40.8836	198.783	185.622	89.4834	266.088	661.021
ENSMUSG00000026399.12	Cd55	protein_coding	2.15177	0	195.29	151.702	25.2749	100.229
ENSMUSG00000026393.10	Nek7	protein_coding	29416.8	15361.1	2811.4	2576.84	2224.19	2272.02
ENSMUSG00000026389.16	Steap3	protein_coding	4.30354	0	514.328	334.864	137.608	367.18
ENSMUSG00000026358.13	Rgs1	protein_coding	0	3.13044	64.7743	44.7417	456.352	0.977842
ENSMUSG00000026357.3	Rgs18	protein_coding	3892.55	2729.75	229.127	195.046	320.149	0
ENSMUSG00000026355.11	Mcm6	protein_coding	2.15177	10.9565	140.183	132.827	0	0
ENSMUSG00000026339.18	Ccdc93	protein_coding	83.919	97.0437	607.138	148.207	16.8499	30.3131
ENSMUSG00000026333.14	Gin1	protein_coding	0	9.39133	181.755	170.578	386.846	157.433
ENSMUSG00000026269.14	Rnpepl1	protein_coding	443.265	491.479	550.098	841.004	292.767	869.302
ENSMUSG00000026249.10	Serpine2	protein_coding	5211.59	2433.92	4826.17	5193.53	7254.6	5700.33
ENSMUSG00000026239.14	Pde6d	protein_coding	10.7588	10.9565	221.393	408.967	154.458	520.212
ENSMUSG00000026223.15	Itm2c	protein_coding	710.084	421.044	785.993	1219.21	1153.52	3304.13
ENSMUSG00000026202.13	Tuba4a	protein_coding	1151.2	1.56522	712.518	224.408	1152.11	998.866
ENSMUSG00000026201.12	Stk16	protein_coding	58.0978	324.001	584.903	1010.18	344.019	1028.69
ENSMUSG00000026200.13	Glb1l	protein_coding	0	0	346.108	52.4317	152.351	230.282
ENSMUSG00000026198.15	Abcb6	protein_coding	0	1.56522	189.489	116.748	0	279.174
ENSMUSG00000026175.12	Vil1	protein_coding	10.7588	214.435	815.963	327.873	265.386	385.759
ENSMUSG00000026171.12	Rnf25	protein_coding	1351.31	1762.44	166.286	255.867	197.285	63.0708
ENSMUSG00000026162.7	Nhej1	protein_coding	2.15177	4.69566	131.482	95.7752	121.46	21.0236
ENSMUSG00000026154.4	Sdhaf4	protein_coding	1760.15	4136.88	708.65	1112.95	232.389	192.635
ENSMUSG00000026113.17	Inpp4a	protein_coding	3330.94	2546.61	481.457	250.274	127.077	366.691
ENSMUSG00000026112.7	Coa5	protein_coding	776.789	622.958	1581.65	678.815	447.225	202.413
ENSMUSG00000026103.14	Gls	protein_coding	18825.8	12186.8	1936.46	1410.06	1952.49	1932.71
ENSMUSG00000026072.12	Il1r1	protein_coding	138327	36228.6	4015.04	4269.34	9744.17	7144.12
ENSMUSG00000026049.11	Tex30	protein_coding	10001.4	4698.79	572.334	497.751	917.619	532.435
ENSMUSG00000026037.14	Orc2	protein_coding	6.45531	151.826	356.742	519.423	171.308	353.49
ENSMUSG00000026027.13	Stradb	protein_coding	2.15177	3.13044	215.592	217.417	325.765	102.185
ENSMUSG00000026020.9	Nop58	protein_coding	1631.04	1779.66	1111.8	1321.98	3070.9	1495.12
ENSMUSG00000026017.13	Carf	protein_coding	2463.78	2837.75	407.982	432.736	102.504	204.369
ENSMUSG00000025925.14	Terf1	protein_coding	757.423	684.002	772.458	1029.76	922.534	633.642
ENSMUSG00000025889.13	Snca	protein_coding	2.15177	0	66.7079	78.9971	226.772	35.6912
ENSMUSG00000025858.12	Get4	protein_coding	234.543	178.435	314.204	401.976	202.199	415.583
ENSMUSG00000025857.10	Dnaaf5	protein_coding	4.30354	3.13044	79.276	83.8907	24.5728	152.054
ENSMUSG00000025825.12	Iscu	protein_coding	1157.65	953.22	1141.77	1565.26	400.186	297.264
ENSMUSG00000025816.15	Sec61a2	protein_coding	0	0	326.772	357.235	119.354	138.365
ENSMUSG00000025793.15	Hgs	protein_coding	64.5531	6.26088	521.095	882.949	499.881	618.974
ENSMUSG00000025779.10	Ly96	protein_coding	23.6695	90.7828	105.379	56.6262	383.336	187.746
ENSMUSG00000025758.10	Plk4	protein_coding	0	0	90.8774	94.377	0	1.95568
ENSMUSG00000025737.5	Wdr24	protein_coding	58.0978	79.8263	401.214	75.5016	11.2333	35.6912
ENSMUSG00000025702.15	March8	protein_coding	96.8296	159.653	361.576	236.991	219.049	262.551
ENSMUSG00000025651.14	Uqcrc1	protein_coding	109.74	2751.66	4132.99	4185.45	3846.7	5548.77
ENSMUSG00000025612.5	Bach1	protein_coding	8923.39	5011.84	1235.55	927.691	1869.64	1744.47
ENSMUSG00000025610.7	Map3k7cl	protein_coding	0	0	134.383	342.554	165.691	123.208
ENSMUSG00000025572.17	Tmc6	protein_coding	8.60708	75.1306	576.201	173.374	162.883	462.03
ENSMUSG00000025453.16	Nnt	protein_coding	1045.76	521.219	7.73425	0.699089	0	0
ENSMUSG00000025451.15	Paip1	protein_coding	15445.4	5569.06	524.962	1774.99	554.643	299.709
ENSMUSG00000025395.14	Prim1	protein_coding	4.30354	84.5219	505.626	544.59	329.276	211.214
ENSMUSG00000025393.12	Atp5b	protein_coding	7750.68	5529.93	7488.69	7359.31	9389.62	10993.4
ENSMUSG00000025377.14	Tepsin	protein_coding	2.15177	0	55.1065	45.4408	2.10624	0
ENSMUSG00000025333.10	Gpr143	protein_coding	0	0	37.7045	0	186.753	70.8936
ENSMUSG00000025283.15	Sat1	protein_coding	258064	122793	21704.2	23202.8	74237.3	33452
ENSMUSG00000025280.7	Polr3a	protein_coding	2889.83	347.479	560.733	120.243	8.42496	2.93353
ENSMUSG00000025231.16	Sufu	protein_coding	4.30354	9.39133	316.137	409.666	369.294	350.556
ENSMUSG00000025225.14	Nfkb2	protein_coding	378.712	713.741	124.715	276.14	870.58	1704.38
ENSMUSG00000025198.16	Erlin1	protein_coding	150.624	432.001	298.735	251.672	841.092	247.394
ENSMUSG00000025176.14	Hoga1	protein_coding	2.15177	0	5.80069	20.9727	64.5914	91.4283
ENSMUSG00000025171.1	Ubtd1	protein_coding	8.60708	9.39133	62.8408	232.797	148.841	565.193
ENSMUSG00000025169.6	Ogfod3	protein_coding	10.7588	1.56522	416.683	524.317	1152.11	432.206
ENSMUSG00000025163.6	Cd7	protein_coding	0	0	30.937	30.7599	0	0
ENSMUSG00000025161.16	Slc16a3	protein_coding	2.15177	6.26088	22.236	16.7781	87.76	247.394
ENSMUSG00000025159.8	Mms19	protein_coding	475.541	477.392	1426.97	463.496	532.177	650.754
ENSMUSG00000025158.7	Rfng	protein_coding	6.45531	3.13044	174.987	129.331	122.162	241.038
ENSMUSG00000025142.17	Aspscr1	protein_coding	79.6155	868.698	2051.51	1505.84	1265.85	1223.28
ENSMUSG00000025134.2	Alyref	protein_coding	10737.3	2598.27	668.046	752.919	1348.7	1309.33
ENSMUSG00000025104.13	Hdgfrp3	protein_coding	5041.6	1053.39	378.011	340.456	42.8269	219.037
ENSMUSG00000025103.8	Btbd1	protein_coding	6515.56	4116.53	649.677	558.572	329.276	409.716
ENSMUSG00000025086.12	Trub1	protein_coding	4.30354	1.56522	185.622	90.1825	181.839	0.488921
ENSMUSG00000025068.7	Gsto1	protein_coding	0	0	67.6747	44.0426	122.864	234.682
ENSMUSG00000025049.5	Taf5	protein_coding	137.713	17.2174	105.379	83.1916	254.855	273.796
ENSMUSG00000025035.8	Arl3	protein_coding	2724.14	648.001	204.958	193.648	317.34	457.141
ENSMUSG00000025034.8	Trim8	protein_coding	71.0084	624.523	458.254	713.77	641.701	1812.92
ENSMUSG00000025008.15	Tctn3	protein_coding	2289.48	292.696	437.952	145.411	34.4019	17.6012
ENSMUSG00000024969.15	Mark2	protein_coding	81.7673	338.088	340.307	574.651	271.705	902.548
ENSMUSG00000024960.8	Plcb3	protein_coding	27.973	147.131	236.861	424.347	135.501	347.134
ENSMUSG00000024952.12	Rps6ka4	protein_coding	60.2496	242.609	178.854	225.806	320.149	459.586
ENSMUSG00000024942.16	Capn1	protein_coding	6.45531	12.5218	222.36	98.5716	197.285	219.526
ENSMUSG00000024914.16	Drap1	protein_coding	10.7588	153.392	248.463	368.42	291.363	325.133
ENSMUSG00000024912.5	Fosl1	protein_coding	2085.07	148.696	106.346	63.6171	919.725	4346.51
ENSMUSG00000024911.5	Fibp	protein_coding	126.954	475.827	1010.29	792.767	671.189	474.742
ENSMUSG00000024910.4	Ctsw	protein_coding	2.15177	0	126.648	31.459	0	1.95568
ENSMUSG00000024908.14	Ppp6r3	protein_coding	167.838	1205.22	3096.6	1142.31	1604.96	1032.6
ENSMUSG00000024906.9	Mus81	protein_coding	10.7588	0	395.413	188.055	654.339	158.41
ENSMUSG00000024870.5	Rab1b	protein_coding	428.202	1275.66	1123.4	2125.93	1551.6	1465.79
ENSMUSG00000024797.12	Vps51	protein_coding	38.7319	23.4783	137.283	176.87	90.5684	219.037
ENSMUSG00000024787.13	Snx15	protein_coding	329.221	383.479	557.833	758.512	711.909	496.255
ENSMUSG00000024785.6	Rcl1	protein_coding	4.30354	1.56522	286.167	255.168	584.833	440.029
ENSMUSG00000024764.9	Naa40	protein_coding	51.6425	0	236.861	150.304	0.70208	2.93353
ENSMUSG00000024758.14	Rtn3	protein_coding	3061.97	3692.36	1671.56	1454.8	1314.29	5561.48
ENSMUSG00000024747.3	Aldh1a7	protein_coding	2.15177	793.567	73.4754	30.0608	0	0.977842
ENSMUSG00000024736.14	Tmem132a	protein_coding	2.15177	0	21.2692	80.3952	68.1018	158.899
ENSMUSG00000024732.7	Ccdc86	protein_coding	73.1602	64.1741	205.924	234.894	280.13	454.208
ENSMUSG00000024725.12	Ostf1	protein_coding	4372.4	2556.01	3730.81	4516.81	4755.89	2486.16
ENSMUSG00000024661.6	Fth1	protein_coding	26111.7	42016.8	30378.2	39788.7	72563.5	52461.2
ENSMUSG00000024621.15	Csf1r	protein_coding	0	0	125.682	22.3708	121.46	115.385
ENSMUSG00000024583.2	Txnl1	protein_coding	4226.08	2928.53	1872.65	2657.94	5252.26	3158.43
ENSMUSG00000024571.14	Gm16286	protein_coding	1140.44	380.349	1625.16	1433.83	1884.38	1773.81
ENSMUSG00000024534.15	Sncaip	protein_coding	0	0	140.183	128.632	116.545	308.02
ENSMUSG00000024505.15	Dtwd2	protein_coding	4041.02	2941.05	279.4	243.982	292.065	415.094
ENSMUSG00000024486.5	Hbegf	protein_coding	18283.6	9602.63	3621.56	3176.66	10048.9	14157.7
ENSMUSG00000024427.6	Spry4	protein_coding	4030.27	1753.05	371.244	241.186	530.071	1112.3
ENSMUSG00000024423.5	Impact	protein_coding	56180.6	26914	3200.05	2632.77	4894.2	4098.63
ENSMUSG00000024393.14	Prrc2a	protein_coding	75.3119	289.566	127.615	187.356	348.232	1516.14
ENSMUSG00000024392.17	Bag6	protein_coding	746.664	1073.74	384.779	734.743	1045.4	1248.22
ENSMUSG00000024381.15	Bin1	protein_coding	66.7049	20.3479	73.4754	81.7934	32.9978	588.661
ENSMUSG00000024379.3	Tslp	protein_coding	0	0	23.2027	99.2706	11.9354	125.653
ENSMUSG00000024352.11	Spata24	protein_coding	0	0	19.3356	37.7508	89.1642	13.2009
ENSMUSG00000024349.9	Tmem173	protein_coding	2.15177	1.56522	189.489	159.392	586.237	337.845
ENSMUSG00000024335.19	Brd2	protein_coding	9624.87	7484.89	2587.11	2839.7	6923.92	15043.6
ENSMUSG00000024308.14	Tapbp	protein_coding	6190.64	3723.66	5426.54	5503.93	4031.35	3817.99
ENSMUSG00000024304.14	Cdh2	protein_coding	2911.34	432.001	414.749	288.025	21.0624	93.8729
ENSMUSG00000024286.7	Ccny	protein_coding	4578.97	1706.09	443.752	345.35	1307.27	1072.69
ENSMUSG00000024276.6	Zfp397	protein_coding	25.8212	104.87	496.925	295.715	534.283	14.1787
ENSMUSG00000024197.9	Plin3	protein_coding	516.425	1155.13	1592.29	1456.2	1685.69	635.109
ENSMUSG00000024187.14	Fam234a	protein_coding	23.6695	195.653	1844.62	580.244	546.218	434.162
ENSMUSG00000024176.10	Sox8	protein_coding	0	0	4.83391	8.38907	180.435	0
ENSMUSG00000024170.15	Telo2	protein_coding	2.15177	4.69566	283.267	171.277	0	165.255
ENSMUSG00000024165.8	Hn1l	protein_coding	4.30354	1.56522	904.907	490.061	289.959	380.381
ENSMUSG00000024091.8	Vapa	protein_coding	29206	19606	1251.01	1888.94	2723.37	1858.39
ENSMUSG00000024083.15	Pja2	protein_coding	14496.5	5055.66	4553.54	2622.28	1324.83	915.749
ENSMUSG00000024077.15	Strn	protein_coding	16517	3695.49	1280.98	1138.12	895.854	512.878
ENSMUSG00000024068.6	Spast	protein_coding	3701.04	4154.1	455.354	372.614	76.5268	333.933
ENSMUSG00000024045.5	Akap8	protein_coding	1125.38	1773.4	2934.18	1751.22	1659.72	1556.24
ENSMUSG00000024033.9	Rsph1	protein_coding	0	0	20.3024	38.4499	0	0
ENSMUSG00000024030.6	Abcg1	protein_coding	35833.4	6151.32	1457.91	1247.17	666.274	364.735
ENSMUSG00000024014.7	Pim1	protein_coding	64955.5	13532.9	899.106	2193.04	4755.89	6158.94
ENSMUSG00000024011.16	Pi16	protein_coding	0	0	108.279	111.854	91.9725	119.297
ENSMUSG00000024007.14	Ppil1	protein_coding	105.437	0	365.443	422.949	593.258	63.0708
ENSMUSG00000023992.14	Trem2	protein_coding	0	0	7.73425	0	58.2727	88.9836
ENSMUSG00000023990.18	Tfeb	protein_coding	10.7588	59.4784	101.512	334.864	467.585	401.404
ENSMUSG00000023988.8	Bysl	protein_coding	92.5261	95.4785	286.167	259.362	170.606	632.175
ENSMUSG00000023973.13	Cnpy3	protein_coding	75.3119	280.175	803.395	642.463	394.569	811.12
ENSMUSG00000023953.8	Polh	protein_coding	0	0	165.32	64.3162	3.5104	0
ENSMUSG00000023913.17	Pla2g7	protein_coding	1026.39	175.305	556.866	1442.22	418.44	152.054
ENSMUSG00000023905.14	Tnfrsf12a	protein_coding	14769.7	12207.2	4722.73	2335.66	14309.8	10790
ENSMUSG00000023903.7	Mmp25	protein_coding	2.15177	0	340.307	151.003	0	0.488921
ENSMUSG00000023882.15	Zfp54	protein_coding	0	313.044	164.353	257.964	0	0
ENSMUSG00000023845.6	Lnpep	protein_coding	2.15177	34.4349	512.394	220.213	164.989	192.635
ENSMUSG00000023460.12	Rab12	protein_coding	5570.93	3515.49	506.593	785.776	505.498	451.274
ENSMUSG00000023348.11	Trip6	protein_coding	34.4283	0	57.0401	127.234	544.814	444.429
ENSMUSG00000023307.13	March5	protein_coding	2205.56	2872.18	355.775	321.581	598.875	554.437
ENSMUSG00000023175.15	Bsg	protein_coding	89059.6	139735	196715	238995	174686	345045
ENSMUSG00000023150.14	Ivns1abp	protein_coding	51517.7	13833.4	5578.33	3013.07	8243.83	4995.31
ENSMUSG00000023118.15	Sympk	protein_coding	4.30354	4.69566	328.706	225.806	156.564	232.726
ENSMUSG00000023092.16	Fhl1	protein_coding	4.30354	1.56522	622.607	545.289	531.475	262.062
ENSMUSG00000023087.15	Noct	protein_coding	23006.7	7484.89	2534.9	1806.45	5170.82	4941.53
ENSMUSG00000023084.11	Lrrc71	protein_coding	0	0	33.8373	32.1581	70.9101	23.9571
ENSMUSG00000023066.9	Rttn	protein_coding	6.45531	89.2176	370.277	162.888	1.40416	13.2009
ENSMUSG00000023048.13	Prr13	protein_coding	51554.3	13316.9	3920.3	4201.53	2777.43	2870.46
ENSMUSG00000023025.15	Larp4	protein_coding	16861.3	8007.67	2532.97	1614.9	1718.69	1281.95
ENSMUSG00000023009.14	Nckap5l	protein_coding	279.73	209.74	59.9404	96.4743	207.816	809.164
ENSMUSG00000022995.16	Enah	protein_coding	9401.08	2460.53	484.357	608.907	730.164	449.319
ENSMUSG00000022951.15	Rcan1	protein_coding	3653.71	959.48	1615.49	954.956	1927.21	2034.4
ENSMUSG00000022946.8	Dopey2	protein_coding	0	4.69566	327.739	299.909	91.9725	415.583
ENSMUSG00000022881.14	Rfc4	protein_coding	6.45531	6.26088	340.307	384.499	163.585	157.922
ENSMUSG00000022861.16	Dgkg	protein_coding	987.662	0	37.7045	82.4925	0	0
ENSMUSG00000022853.6	Ehhadh	protein_coding	2.15177	4.69566	145.984	53.1308	0	0
ENSMUSG00000022817.14	Itgb5	protein_coding	0	0	172.087	247.478	35.104	77.7385
ENSMUSG00000022812.13	Gsk3b	protein_coding	91551.4	39703.4	3848.76	11549	5344.94	5698.38
ENSMUSG00000022788.16	Fgd4	protein_coding	0	1.56522	1.93356	0	24.5728	124.675
ENSMUSG00000022779.14	Top3b	protein_coding	4.30354	111.131	562.667	352.341	283.64	125.164
ENSMUSG00000022769.7	Sdf2l1	protein_coding	4.30354	15.6522	88.9439	193.648	63.8893	266.951
ENSMUSG00000022760.15	Thap7	protein_coding	12.9106	150.261	284.234	511.733	392.463	141.787
ENSMUSG00000022748.7	Cmss1	protein_coding	38.7319	10.9565	156.619	265.654	397.377	26.8907
ENSMUSG00000022665.14	Ccdc80	protein_coding	703.629	0	30.937	181.064	0.70208	0
ENSMUSG00000022621.16	Rabl2	protein_coding	0	0	201.09	156.596	343.317	24.935
ENSMUSG00000022620.14	Arsa	protein_coding	98.9814	29.7392	556.866	404.773	551.835	589.639
ENSMUSG00000022604.18	Cep97	protein_coding	6.45531	34.4349	441.819	190.851	175.52	235.66
ENSMUSG00000022601.11	Zbtb11	protein_coding	10599.6	12078.8	1314.82	1076.6	2715.65	1994.8
ENSMUSG00000022587.14	Ly6e	protein_coding	33352.4	36759.2	51573.9	35841.6	30753.2	28089
ENSMUSG00000022571.8	Pycrl	protein_coding	5424.61	2703.14	517.228	425.745	127.779	361.313
ENSMUSG00000022559.7	Fbxl6	protein_coding	17.2142	32.8696	308.403	362.827	154.458	400.426
ENSMUSG00000022555.11	Dgat1	protein_coding	2095.82	842.089	136.316	160.79	288.555	331.489
ENSMUSG00000022537.17	Tmem44	protein_coding	1990.39	864.002	2439.19	1506.54	1150.71	1560.64
ENSMUSG00000022505.8	Emp2	protein_coding	1764.45	1530.79	3622.53	2736.23	1198.45	1954.71
ENSMUSG00000022500.14	Litaf	protein_coding	4609.09	4212.01	3550.02	2223.8	8545.72	7968.44
ENSMUSG00000022498.16	Txndc11	protein_coding	64.5531	25.0435	180.788	167.781	319.447	260.106
ENSMUSG00000022494.13	Shisa9	protein_coding	1521.3	92.348	0	0	0	0
ENSMUSG00000022484.7	Hoxc10	protein_coding	0	0	0	0	121.46	0.488921
ENSMUSG00000022442.15	Ttll1	protein_coding	0	0	127.615	92.2798	223.262	0
ENSMUSG00000022440.8	C1qtnf6	protein_coding	0	0	43.5051	25.1672	80.0372	19.5568
ENSMUSG00000022427.3	Tomm22	protein_coding	38.7319	864.002	1336.09	1421.25	955.531	784.23
ENSMUSG00000022420.15	Dnal4	protein_coding	4.30354	4.69566	242.662	448.815	172.712	110.496
ENSMUSG00000022403.14	St13	protein_coding	149752	53683.9	5283.46	8656.82	8243.83	6171.16
ENSMUSG00000022383.13	Ppara	protein_coding	120.499	214.435	30.937	61.5198	0	0.488921
ENSMUSG00000022372.14	Sla	protein_coding	1028.55	231.653	12.5682	12.5836	0.70208	9.2895
ENSMUSG00000022364.14	Tbc1d31	protein_coding	3059.82	233.218	76.3757	62.918	61.7831	0.488921
ENSMUSG00000022360.7	Atad2	protein_coding	17.2142	37.5653	537.53	190.851	136.204	91.4283
ENSMUSG00000022332.7	Khdrbs3	protein_coding	2.15177	0	31.9038	34.9545	5.61664	96.8064
ENSMUSG00000022313.10	Utp23	protein_coding	1581.55	1198.96	268.765	204.134	35.8061	49.87
ENSMUSG00000022297.14	Fzd6	protein_coding	53316.6	11598.3	4213.23	2582.43	1475.77	1291.73
ENSMUSG00000022253.14	Nadk2	protein_coding	10.7588	32.8696	316.137	290.122	488.648	163.3
ENSMUSG00000022199.10	Slc22a17	protein_coding	10.7588	10.9565	108.279	144.711	227.474	110.985
ENSMUSG00000022191.15	Drosha	protein_coding	96.8296	200.348	910.708	486.566	262.578	656.621
ENSMUSG00000022180.6	Slc7a8	protein_coding	0	0	439.885	157.295	33.6999	170.633
ENSMUSG00000022120.3	Rnf219	protein_coding	0	0	130.515	94.377	109.525	153.521
ENSMUSG00000022048.8	Dpysl2	protein_coding	192902	117431	12981.9	29289.7	14139.9	10609.6
ENSMUSG00000022018.7	Rgcc	protein_coding	9209.58	8031.15	7332.07	23163.6	11290.9	10411.6
ENSMUSG00000021967.3	Mrpl57	protein_coding	204.418	48.5218	324.838	522.919	526.56	229.304
ENSMUSG00000021958.4	Pinx1	protein_coding	4.30354	10.9565	264.898	415.259	240.814	3.42245
ENSMUSG00000021951.5	Eef1akmt1	protein_coding	1478.27	928.176	333.539	213.222	101.1	30.3131
ENSMUSG00000021943.6	Gdf10	protein_coding	1090.95	17.2174	3.86712	0	0	0
ENSMUSG00000021932.13	Rnaseh2b	protein_coding	0	78.261	255.23	197.143	640.297	102.673
ENSMUSG00000021807.5	2700060E02Rik	protein_coding	367.953	2357.22	2351.21	3258.45	4080.49	974.42
ENSMUSG00000021786.12	Oxsm	protein_coding	2.15177	0	79.276	40.5472	127.779	0.488921
ENSMUSG00000021759.13	Plpp1	protein_coding	1039.3	68.8697	331.606	362.827	282.938	1086.38
ENSMUSG00000021754.17	Map3k1	protein_coding	77932.8	22877.3	5899.3	2921.49	1291.13	3430.76
ENSMUSG00000021712.14	Trim23	protein_coding	3660.16	801.393	864.302	506.14	208.518	111.474
ENSMUSG00000021681.8	Aggf1	protein_coding	5215.89	1951.83	488.224	334.864	308.213	310.465
ENSMUSG00000021624.9	Cd180	protein_coding	0	0	0	0	164.287	0
ENSMUSG00000021518.3	Ptdss1	protein_coding	118.347	28.174	983.216	692.098	780.011	1055.58
ENSMUSG00000021508.10	Cxcl14	protein_coding	421.747	0	0.966781	3.49545	0	0
ENSMUSG00000021486.6	Prelid1	protein_coding	309.855	455.479	1274.22	1494.65	1409.78	1335.73
ENSMUSG00000021460.16	Auh	protein_coding	6.45531	109.565	465.022	527.113	210.624	237.127
ENSMUSG00000021453.2	Gadd45g	protein_coding	122.651	278.609	1626.13	2693.59	2877.13	10980.7
ENSMUSG00000021451.15	Sema4d	protein_coding	0	3.13044	25.1363	0	143.926	94.8507
ENSMUSG00000021431.14	Snrnp48	protein_coding	611.103	284.87	669.979	1063.31	1003.97	697.202
ENSMUSG00000021375.9	Kif13a	protein_coding	23.6695	0	357.709	217.417	57.5706	458.119
ENSMUSG00000021373.15	Cap2	protein_coding	0	0	42.5384	104.863	0	0
ENSMUSG00000021338.17	Carmil1	protein_coding	0	0	63.8075	281.034	0	31.291
ENSMUSG00000021288.18	Klc1	protein_coding	355.042	425.74	618.74	655.046	670.487	887.392
ENSMUSG00000021270.13	Hsp90aa1	protein_coding	212328	86084	16682.8	11770.6	34595	23467.7
ENSMUSG00000021257.14	Angel1	protein_coding	2.15177	137.739	518.195	151.003	109.525	36.1802
ENSMUSG00000021226.7	Acot2	protein_coding	10855.7	4816.18	335.473	1212.92	969.573	666.888
ENSMUSG00000021190.14	Lgmn	protein_coding	51.6425	504.001	1082.79	1682.71	1938.44	1135.76
ENSMUSG00000020973.7	Dnaaf2	protein_coding	2.15177	0	70.575	159.392	110.227	28.8463
ENSMUSG00000020895.14	Tmem107	protein_coding	0	0	46.4055	87.3861	37.2103	60.6262
ENSMUSG00000020877.11	Scrn2	protein_coding	21.5177	1.56522	91.8442	196.444	196.582	24.4461
ENSMUSG00000020876.14	Snx11	protein_coding	83.919	17.2174	673.846	268.45	23.1687	310.465
ENSMUSG00000020875.9	Hoxb9	protein_coding	0	0	0	0	571.493	1042.38
ENSMUSG00000020847.15	Rph3al	protein_coding	83.919	39.1305	259.097	274.742	336.999	280.152
ENSMUSG00000020827.18	Mink1	protein_coding	105.437	201.913	327.739	469.089	511.114	686.445
ENSMUSG00000020814.13	Mxra7	protein_coding	2311	743.48	68.6415	137.021	136.906	48.8921
ENSMUSG00000020812.17	1810032O08Rik	protein_coding	4.30354	0	92.811	114.651	398.08	230.282
ENSMUSG00000020810.5	Cygb	protein_coding	0	0	11.6014	89.4834	0	4.40029
ENSMUSG00000020802.8	Ube2o	protein_coding	55.946	6.26088	58.0069	102.766	97.5892	371.58
ENSMUSG00000020778.12	Ten1	protein_coding	2.15177	3.13044	67.6747	82.4925	141.82	101.207
ENSMUSG00000020776.18	Fbf1	protein_coding	4.30354	28.174	96.6781	121.641	283.64	186.279
ENSMUSG00000020770.13	Unk	protein_coding	574.523	352.175	123.748	185.958	21.7645	8.31166
ENSMUSG00000020752.11	Recql5	protein_coding	0	0	287.134	63.6171	29.4874	113.43
ENSMUSG00000020718.12	Polg2	protein_coding	2033.42	1364.87	276.499	663.436	47.7415	131.52
ENSMUSG00000020707.6	Rnf135	protein_coding	0	0	145.984	89.4834	19.6582	0
ENSMUSG00000020697.16	Lig3	protein_coding	4.30354	0	377.045	110.456	2.10624	24.4461
ENSMUSG00000020692.14	Nle1	protein_coding	4.30354	0	145.984	167.781	64.5914	65.0265
ENSMUSG00000020682.17	Mmp28	protein_coding	4.30354	6.26088	148.884	110.456	64.5914	81.1609
ENSMUSG00000020661.15	Dnmt3a	protein_coding	6463.92	1637.22	396.38	290.821	344.019	57.6927
ENSMUSG00000020652.17	Cenpo	protein_coding	4.30354	0	116.014	134.225	0	2.44461
ENSMUSG00000020604.13	Arsg	protein_coding	2.15177	0	106.346	48.9362	10.5312	0
ENSMUSG00000020553.8	Pctp	protein_coding	1121.07	31.3044	53.173	77.5989	0	3.42245
ENSMUSG00000020541.12	Tom1l1	protein_coding	0	1.56522	107.313	69.9089	40.0186	144.721
ENSMUSG00000020520.14	Galnt10	protein_coding	2.15177	0	69.6082	61.5198	0	0.488921
ENSMUSG00000020484.18	Xbp1	protein_coding	5691.43	5215.32	2224.56	3080.89	3542.7	5537.52
ENSMUSG00000020474.11	Polm	protein_coding	2.15177	0	31.9038	76.8998	85.6538	53.7813
ENSMUSG00000020458.16	Rtn4	protein_coding	6151.91	3169.57	551.065	511.733	1023.63	1456.5
ENSMUSG00000020444.19	Guk1	protein_coding	1230.81	1213.05	1275.18	1758.21	1700.44	1325.95
ENSMUSG00000020424.3	Gatsl3	protein_coding	1047.91	519.653	1350.59	1293.31	1528.43	660.044
ENSMUSG00000020420.8	Zfp607a	protein_coding	15.0624	1.56522	145.984	83.1916	0	0
ENSMUSG00000020415.16	Pttg1	protein_coding	11249.5	4100.88	236.861	204.833	1086.82	749.516
ENSMUSG00000020402.11	Vdac1	protein_coding	1635.35	1355.48	2385.05	1259.06	1978.46	1534.72
ENSMUSG00000020400.17	Tnip1	protein_coding	185.052	478.958	812.096	499.849	659.253	871.746
ENSMUSG00000020388.12	Pdlim4	protein_coding	0	0	13.5349	9.08816	58.2727	58.1816
ENSMUSG00000020381.10	Mrnip	protein_coding	6.45531	1.56522	60.9072	47.5381	98.2912	34.2245
ENSMUSG00000020368.15	Canx	protein_coding	234356	99501.1	11279.4	14629.8	8020.57	12002.5
ENSMUSG00000020361.13	Hspa4	protein_coding	7957.25	4933.58	1017.05	946.567	1927.21	1286.84
ENSMUSG00000020335.13	Zfp354b	protein_coding	0	0	57.0401	78.9971	286.449	27.3796
ENSMUSG00000020286.12	1700093K21Rik	protein_coding	0	399.131	0	0	0	0
ENSMUSG00000020232.17	Hmg20b	protein_coding	12.9106	75.1306	108.279	322.28	136.204	1229.15
ENSMUSG00000020227.10	Irak3	protein_coding	6.45531	21.9131	224.293	68.5107	233.793	76.2717
ENSMUSG00000020211.15	Sf3a2	protein_coding	2.15177	4.69566	26.1031	273.344	99.6954	377.936
ENSMUSG00000020205.8	Phlda1	protein_coding	826.28	749.741	220.426	470.487	561.664	1157.77
ENSMUSG00000020190.13	Mknk2	protein_coding	2216.32	4124.36	494.025	1381.4	3039.31	3216.61
ENSMUSG00000020156.16	Mum1	protein_coding	219.481	319.305	1068.29	650.852	630.468	468.386
ENSMUSG00000020152.7	Actr2	protein_coding	151887	72122.2	5547.39	6249.86	7305.15	4968.42
ENSMUSG00000020150.13	Gamt	protein_coding	2.15177	0	131.482	165.684	79.3351	140.809
ENSMUSG00000020100.15	Slc29a3	protein_coding	2.15177	1.56522	395.413	153.101	1.40416	0
ENSMUSG00000019803.11	Nr2e1	protein_coding	669.2	0	0.966781	0	0	0
ENSMUSG00000019777.16	Hdac2	protein_coding	4124.94	3502.96	523.995	557.873	605.193	251.305
ENSMUSG00000019773.7	Fbxo5	protein_coding	114.044	360.001	59.9404	49.6353	5.61664	0.488921
ENSMUSG00000019768.16	Esr1	protein_coding	0	457.045	5.80069	5.59271	2.10624	0
ENSMUSG00000019763.11	Rmnd1	protein_coding	7081.47	593.219	367.377	232.098	195.178	123.208
ENSMUSG00000019505.7	Ubb	protein_coding	855449	664414	83462.2	99282.5	209725	158474
ENSMUSG00000019487.10	Trip10	protein_coding	234.543	226.957	1247.15	933.983	1307.27	1274.62
ENSMUSG00000019428.16	Fkbp8	protein_coding	1331.95	577.567	956.146	2049.73	2028.31	2289.13
ENSMUSG00000019188.16	H13	protein_coding	404.533	111.131	471.789	895.533	737.184	1101.05
ENSMUSG00000019143.15	Hars2	protein_coding	2.15177	6.26088	528.829	521.52	506.902	168.678
ENSMUSG00000019080.7	Mfsd3	protein_coding	0	0	87.0103	25.1672	0	0
ENSMUSG00000019066.13	Rab3d	protein_coding	2.15177	154.957	885.571	289.423	383.336	227.348
ENSMUSG00000018999.14	Slc35b4	protein_coding	3503.08	928.176	926.176	482.371	44.2311	127.119
ENSMUSG00000018930.3	Ccl4	protein_coding	2.15177	167.479	92.811	110.456	559.558	686.445
ENSMUSG00000018830.8	Myh11	protein_coding	0	53.2175	491.125	632.676	77.2288	38.1358
ENSMUSG00000018821.3	Avpi1	protein_coding	837.038	338.088	468.889	563.466	1528.43	690.357
ENSMUSG00000018740.14	Slc25a35	protein_coding	0	29.7392	308.403	176.87	111.631	79.6941
ENSMUSG00000018733.10	Pex12	protein_coding	8.60708	0	257.164	240.487	141.82	140.809
ENSMUSG00000018677.9	Slc25a39	protein_coding	460.479	834.263	1313.86	1280.03	971.679	800.364
ENSMUSG00000018672.15	Copz2	protein_coding	600.344	535.306	930.043	1416.35	278.024	1153.85
ENSMUSG00000018659.12	Pnpo	protein_coding	4.30354	53.2175	459.221	150.304	354.551	21.0236
ENSMUSG00000018599.5	Mief2	protein_coding	0	10.9565	92.811	89.4834	0	169.656
ENSMUSG00000018572.10	Phf23	protein_coding	7501.07	2962.96	1087.63	448.815	1269.36	1314.22
ENSMUSG00000018566.14	Slc2a4	protein_coding	4.30354	0	29.0034	60.1217	0	0
ENSMUSG00000018507.16	Trpv2	protein_coding	6.45531	10.9565	83.1432	40.5472	0	0
ENSMUSG00000018476.7	Kdm6b	protein_coding	13614.2	8060.89	930.043	6419.73	7697.61	12055.8
ENSMUSG00000018470.8	Kcnab3	protein_coding	1349.16	0	6.76747	0	0	0
ENSMUSG00000018433.14	Nol11	protein_coding	6.45531	50.0871	1172.71	361.429	542.006	321.71
ENSMUSG00000018427.7	Ypel2	protein_coding	9528.04	5514.27	1093.43	503.344	2387.07	1519.08
ENSMUSG00000018405.7	Mrm1	protein_coding	2.15177	17.2174	91.8442	53.8299	69.506	270.373
ENSMUSG00000018340.13	Anxa6	protein_coding	2702.62	1504.18	3924.16	1650.55	1767.84	1634.95
ENSMUSG00000018293.4	Pfn1	protein_coding	1779.51	2731.31	3922.23	6484.05	4694.11	7714.69
ENSMUSG00000018238.6	Gdf9	protein_coding	71.0084	438.262	12.5682	4.19453	0	4.88921
ENSMUSG00000018171.9	Vmp1	protein_coding	81928.6	32559.7	4698.56	3883.44	11887.6	9135.49
ENSMUSG00000018143.10	Mafk	protein_coding	7055.65	4874.1	4069.18	2729.94	5787.25	9201.5
ENSMUSG00000018008.7	Cyth4	protein_coding	10.7588	21.9131	429.251	95.7752	176.924	196.546
ENSMUSG00000017778.14	Cox7c	protein_coding	35349.3	12232.2	1927.76	3108.15	3942.18	1011.58
ENSMUSG00000017754.13	Pltp	protein_coding	56266.6	26541.5	137560	32418.2	36138.2	59919.2
ENSMUSG00000017747.13	Ghdc	protein_coding	6.45531	45.3914	246.529	229.301	73.0164	374.025
ENSMUSG00000017734.15	Dbndd2	protein_coding	36.5801	53.2175	249.43	325.775	148.841	129.075
ENSMUSG00000017721.15	Pigt	protein_coding	124.803	0	370.277	190.152	148.841	279.663
ENSMUSG00000017697.3	Ada	protein_coding	148.472	114.261	154.685	86.687	465.479	178.456
ENSMUSG00000017670.16	Elmo2	protein_coding	43.0354	554.088	4185.2	1702.98	1020.12	1358.22
ENSMUSG00000017446.14	C1qtnf1	protein_coding	4.30354	0	119.881	55.228	0	218.548
ENSMUSG00000017390.15	Aldoc	protein_coding	6392.91	715.306	316.137	264.256	118.652	106.096
ENSMUSG00000017344.4	Vtn	protein_coding	4497.2	4573.58	6981.13	24143	1929.32	5133.18
ENSMUSG00000017314.12	Mpp2	protein_coding	6496.19	612.001	311.303	36.3526	302.597	441.496
ENSMUSG00000017221.14	Psmd3	protein_coding	17.2142	64.1741	233.961	476.08	443.715	740.716
ENSMUSG00000016619.9	Nup50	protein_coding	7539.8	2584.18	886.538	455.107	1040.48	1576.77
ENSMUSG00000016541.9	Atxn10	protein_coding	32.2765	378.783	1745.04	1475.78	1322.02	794.986
ENSMUSG00000016529.5	Il10	protein_coding	1325.49	0	0	0	0	0
ENSMUSG00000016528.10	Mapkapk2	protein_coding	17.2142	17.2174	114.08	258.663	80.7392	712.358
ENSMUSG00000016262.14	Sertad4	protein_coding	1693.44	0	5.80069	0	0	0
ENSMUSG00000016087.13	Fli1	protein_coding	188648	114286	11317.1	10370.3	9419.11	7872.61
ENSMUSG00000016024.9	Lbp	protein_coding	0	0	96.6781	30.0608	0	0.488921
ENSMUSG00000015944.9	Gatsl2	protein_coding	0	6.26088	218.493	194.347	0	3.42245
ENSMUSG00000015850.11	Adamtsl4	protein_coding	79.6155	64.1741	246.529	123.739	262.578	465.942
ENSMUSG00000015837.15	Sqstm1	protein_coding	63324.4	19551.2	7330.13	5185.84	19054.5	32193.5
ENSMUSG00000015806.12	Qdpr	protein_coding	1050.06	577.567	990.951	1345.75	952.723	758.806
ENSMUSG00000015804.14	Med28	protein_coding	1590.16	4180.71	2744.69	6198.12	3943.59	3177.99
ENSMUSG00000015776.12	Med22	protein_coding	17.2142	3.13044	808.229	403.374	196.582	202.902
ENSMUSG00000015750.15	Aph1a	protein_coding	159.231	258.261	737.654	535.502	605.895	1034.07
ENSMUSG00000015748.13	Prpf3	protein_coding	372.256	192.522	1048.96	661.338	534.985	254.728
ENSMUSG00000015659.12	Serac1	protein_coding	0	0	209.791	77.5989	17.552	16.6233
ENSMUSG00000015647.9	Lama5	protein_coding	2627.31	1188	1239.41	872.463	1274.28	2725.25
ENSMUSG00000015478.13	Rnf5	protein_coding	79.6155	0	296.802	216.718	303.299	80.1831
ENSMUSG00000015468.14	Notch4	protein_coding	92.5261	289.566	785.026	675.32	506.2	431.717
ENSMUSG00000015467.14	Egfl8	protein_coding	316.31	1200.52	1282.92	1463.19	1770.65	1549.39
ENSMUSG00000015437.4	Gzmb	protein_coding	0	313.044	77.3425	134.924	0	0
ENSMUSG00000015377.9	Dennd6b	protein_coding	2.15177	78.261	75.4089	116.748	174.818	282.107
ENSMUSG00000015094.16	Npdc1	protein_coding	948.931	272.348	1046.06	1248.57	1305.17	1541.57
ENSMUSG00000015092.9	Edf1	protein_coding	856.404	1120.7	1728.6	2886.54	2448.86	2295.48
ENSMUSG00000015085.8	Entpd2	protein_coding	0	0	35.7709	37.0517	0	0
ENSMUSG00000014846.12	Tppp3	protein_coding	126.954	325.566	444.719	656.445	530.071	940.684
ENSMUSG00000014504.16	Srp19	protein_coding	27512.5	8572.71	1058.63	1503.74	1201.26	468.386
ENSMUSG00000014498.9	Ankrd52	protein_coding	0	4.69566	147.917	39.149	17.552	1.46676
ENSMUSG00000014245.8	Pigl	protein_coding	17.2142	9.39133	111.18	133.526	162.181	33.7356
ENSMUSG00000014039.17	Prdm15	protein_coding	8.60708	21.9131	295.835	93.6779	106.716	232.238
ENSMUSG00000013858.14	Tmem259	protein_coding	4.30354	1.56522	16.4353	37.0517	68.8039	273.796
ENSMUSG00000013662.5	Atad1	protein_coding	2308.85	2125.57	3096.6	2429.33	1140.88	508.967
ENSMUSG00000013646.17	Sh3bp5l	protein_coding	12.9106	17.2174	242.662	121.641	89.8663	274.774
ENSMUSG00000013593.12	Ndufs2	protein_coding	1265.24	1136.35	1872.65	1443.62	1309.38	1315.2
ENSMUSG00000011877.13	Git1	protein_coding	2650.98	798.263	573.301	915.807	1230.04	2902.72
ENSMUSG00000011257.19	Pabpc4	protein_coding	27.973	57.9132	95.7113	170.578	264.684	572.038
ENSMUSG00000011154.17	Cfap161	protein_coding	0	0	4.83391	59.4226	0	0
ENSMUSG00000011096.17	Akt1s1	protein_coding	6.45531	21.9131	29.9702	69.9089	265.386	503.589
ENSMUSG00000010830.7	Kdelr3	protein_coding	0	0	26.1031	55.9271	70.9101	177.967
ENSMUSG00000010406.11	Mrpl52	protein_coding	144.169	165.913	281.333	498.45	688.741	255.217
ENSMUSG00000010067.13	Rassf1	protein_coding	11066.6	10443.2	6444.56	4266.54	8058.48	8259.83
ENSMUSG00000010054.4	Tusc2	protein_coding	6960.98	2255.48	617.773	364.924	673.997	999.355
ENSMUSG00000009941.10	Nxf2	protein_coding	0	0	2.90034	0	134.799	0
ENSMUSG00000009633.3	G0s2	protein_coding	0	4.69566	31.9038	152.401	0	0
ENSMUSG00000009621.18	Vav2	protein_coding	0	665.219	101.512	42.6444	0.70208	0.977842
ENSMUSG00000009566.12	Fpgs	protein_coding	4.30354	0	166.286	146.11	252.047	149.61
ENSMUSG00000009406.13	Elk1	protein_coding	6.45531	0	94.7445	82.4925	60.3789	63.0708
ENSMUSG00000009293.17	Ube2g2	protein_coding	688.566	978.263	1504.31	1176.57	1186.52	932.373
ENSMUSG00000009207.15	Lnpk	protein_coding	426.05	1795.31	319.038	444.621	46.3373	0.488921
ENSMUSG00000008958.14	Vps72	protein_coding	537.942	273.914	517.228	882.25	1249	800.364
ENSMUSG00000008855.17	Hdac5	protein_coding	312.007	20.3479	329.672	411.763	632.574	590.617
ENSMUSG00000008393.8	Carhsp1	protein_coding	2173.29	1120.7	1103.1	689.302	1301.66	1803.63
ENSMUSG00000008384.8	Sertad1	protein_coding	8327.35	5861.75	4971.19	4702.77	18859.3	11156.7
ENSMUSG00000008140.17	Emc10	protein_coding	279.73	114.261	208.825	317.386	143.926	1157.28
ENSMUSG00000008036.11	Ap2s1	protein_coding	10.7588	217.566	302.602	679.515	328.574	514.345
ENSMUSG00000007989.6	Fzd3	protein_coding	4.30354	48.5218	202.057	144.711	129.885	225.882
ENSMUSG00000007872.3	Id3	protein_coding	14621.3	20344.7	18466.5	24708.6	22583.1	10698.1
ENSMUSG00000007777.9	0610009B22Rik	protein_coding	6311.14	3518.62	494.992	772.493	177.626	98.2731
ENSMUSG00000007670.9	Khsrp	protein_coding	20706.5	6459.67	316.137	747.326	390.357	551.992
ENSMUSG00000007659.18	Bcl2l1	protein_coding	12260.8	7494.28	10719.7	15449.2	7117.69	13170.1
ENSMUSG00000007476.18	Lrrc8a	protein_coding	206437	34134.3	2681.85	15089.8	9277.99	11397.2
ENSMUSG00000007415.15	Gatad1	protein_coding	24786.2	11819	1261.65	3340.25	2363.2	1423.25
ENSMUSG00000007029.16	Vars	protein_coding	2.15177	9.39133	87.9771	68.5107	139.012	207.303
ENSMUSG00000006920.14	Ezh1	protein_coding	1770.91	2114.61	5480.68	1263.95	904.279	567.637
ENSMUSG00000006782.16	Cnp	protein_coding	34.4283	101.739	442.786	321.581	236.601	171.122
ENSMUSG00000006586.15	Runx1t1	protein_coding	12077.9	2923.83	457.287	800.457	480.925	650.754
ENSMUSG00000006522.15	Itih3	protein_coding	2057.09	0	48.3391	4.19453	0	11.7341
ENSMUSG00000006476.19	Nsmf	protein_coding	34.4283	768.523	317.104	411.763	545.516	990.065
ENSMUSG00000006445.3	Epha2	protein_coding	7180.46	4639.31	1317.72	422.25	2069.73	4634.48
ENSMUSG00000006392.16	Med8	protein_coding	7111.6	3009.92	752.156	803.253	510.412	228.815
ENSMUSG00000006360.11	Crip1	protein_coding	4921.1	5882.1	3057.93	4135.81	8228.38	4255.08
ENSMUSG00000006345.10	Ggt1	protein_coding	0	1.56522	140.183	231.398	0	0
ENSMUSG00000006335.16	Tfpt	protein_coding	2.15177	208.174	135.349	137.021	150.947	645.865
ENSMUSG00000006301.17	Tmbim1	protein_coding	120.499	884.35	2423.72	1183.56	823.54	1440.36
ENSMUSG00000006219.12	Fblim1	protein_coding	0	0	64.7743	56.6262	137.608	63.5597
ENSMUSG00000005980.15	Dnase1	protein_coding	0	3.13044	62.8408	30.0608	0	0
ENSMUSG00000005951.13	Shpk	protein_coding	2.15177	0	97.6449	55.9271	37.2103	82.6277
ENSMUSG00000005611.15	Mrvi1	protein_coding	0	0	165.32	211.125	0	0
ENSMUSG00000005442.13	Cic	protein_coding	118.347	115.826	116.014	403.374	612.916	452.252
ENSMUSG00000005371.14	Fbxo11	protein_coding	10946.1	7855.84	1149.5	1058.42	781.415	753.427
ENSMUSG00000005360.14	Slc1a3	protein_coding	5424.61	1651.31	486.291	288.025	163.585	161.344
ENSMUSG00000005057.13	Sh2b2	protein_coding	4.30354	0	9.66781	39.8481	144.629	129.075
ENSMUSG00000004947.15	Dtx2	protein_coding	21.5177	15.6522	114.08	147.508	82.8455	322.688
ENSMUSG00000004929.12	Thop1	protein_coding	2.15177	0	39.638	141.915	106.014	6.8449
ENSMUSG00000004895.9	Prcc	protein_coding	2.15177	0	111.18	58.0244	0	105.118
ENSMUSG00000004880.11	Lbr	protein_coding	428312	125507	16484.6	13714.7	13074.1	11676.4
ENSMUSG00000004815.12	Dgkq	protein_coding	0	0	77.3425	16.079	0	0
ENSMUSG00000004814.10	Ccl24	protein_coding	1306.12	0	0	0	0	0
ENSMUSG00000004748.5	Mtfp1	protein_coding	0	0	53.173	59.4226	0	0
ENSMUSG00000004642.13	Slbp	protein_coding	3808.63	1867.31	1349.63	1587.63	5292.28	2044.18
ENSMUSG00000004568.12	Arhgef18	protein_coding	55.946	237.914	285.2	429.241	294.172	325.621
ENSMUSG00000004562.16	Arhgef40	protein_coding	6.45531	36.0001	83.1432	118.146	20.3603	545.636
ENSMUSG00000004561.14	Mettl17	protein_coding	6.45531	15.6522	251.363	185.958	57.5706	104.629
ENSMUSG00000004558.14	Ndrg2	protein_coding	8.60708	9.39133	432.151	736.84	0.70208	2.44461
ENSMUSG00000004267.16	Eno2	protein_coding	0	0	78.3093	23.769	0	0
ENSMUSG00000004264.17	Phb2	protein_coding	671.352	468.001	639.042	804.651	916.917	1475.08
ENSMUSG00000004127.12	Trmt10a	protein_coding	2093.67	1540.18	343.207	195.745	899.365	261.573
ENSMUSG00000004054.8	Map3k11	protein_coding	877.922	1198.96	232.994	699.788	1960.21	4739.11
ENSMUSG00000004040.16	Stat3	protein_coding	3748.38	4936.71	2580.34	1565.26	2586.46	5875.37
ENSMUSG00000003992.14	Ssbp2	protein_coding	2.15177	15.6522	278.433	369.119	341.913	175.523
ENSMUSG00000003970.8	Rpl8	protein_coding	7737.76	6963.67	11689.3	9628.55	17750.7	8337.57
ENSMUSG00000003762.13	Coq8b	protein_coding	2.15177	0	103.446	190.851	43.529	105.607
ENSMUSG00000003731.13	Kpna6	protein_coding	8.60708	76.6958	247.496	229.301	165.691	165.255
ENSMUSG00000003662.10	Ciao1	protein_coding	417.443	239.479	808.229	627.083	992.742	467.409
ENSMUSG00000003575.13	Crtc1	protein_coding	12.9106	0	110.213	334.165	54.0602	220.992
ENSMUSG00000003573.15	Homer3	protein_coding	105.437	1.56522	36.7377	82.4925	126.374	186.768
ENSMUSG00000003531.14	Dgcr6	protein_coding	161.383	176.87	466.955	678.815	456.352	865.39
ENSMUSG00000003526.11	Prodh	protein_coding	208.722	95.4785	418.616	256.566	186.753	306.065
ENSMUSG00000003518.13	Dusp3	protein_coding	498834	144985	22068.7	27695.1	24556.7	28327.6
ENSMUSG00000003437.14	Paf1	protein_coding	518.577	572.871	904.907	1022.77	1466.65	1053.63
ENSMUSG00000003380.11	Rabac1	protein_coding	1082.34	2887.83	2578.4	4439.91	4281.29	3746.11
ENSMUSG00000003161.15	Sri	protein_coding	4652.13	7218.8	6837.08	9799.83	5069.02	5252.48
ENSMUSG00000003153.10	Slc2a3	protein_coding	0	0	99.5784	103.465	0	108.54
ENSMUSG00000003099.11	Ppp5c	protein_coding	68.8566	123.652	704.783	712.372	769.48	1211.55
ENSMUSG00000003072.15	Atp5d	protein_coding	1598.77	1436.87	1428.9	2469.18	3252.04	2929.13
ENSMUSG00000002997.15	Prkar2b	protein_coding	1164.11	444.523	126.648	55.9271	54.7623	1.46676
ENSMUSG00000002985.16	Apoe	protein_coding	3692.44	4561.05	5404.31	10192.7	16084	24037.8
ENSMUSG00000002981.10	Clptm1	protein_coding	83.919	361.566	752.156	1045.84	353.848	2930.1
ENSMUSG00000002980.14	Bcam	protein_coding	176.445	929.741	1238.45	1181.46	1654.8	5951.64
ENSMUSG00000002847.6	Pla1a	protein_coding	2.15177	0	101.512	360.031	50.5498	39.6026
ENSMUSG00000002833.10	Hdgfrp2	protein_coding	363.649	189.392	555.899	340.456	370.698	447.363
ENSMUSG00000002814.15	Top3a	protein_coding	2.15177	1.56522	310.337	46.1399	505.498	109.518
ENSMUSG00000002812.4	Flii	protein_coding	247.454	1252.18	2361.85	1436.63	673.295	1679.93
ENSMUSG00000002658.9	Gtf2f1	protein_coding	165.686	691.828	1063.46	869.667	1929.32	984.198
ENSMUSG00000002625.9	Akap8l	protein_coding	27.973	313.044	437.952	848.694	572.898	2067.65
ENSMUSG00000002602.16	Axl	protein_coding	15.0624	1.56522	459.221	684.408	156.564	772.495
ENSMUSG00000002546.16	Golga2	protein_coding	148.472	57.9132	408.948	415.958	255.557	235.66
ENSMUSG00000002475.15	Abhd3	protein_coding	4.30354	0	161.452	204.134	0	146.187
ENSMUSG00000002455.14	Prpf6	protein_coding	1486.87	489.914	2401.48	784.378	434.588	351.045
ENSMUSG00000002428.12	Hltf	protein_coding	14117.8	4099.31	1593.26	929.089	344.019	351.534
ENSMUSG00000002289.15	Angptl4	protein_coding	3481.56	1231.83	1593.26	907.418	4159.12	3932.88
ENSMUSG00000002257.7	Def6	protein_coding	12.9106	239.479	163.386	300.608	527.262	780.807
ENSMUSG00000002129.11	Sf3a1	protein_coding	991.966	458.61	2109.52	1085.69	858.644	647.332
ENSMUSG00000002068.16	Ccne1	protein_coding	0	0	18.3688	0	315.936	1.46676
ENSMUSG00000002059.18	Rab34	protein_coding	8.60708	0	51.2394	129.331	72.3143	64.5376
ENSMUSG00000001983.7	Taco1	protein_coding	0	0	113.113	97.1734	108.822	73.8271
ENSMUSG00000001964.14	Emd	protein_coding	927.413	846.785	507.56	396.383	968.169	790.585
ENSMUSG00000001918.17	Slc1a5	protein_coding	1172.71	1662.26	138.25	76.8998	361.571	176.012
ENSMUSG00000001870.15	Ltbp1	protein_coding	2.15177	3.13044	140.183	121.641	68.1018	252.283
ENSMUSG00000001761.7	Smo	protein_coding	1902.16	720.002	140.183	154.499	141.82	796.453
ENSMUSG00000001751.9	Naglu	protein_coding	23.6695	6.26088	222.36	145.411	87.76	106.096
ENSMUSG00000001630.13	Stk38l	protein_coding	75781	15343.9	2277.74	2277.63	1841.56	1284.88
ENSMUSG00000001555.10	Fkbp10	protein_coding	2.15177	1.56522	123.748	118.845	0	180.901
ENSMUSG00000001524.14	Gtf2h4	protein_coding	0	0	126.648	113.952	82.8455	41.0694
ENSMUSG00000001521.12	Tulp3	protein_coding	2642.37	273.914	52.2062	125.836	30.8915	82.6277
ENSMUSG00000001517.14	Foxm1	protein_coding	1960.26	1.56522	36.7377	10.4863	118.652	81.6498
ENSMUSG00000001493.9	Meox1	protein_coding	8.60708	184.696	312.27	384.499	296.98	262.062
ENSMUSG00000001436.15	Slc19a1	protein_coding	2.15177	504.001	758.923	2028.76	169.903	92.4061
ENSMUSG00000001334.9	Fndc5	protein_coding	561.612	148.696	2.90034	0.699089	0	0
ENSMUSG00000001313.12	Rnd2	protein_coding	5467.65	557.219	191.423	164.286	451.438	540.747
ENSMUSG00000001305.5	Rrp15	protein_coding	71.0084	4.69566	280.366	535.502	412.823	257.173
ENSMUSG00000001288.14	Rarg	protein_coding	159.231	54.7827	183.688	256.566	210.624	644.398
ENSMUSG00000001227.11	Sema6b	protein_coding	139.865	84.5219	84.1099	132.827	341.913	410.694
ENSMUSG00000001128.7	Cfp	protein_coding	2.15177	1.56522	49.3058	32.1581	44.2311	48.8921
ENSMUSG00000001098.15	Kctd10	protein_coding	2857.55	518.088	4297.34	2454.5	2195.41	3371.11
ENSMUSG00000001082.12	Mfsd10	protein_coding	4.30354	108	511.427	596.323	268.897	576.927
ENSMUSG00000001054.9	Rmnd5b	protein_coding	4219.62	3803.49	891.372	561.369	2001.63	3065.54
ENSMUSG00000000982.5	Ccl3	protein_coding	0	64.1741	61.874	43.3435	402.292	193.124
ENSMUSG00000000958.9	Slc7a7	protein_coding	0	0	129.549	37.7508	10.5312	0
ENSMUSG00000000934.8	Top1mt	protein_coding	0	1.56522	120.848	148.906	181.839	83.1166
ENSMUSG00000000823.16	Zfp512b	protein_coding	7171.85	2853.4	636.142	655.046	252.047	604.307
ENSMUSG00000000690.5	Hoxb6	protein_coding	0	0	0	0	105.312	209.258
ENSMUSG00000000561.14	Wdr77	protein_coding	4.30354	1.56522	472.756	273.344	3.5104	152.543
ENSMUSG00000000560.9	Gabra2	protein_coding	994.118	79.8263	9.66781	11.8845	0.70208	1.95568
ENSMUSG00000000441.17	Raf1	protein_coding	0	67.3045	342.24	139.818	45.6352	421.939
ENSMUSG00000000378.15	Ccm2	protein_coding	23.6695	122.087	595.537	683.709	424.759	1489.25
ENSMUSG00000000359.3	Rem1	protein_coding	0	9.39133	78.3093	334.864	79.3351	99.251
ENSMUSG00000000346.8	Dazap2	protein_coding	228354	74598.4	26020.9	19471	19853.4	16369.6
ENSMUSG00000000340.10	Dbt	protein_coding	6.45531	784.176	145.984	126.535	0	0
ENSMUSG00000000154.16	Slc22a18	protein_coding	4.30354	0	128.582	47.5381	91.2704	207.303
ENSMUSG00000000085.16	Scmh1	protein_coding	10.7588	389.74	1002.55	559.271	527.262	409.716
ENSMUSG00000109438.1	Gm45073	lncRNA	2463.78	452.349	39.638	90.1825	0	0.488921
ENSMUSG00000109122.1	A230103L15Rik	lncRNA	0	541.566	2.90034	0	0	0
ENSMUSG00000109051.1	Gm44913	lncRNA	811.217	7.8261	2.90034	16.079	4.21248	2.93353
ENSMUSG00000108942.1	Gm44660	lncRNA	981.207	147.131	27.0699	16.079	20.3603	4.40029
ENSMUSG00000108621.1	Gm37494	lncRNA	2638.07	95.4785	1312.89	453.709	61.7831	9.2895
ENSMUSG00000108526.1	Gm45828	lncRNA	4.30354	0	74.4421	45.4408	0	0
ENSMUSG00000108108.1	Gm44270	lncRNA	979.055	7.8261	5.80069	20.2736	0	0
ENSMUSG00000108092.1	Gm44189	lncRNA	1284.61	288.001	5.80069	13.9818	2.10624	0
ENSMUSG00000107502.1	Gm44065	lncRNA	10.7588	62.6088	347.074	228.602	334.892	142.276
ENSMUSG00000107481.1	4833403J16Rik	lncRNA	1347.01	247.305	58.0069	51.0335	179.733	118.808
ENSMUSG00000107331.1	Gm42732	lncRNA	4482.14	3421.57	263.931	267.751	1180.2	165.744
ENSMUSG00000107319.1	Gm42670	lncRNA	344.283	350.609	139.216	157.994	635.383	331.489
ENSMUSG00000107091.1	Gm43343	lncRNA	1686.99	1067.48	84.1099	58.0244	207.816	269.396
ENSMUSG00000107061.1	Gm19590	lncRNA	0	0	65.7411	25.8663	172.01	234.193
ENSMUSG00000107041.1	Gm42735	lncRNA	0	741.915	36.7377	32.8572	0	0.977842
ENSMUSG00000107040.1	Gm43791	lncRNA	557.308	277.044	260.064	333.465	803.18	788.63
ENSMUSG00000106990.1	Gm42547	lncRNA	2480.99	172.174	87.9771	52.4317	5.61664	7.82274
ENSMUSG00000106891.1	Gm43460	lncRNA	5101.85	834.263	200.124	248.876	76.5268	182.857
ENSMUSG00000106867.1	Gm43800	lncRNA	615.406	0	0	0	0	0
ENSMUSG00000106837.1	D630030B08Rik	lncRNA	0	0	87.9771	48.2371	157.968	149.61
ENSMUSG00000106751.1	Gm42467	lncRNA	2003.3	1875.13	115.047	225.107	123.566	113.919
ENSMUSG00000106706.1	C530043K16Rik	lncRNA	7544.11	5043.14	283.267	591.429	1135.26	246.416
ENSMUSG00000106508.1	4933425M03Rik	lncRNA	0	416.349	9.66781	0	0	0
ENSMUSG00000106443.1	Gm42702	lncRNA	2065.7	0	43.5051	0	0.70208	2.44461
ENSMUSG00000106375.1	Gm43361	lncRNA	5925.97	1740.53	381.879	396.383	137.608	227.348
ENSMUSG00000106365.1	Gm43568	lncRNA	867.163	95.4785	0.966781	0	1.40416	0
ENSMUSG00000106290.1	Gm43429	lncRNA	4826.42	2136.53	135.349	133.526	233.091	79.2052
ENSMUSG00000106229.1	Gm19409	lncRNA	4568.21	1158.26	134.383	110.456	9.12704	29.8242
ENSMUSG00000106186.1	Gm43627	lncRNA	0	444.523	0	0.699089	0	0.488921
ENSMUSG00000105838.1	4930425O10Rik	lncRNA	0	0	13.5349	53.1308	61.7831	29.3353
ENSMUSG00000105694.1	Gm43237	lncRNA	0	333.392	53.173	45.4408	0	0
ENSMUSG00000105624.1	Gm43187	lncRNA	2229.23	12.5218	0	0.699089	7.0208	0.488921
ENSMUSG00000105434.1	Gm43359	lncRNA	942.475	139.305	172.087	98.5716	4.91456	22.0015
ENSMUSG00000105431.1	Gm42640	lncRNA	735.905	0	2.90034	0	0	0
ENSMUSG00000105304.1	Gm43696	lncRNA	1663.32	1044	331.606	187.356	0	0.488921
ENSMUSG00000105285.1	Gm43238	lncRNA	23.6695	782.61	0	0	0	0
ENSMUSG00000105255.1	Gm42413	lncRNA	152.776	68.8697	462.121	661.338	513.923	364.735
ENSMUSG00000105199.1	Gm43581	lncRNA	6003.44	3028.7	240.728	699.089	336.296	159.388
ENSMUSG00000105176.1	Gm43668	lncRNA	2607.95	881.219	320.971	141.216	2.80832	78.7163
ENSMUSG00000105134.1	Gm42923	lncRNA	1854.83	1192.7	108.279	197.143	142.522	44.4918
ENSMUSG00000105107.1	Gm43412	lncRNA	1019.94	289.566	44.4719	31.459	117.949	140.809
ENSMUSG00000104973.1	A530041M06Rik	lncRNA	2005.45	2341.57	113.113	129.331	0	173.567
ENSMUSG00000104951.1	Gm43413	lncRNA	1667.62	170.609	18.3688	25.8663	0	0
ENSMUSG00000104925.1	Gm43061	lncRNA	1155.5	159.653	82.1764	1.39818	0	0
ENSMUSG00000104835.4	Gm5547	lncRNA	561.612	0	2.90034	0	0	0
ENSMUSG00000104728.1	Gm42462	lncRNA	1564.34	0	22.236	0	0	0
ENSMUSG00000104641.1	Gm43290	lncRNA	180.749	488.349	12.5682	16.7781	2.10624	2.44461
ENSMUSG00000104515.1	Gm37163	lncRNA	1286.76	309.914	26.1031	11.1854	0	0
ENSMUSG00000104444.1	Gm33051	lncRNA	0	0	1934.53	2216.11	5117.46	1937.59
ENSMUSG00000104443.1	4932442E05Rik	lncRNA	262.516	457.045	8.70103	7.68998	0	0
ENSMUSG00000104279.1	Gm38300	lncRNA	1695.59	108	19.3356	25.8663	0	2.44461
ENSMUSG00000104116.1	Gm37296	lncRNA	0	1011.13	28.0366	6.2918	0	0.977842
ENSMUSG00000104012.1	Gm37364	lncRNA	204.418	381.914	8.70103	1.39818	0	0
ENSMUSG00000103870.1	Gm38362	lncRNA	733.754	0	0	0	0	0
ENSMUSG00000103867.1	9630010A21Rik	lncRNA	5667.76	3747.14	394.447	419.453	172.01	223.926
ENSMUSG00000103791.1	Gm38095	lncRNA	447.568	0	0	0	0	0
ENSMUSG00000103696.1	Gm37531	lncRNA	3621.43	4756.71	339.34	440.426	221.857	0.977842
ENSMUSG00000103583.1	Gm38325	lncRNA	1413.71	0	0	0	70.208	0
ENSMUSG00000103309.1	BC037039	lncRNA	8.60708	236.348	911.675	154.499	21.7645	103.162
ENSMUSG00000103197.1	Gm37642	lncRNA	3683.83	216	80.2428	1.39818	51.2519	0.488921
ENSMUSG00000103129.1	Gm37393	lncRNA	0	65.7393	69.6082	12.5836	274.513	107.563
ENSMUSG00000102719.1	Gm37760	lncRNA	2145.31	1192.7	56.0733	78.298	245.728	155.477
ENSMUSG00000102615.1	Gm37844	lncRNA	2.15177	0	151.785	278.937	84.9517	35.6912
ENSMUSG00000102594.1	Gm38381	lncRNA	1252.33	554.088	2.90034	0	0	0
ENSMUSG00000102436.1	Gm38047	lncRNA	731.602	389.74	11.6014	16.7781	16.1478	11.7341
ENSMUSG00000102157.1	Gm37470	lncRNA	0	540.001	1.93356	6.99089	0	0
ENSMUSG00000102060.1	1700061E17Rik	lncRNA	6.45531	61.0436	301.636	83.1916	186.753	187.746
ENSMUSG00000101952.1	Gm10550	lncRNA	0	0	154.685	113.252	36.5082	50.3589
ENSMUSG00000101776.1	Gm28268	lncRNA	966.145	1026.78	0	3.49545	0.70208	1.46676
ENSMUSG00000101698.1	Gm29562	lncRNA	4817.81	3430.96	487.258	316.687	375.613	255.706
ENSMUSG00000101168.1	Gm28892	lncRNA	865.012	0	11.6014	1.39818	0.70208	0
ENSMUSG00000101162.2	Gm26728	lncRNA	17.2142	40.6957	227.194	262.158	728.759	291.886
ENSMUSG00000101104.6	Gm29247	lncRNA	4307.84	2278.96	389.613	336.961	445.821	245.438
ENSMUSG00000100164.1	2610306M01Rik	lncRNA	27.973	655.828	0	0	0	0
ENSMUSG00000100113.1	Gm28592	lncRNA	32.2765	34.4349	54.1397	199.24	155.862	522.168
ENSMUSG00000100081.1	Gm29434	lncRNA	0	0	220.426	90.1825	21.7645	126.142
ENSMUSG00000099568.1	Gm28513	lncRNA	0	29.7392	59.9404	9.08816	127.077	292.375
ENSMUSG00000098178.1	Gm42418	lncRNA	565.915	1627.83	20002.7	14866.1	22708.8	11897.9
ENSMUSG00000098098.7	Bvht	lncRNA	5097.54	1918.96	0	0	2.80832	1.95568
ENSMUSG00000097994.1	Gm26982	lncRNA	1525.6	295.827	25.1363	44.0426	68.8039	169.167
ENSMUSG00000097971.3	Gm26917	lncRNA	10.7588	25.0435	1532.35	3229.09	1431.54	578.883
ENSMUSG00000097799.1	Gm26899	lncRNA	8.60708	23.4783	444.719	207.629	279.428	189.212
ENSMUSG00000097791.1	Gm17315	lncRNA	290.489	42.261	157.585	262.158	497.073	1011.58
ENSMUSG00000097772.7	5430416N02Rik	lncRNA	79.6155	596.349	290.034	367.022	1211.79	401.404
ENSMUSG00000097769.7	Snhg4	lncRNA	490.604	134.609	24.1695	60.1217	2.80832	0
ENSMUSG00000097728.1	Gm26840	lncRNA	2143.16	845.219	2168.49	3439.52	3209.91	4536.21
ENSMUSG00000097706.1	E030037K01Rik	lncRNA	0	0	25.1363	49.6353	65.9955	114.408
ENSMUSG00000097695.1	Gm26905	lncRNA	5239.56	4172.88	256.197	260.061	127.077	111.474
ENSMUSG00000097620.7	4921514A10Rik	lncRNA	0	0	214.625	304.803	350.338	498.211
ENSMUSG00000097605.1	9430098F02Rik	lncRNA	1872.04	189.392	86.0435	81.7934	24.5728	54.2702
ENSMUSG00000097590.1	Gm26675	lncRNA	0	3.13044	269.732	78.9971	139.714	169.656
ENSMUSG00000097558.1	Gm26902	lncRNA	0	0	59.9404	92.2798	600.981	157.922
ENSMUSG00000097505.1	Gm26540	lncRNA	5183.61	1533.92	382.845	330.669	175.52	253.261
ENSMUSG00000097472.1	Gm26586	lncRNA	0	0	1607.76	1929.49	2582.25	1159.23
ENSMUSG00000097369.1	Gm26545	lncRNA	2087.22	1447.83	67.6747	162.189	234.495	16.6233
ENSMUSG00000097330.2	Gm26672	lncRNA	2.15177	0	308.403	97.1734	183.945	62.093
ENSMUSG00000097318.1	1700007L15Rik	lncRNA	0	0	22.236	38.4499	0	0
ENSMUSG00000097206.1	Gm26699	lncRNA	0	0	165.32	473.982	192.37	30.3131
ENSMUSG00000097204.2	Gm17690	lncRNA	0	0	576.201	462.797	322.255	441.985
ENSMUSG00000097185.1	Gm26596	lncRNA	0	0	217.526	315.289	89.8663	375.003
ENSMUSG00000097151.1	Gm26514	lncRNA	1065.13	0	4.83391	0	0	0
ENSMUSG00000097119.1	B230354K17Rik	lncRNA	2257.21	81.3915	0	0	0	0
ENSMUSG00000097099.2	Gm9917	lncRNA	3602.06	1496.35	4801.03	3491.95	5590.67	5909.59
ENSMUSG00000097006.7	9530082P21Rik	lncRNA	187.204	486.784	1728.6	783.679	656.445	691.823
ENSMUSG00000096976.1	Gm26882	lncRNA	150.624	280.175	2379.25	2614.59	2603.31	1312.75
ENSMUSG00000096971.1	4930556M19Rik	lncRNA	2065.7	868.698	152.751	106.961	11.9354	83.6055
ENSMUSG00000096929.7	A330023F24Rik	lncRNA	0	0	124.715	104.863	0	3.91137
ENSMUSG00000095913.1	Gm21844	lncRNA	8.60708	0	118.914	90.1825	94.0788	50.8478
ENSMUSG00000093467.1	Gm20659	lncRNA	192517	54047.1	8472.87	8772.87	8403.2	10694.2
ENSMUSG00000091562.3	Crybg3	lncRNA	2.15177	0	188.522	74.8025	156.564	1.95568
ENSMUSG00000090778.1	Gm3235	lncRNA	0	0	56.0733	22.3708	0	0
ENSMUSG00000090570.1	Gm17041	lncRNA	0	0	137.283	82.4925	252.749	367.669
ENSMUSG00000090386.9	Mir99ahg	lncRNA	0	385.044	37.7045	44.0426	0	0
ENSMUSG00000090117.7	Gm16541	lncRNA	0	4.69566	185.622	78.9971	212.028	92.4061
ENSMUSG00000089875.1	Etohd2	lncRNA	6330.51	2894.09	692.215	759.211	1619.7	966.597
ENSMUSG00000089706.7	B230216N24Rik	lncRNA	1121.07	0	4.83391	2.09727	0	0.977842
ENSMUSG00000087679.2	C330006A16Rik	lncRNA	16359.9	11649.9	2137.55	2014.08	869.878	1492.68
ENSMUSG00000087589.3	D430040D24Rik	lncRNA	0	0	58.0069	71.3071	120.758	18.579
ENSMUSG00000087519.8	AV039307	lncRNA	503.514	7.8261	0	0	0	0
ENSMUSG00000087478.1	4930506C21Rik	lncRNA	14528.8	9308.37	764.724	1282.13	1039.08	415.583
ENSMUSG00000087366.7	Junos	lncRNA	23.6695	198.783	1377.66	2551.68	779.309	4398.82
ENSMUSG00000087249.1	Gm16062	lncRNA	0	0	100.545	108.359	183.243	66.0044
ENSMUSG00000087128.7	Gm12655	lncRNA	2.15177	283.305	14.5017	44.0426	0	0
ENSMUSG00000087057.7	Gm11730	lncRNA	2.15177	131.479	121.814	103.465	329.978	258.15
ENSMUSG00000086969.1	4930443O20Rik	lncRNA	4.30354	12.5218	137.283	44.0426	2.10624	2.44461
ENSMUSG00000086918.1	4930429F24Rik	lncRNA	0	6.26088	66.7079	89.4834	99.6954	23.4682
ENSMUSG00000086859.3	Snhg20	lncRNA	0	1.56522	103.446	106.262	16.8499	72.8492
ENSMUSG00000086841.1	2410006H16Rik	lncRNA	3985.08	3695.49	1474.34	1909.91	8316.14	3424.4
ENSMUSG00000086836.1	Gm13748	lncRNA	49.4907	46.9566	221.393	281.034	203.603	327.577
ENSMUSG00000086533.2	Mypopos	lncRNA	3427.77	402.262	58.9736	32.1581	0.70208	0
ENSMUSG00000086503.3	Xist	lncRNA	7320.32	2660.88	0	0	0	0
ENSMUSG00000086429.9	Gt(ROSA)26Sor	lncRNA	2545.54	2717.22	0	0	0	0
ENSMUSG00000086389.1	Gm15998	lncRNA	30.1248	84.5219	436.985	352.341	130.587	3.42245
ENSMUSG00000086350.1	B230369F24Rik	lncRNA	2117.34	272.348	48.3391	87.3861	61.7831	64.0487
ENSMUSG00000086341.1	Gm15932	lncRNA	0	0	549.132	257.265	299.788	327.088
ENSMUSG00000085784.1	Gm12158	lncRNA	772.485	1884.53	169.187	183.161	108.822	54.7592
ENSMUSG00000085742.1	Gm13536	lncRNA	0	0	26.1031	48.9362	0	0
ENSMUSG00000085714.1	Gm13008	lncRNA	24280.6	6171.67	1223.94	1133.92	1003.27	901.571
ENSMUSG00000085705.1	Gm16046	lncRNA	3911.92	1332	551.065	841.004	208.518	188.724
ENSMUSG00000085704.1	4921531C22Rik	lncRNA	0	3.13044	72.5086	196.444	0	128.586
ENSMUSG00000085663.1	Gm15718	lncRNA	4094.82	3081.92	195.29	401.976	338.403	286.508
ENSMUSG00000085587.1	Gm14493	lncRNA	0	15.6522	98.6117	156.596	61.7831	178.945
ENSMUSG00000085505.1	Gm12868	lncRNA	5007.17	2906.62	8372.32	4604.9	3953.41	3531.97
ENSMUSG00000085492.7	Trmt61b	lncRNA	1934.44	2687.48	0	0	0	0
ENSMUSG00000085396.7	Firre	lncRNA	1426.62	2678.09	149.851	105.562	2.10624	48.4032
ENSMUSG00000085327.1	Gm16104	lncRNA	114.044	233.218	0	0.699089	0	0
ENSMUSG00000085295.7	4930430E12Rik	lncRNA	4.30354	7.8261	9.66781	8.38907	109.525	25.9128
ENSMUSG00000085227.1	6330418K02Rik	lncRNA	0	0	19.3356	41.9453	0	0
ENSMUSG00000085211.2	B430219N15Rik	lncRNA	118.347	62.6088	216.559	250.274	339.105	144.721
ENSMUSG00000085148.1	Mir22hg	lncRNA	8011.04	2804.88	3.86712	8.38907	0	14.6676
ENSMUSG00000085133.2	B930095G15Rik	lncRNA	514.273	383.479	163.386	89.4834	16.8499	17.6012
ENSMUSG00000085095.2	Gm15635	lncRNA	230.239	183.131	2306.74	407.569	368.592	256.684
ENSMUSG00000085001.1	Rapgef4os2	lncRNA	0	0	248.463	81.7934	177.626	198.013
ENSMUSG00000084960.1	B430010I23Rik	lncRNA	17.2142	300.522	1365.09	518.724	746.311	577.416
ENSMUSG00000084896.1	Gm11632	lncRNA	0	0	51.2394	22.3708	0	0
ENSMUSG00000084880.1	Tomm6os	lncRNA	1538.52	2103.66	0	0	0	0
ENSMUSG00000084799.7	Ino80dos	lncRNA	2332.52	1094.09	102.479	56.6262	111.631	50.3589
ENSMUSG00000080727.2	C920021L13Rik	lncRNA	1071.58	507.132	7144.51	9527.19	9080	5160.56
ENSMUSG00000078190.6	Dnm3os	lncRNA	505.666	1483.83	254.263	302.706	39.3165	44.9807
ENSMUSG00000074461.2	Gm10699	lncRNA	4.30354	0	88.9439	92.2798	0	0
ENSMUSG00000074398.5	Gm15441	lncRNA	475.541	172.174	0	0	0	0
ENSMUSG00000073765.6	Gm12863	lncRNA	469.086	0	1.93356	0	0	0
ENSMUSG00000073155.12	1810058I24Rik	lncRNA	5084.63	3571.83	24.1695	23.769	2.80832	69.4268
ENSMUSG00000072844.6	G530011O06Rik	lncRNA	6.45531	17.2174	57.0401	3.49545	157.266	163.789
ENSMUSG00000068601.2	Gm10244	lncRNA	19.3659	43.8262	82.1764	104.863	195.178	337.356
ENSMUSG00000066175.2	2510046G10Rik	lncRNA	4.30354	0	132.449	115.35	199.391	43.514
ENSMUSG00000056579.17	Tug1	lncRNA	86821.8	23483	8541.51	4114.14	5276.13	4383.18
ENSMUSG00000055323.5	Gm9967	lncRNA	514.273	154.957	374.144	590.73	794.755	579.372
ENSMUSG00000053332.13	Gas5	lncRNA	21788.8	19732.7	89.9106	210.426	146.033	97.7842
ENSMUSG00000053263.3	Gm12592	lncRNA	0	1.56522	259.097	171.976	157.968	53.2924
ENSMUSG00000035983.4	Gm7008	lncRNA	0	0	256.197	314.59	902.173	1692.16
ENSMUSG00000030623.4	Prss23os	lncRNA	604.647	566.61	2446.92	2471.98	1885.09	2012.89
ENSMUSG00000029386.15	Tctn2	lncRNA	2.15177	0	167.253	221.611	158.67	8.31166
ENSMUSG00000026729.9	4930562F07Rik	lncRNA	0	0	379.945	596.323	661.36	307.042
ENSMUSG00000022639.14	Dubr	lncRNA	3754.84	518.088	247.496	197.143	114.439	139.831
75815	4930470H14Rik	lncRNA	1222.21	610.436	17.4021	25.1672	11.2333	11.2452
72997	Kantr	lncRNA	2274.42	453.914	1082.79	549.484	112.333	18.0901
69895	Snhg8	lncRNA	342.131	56.348	0	0	0	0
68074	A930013F10Rik	lncRNA	2414.29	87.6524	187.556	189.453	11.9354	12.7119
66293	1810032O08Rik	lncRNA	32.2765	698.089	379.945	380.304	1076.99	707.469
433520	Gm14403	lncRNA	178.597	14.087	303.569	186.657	15.4458	4.88921
408064	BC064078	lncRNA	0	0	32.8706	80.3952	0.70208	0
319973	A630077J23Rik	lncRNA	0	0	16.4353	67.1125	49.1456	47.9143
319786	B930059L03Rik	lncRNA	423.899	86.0871	0	0	0	0
319722	E330033B04Rik	lncRNA	1303.97	1089.39	172.087	76.8998	14.7437	0.488921
108169038	LOC108169038	lncRNA	27.973	477.392	1261.65	1309.39	1069.97	1645.71
108168890	LOC108168890	lncRNA	1514.85	588.523	36.7377	20.2736	58.2727	33.7356
108168876	LOC108168876	lncRNA	4669.34	594.784	43.5051	175.471	0.70208	0
108168826	LOC108168826	lncRNA	0	0	67.6747	22.3708	0	0
108168763	LOC108168763	lncRNA	21745.8	11460.5	734.754	1275.14	2059.9	1375.34
108168254	LOC108168254	lncRNA	2668.19	641.741	82.1764	34.9545	116.545	88.0058
108167777	LOC108167777	lncRNA	0	0	49.3058	66.4135	155.16	0
108167755	LOC108167755	lncRNA	137.713	746.61	5631.5	1114.35	844.603	3524.63
108167645	LOC108167645	lncRNA	4686.55	2997.4	149.851	141.216	451.438	80.1831
108167534	LOC108167534	lncRNA	477.693	0	0.966781	3.49545	0	0.488921
105247187	Gm42329	lncRNA	1039.3	785.741	55.1065	37.7508	43.529	5.37813
105246959	Gm42151	lncRNA	2.15177	0	133.416	46.1399	65.2935	64.5376
105246945	Gm42139	lncRNA	2050.64	1308.52	53.173	190.152	122.162	14.1787
105246702	Gm41949	lncRNA	3494.47	4756.71	532.696	450.912	427.567	339.311
105246560	Gm41834	lncRNA	1897.86	0	18.3688	6.99089	11.2333	24.935
105246046	LOC105246046	lncRNA	402.381	325.566	12.5682	5.59271	0	0.977842
105245727	Gm41131	lncRNA	395.926	0	0.966781	0	0	0
105245356	Gm40826	lncRNA	679.959	396.001	8.70103	41.9453	0.70208	0
105245324	Gm40799	lncRNA	742.361	0	3.86712	6.99089	0	0.488921
105244957	Gm40475	lncRNA	1852.67	0	49.3058	4.89362	2.80832	3.42245
105244946	Gm40468	lncRNA	0	585.393	30.937	52.4317	0	0
105244479	Gm40080	lncRNA	0	1374.26	24.1695	0	13.3395	0.488921
105243998	Gm39693	lncRNA	0	0	47.3723	34.9545	0	0
105243468	Gm39383	lncRNA	1028.55	0	0	0	0	0
105243448	Gm26849	lncRNA	576.674	0	8.70103	0	0.70208	0
105243236	Gm39210	lncRNA	406.685	208.174	3.86712	1.39818	4.21248	8.31166
105242680	LOC105242680	lncRNA	1052.22	0	6.76747	0	101.802	39.1137
103729	AI450353	lncRNA	2078.61	771.654	67.6747	41.2463	7.72288	48.4032
102643083	LOC102643083	lncRNA	0	10.9565	227.194	69.9089	17.552	7.82274
102642842	Gm38639	lncRNA	0	6.26088	72.5086	79.6962	0.70208	115.385
102640379	Gm11716	lncRNA	247.454	1798.44	90.8774	65.0153	296.278	230.282
102638917	Gm35363	lncRNA	1951.66	1.56522	2.90034	1.39818	0.70208	0
102638760	Gm35247	lncRNA	1213.6	0	0	0	0	0
102638216	Gm34829	lncRNA	546.55	7.8261	0	0	0.70208	0
102637946	Gm34632	lncRNA	0	0	113.113	48.2371	9.82912	0
102637715	Gm34455	lncRNA	1829	225.392	12.5682	36.3526	5.61664	3.91137
102637364	Gm34194	lncRNA	667.049	541.566	69.6082	35.6535	12.6374	4.88921
102637315	Gm34159	lncRNA	0	18.7827	262.964	271.247	261.174	121.741
102637289	Gm34140	lncRNA	2.15177	0	386.712	368.42	43.529	113.43
102636516	Gm15742	lncRNA	0	605.74	0.966781	0	0	0
102636393	LOC102636393	lncRNA	720.843	0	10.6346	0	0	0
102636055	Gm38486	lncRNA	0	419.479	0	0	0	0
102635561	Ggnbp2os	lncRNA	0	0	54.1397	125.137	23.1687	123.208
102635429	Gm20655	lncRNA	0	504.001	29.9702	39.8481	0	0
102635316	Gm32688	lncRNA	7356.9	6465.93	0	0	0	0
102635066	Gm32497	lncRNA	21.5177	1.56522	619.707	285.927	185.349	129.564
102634871	Gm32352	lncRNA	1151.2	123.652	29.9702	20.2736	4.21248	4.88921
102633905	Gm31619	lncRNA	4.30354	0	28.0366	46.839	94.7808	167.7
102633618	Gm31402	lncRNA	0	0	1.93356	1.39818	131.991	2.93353
102632778	LOC102632778	lncRNA	0	0	93.7778	104.863	160.074	61.6041
102632132	Gm30286	lncRNA	1519.15	0	20.3024	23.769	1.40416	0
102631912	LOC102631912	lncRNA	1183.47	1278.79	0	0	0	0
100504309	Toporsos	lncRNA	30.1248	31.3044	190.456	317.386	297.682	57.6927
100503676	Gm38426	lncRNA	0	0	44.4719	25.1672	35.104	90.9393
100502619	AW046200	lncRNA	985.511	0	0	0	0	0

## Sheet: Fb_Cb
geneID	geneName	type	baseMean	log2FoldChange	lfcSE	stat	pvalue	padj	up.down.Fb
102635316	Gm32688	lncRNA	1888.5	10.4099	0.886178	11.747	7.31707e-32	1.14629e-27	down
ENSMUSG00000104444.1	Gm33051	lncRNA	1293.75	-9.85487	0.91159	-10.8106	3.06532e-27	2.40107e-23	up
ENSMUSG00000086503.3	Xist	lncRNA	1276.5	9.78604	0.926138	10.5665	4.2607e-26	2.22494e-22	down
ENSMUSG00000097472.1	Gm26586	lncRNA	1106.75	-9.63016	0.921249	-10.4534	1.41407e-25	5.53819e-22	up
ENSMUSG00000098098.7	Bvht	lncRNA	899.75	9.30967	0.940791	9.89557	4.35126e-23	1.36334e-19	down
ENSMUSG00000086429.9	Gt(ROSA)26Sor	lncRNA	730.75	9.06657	0.938321	9.66255	4.34921e-22	8.51685e-19	down
ENSMUSG00000085148.1	Mir22hg	lncRNA	1383.75	7.60356	0.797134	9.53863	1.44729e-21	2.51924e-18	down
ENSMUSG00000061808.3	Ttr	protein_coding	1278.5	-9.45418	1.00941	-9.36604	7.53083e-21	1.17978e-17	up
ENSMUSG00000085492.7	Trmt61b	lncRNA	655	8.86278	0.959094	9.24078	2.44699e-20	3.48496e-17	down
ENSMUSG00000027861.13	Casq2	protein_coding	810.25	-8.41793	0.947587	-8.88354	6.47644e-19	7.80461e-16	up
ENSMUSG00000097971.3	Gm26917	lncRNA	1557.25	-7.37433	0.831885	-8.86461	7.67698e-19	8.59054e-16	up
ENSMUSG00000031375.17	Bgn	protein_coding	698.5	-7.49034	0.853308	-8.778	1.66405e-18	1.62931e-15	up
ENSMUSG00000084880.1	Tomm6os	lncRNA	515.75	8.52042	0.975281	8.73637	2.40713e-18	2.21824e-15	down
ENSMUSG00000073155.12	1810058I24Rik	lncRNA	1177	5.91102	0.677548	8.72414	2.68217e-18	2.33438e-15	down
ENSMUSG00000050919.8	Zfp366	protein_coding	706.75	-7.272	0.84228	-8.63371	5.93923e-18	4.89705e-15	up
ENSMUSG00000024165.8	Hn1l	protein_coding	411	-7.42957	0.901896	-8.23772	1.75524e-16	1.37488e-13	up
102631912	LOC102631912	lncRNA	342.75	7.94908	1.00044	7.9456	1.93254e-15	1.31631e-12	down
ENSMUSG00000023092.16	Fhl1	protein_coding	357.75	-7.22549	0.913954	-7.90574	2.66344e-15	1.73856e-12	up
ENSMUSG00000097204.2	Gm17690	lncRNA	315.5	-7.84527	1.00219	-7.8281	4.95305e-15	3.10378e-12	up
ENSMUSG00000049751.6	Rpl36al	protein_coding	619	6.28304	0.827306	7.59459	3.08779e-14	1.7916e-11	down
ENSMUSG00000026729.9	4930562F07Rik	lncRNA	312.5	-7.74267	1.02882	-7.52579	5.24044e-14	2.93203e-11	up
ENSMUSG00000066441.14	Rdh11	protein_coding	344.75	-7.10535	0.944746	-7.52091	5.43947e-14	2.93844e-11	up
ENSMUSG00000053332.13	Gas5	lncRNA	5782.75	5.46891	0.732881	7.4622	8.50904e-14	4.44342e-11	down
ENSMUSG00000096449.1	Gm4076	protein_coding	273.25	7.26277	0.997314	7.28233	3.28102e-13	1.65808e-10	down
ENSMUSG00000029474.7	Rnf34	protein_coding	344	-6.61037	0.908579	-7.27551	3.45121e-13	1.68958e-10	up
ENSMUSG00000028024.14	Enpep	protein_coding	361.5	-7.49089	1.03113	-7.26477	3.73667e-13	1.74514e-10	up
ENSMUSG00000019143.15	Hars2	protein_coding	325.5	-6.6817	0.919971	-7.26295	3.7875e-13	1.74514e-10	up
ENSMUSG00000061171.15	Slc38a11	protein_coding	330.75	-6.80836	0.956037	-7.12144	1.06806e-12	4.64783e-10	up
ENSMUSG00000046818.7	Ddit4l	protein_coding	303	-7.57124	1.06589	-7.10324	1.21866e-12	5.15987e-10	up
ENSMUSG00000028453.10	Fancg	protein_coding	234.75	-7.36003	1.04331	-7.05448	1.73248e-12	7.14239e-10	up
ENSMUSG00000086341.1	Gm15932	lncRNA	235	-7.35623	1.04477	-7.04098	1.90888e-12	7.66783e-10	up
ENSMUSG00000004558.14	Ndrg2	protein_coding	378.75	-6.25352	0.892493	-7.0068	2.43827e-12	9.5495e-10	up
ENSMUSG00000026389.16	Steap3	protein_coding	254.25	-6.88192	0.986781	-6.97411	3.0781e-12	1.17613e-09	up
102637289	Gm34140	lncRNA	233	-7.0224	1.01396	-6.92572	4.3377e-12	1.58034e-09	up
ENSMUSG00000037890.13	Wdr19	protein_coding	248.5	-6.83673	0.993278	-6.883	5.8607e-12	2.08668e-09	up
ENSMUSG00000015776.12	Med22	protein_coding	356.75	-6.16543	0.898261	-6.86374	6.70786e-12	2.33523e-09	up
ENSMUSG00000025816.15	Sec61a2	protein_coding	213.25	-7.20327	1.05661	-6.81736	9.27256e-12	3.15791e-09	up
ENSMUSG00000039069.19	Mtg2	protein_coding	213	-7.19792	1.05776	-6.80487	1.0114e-11	3.37119e-09	up
ENSMUSG00000002602.16	Axl	protein_coding	366.5	-6.34634	0.940918	-6.74484	1.53195e-11	4.89787e-09	up
ENSMUSG00000026723.10	Trdmt1	protein_coding	251.75	-6.18888	0.919394	-6.73148	1.67948e-11	5.26215e-09	up
ENSMUSG00000025169.6	Ogfod3	protein_coding	297.75	-6.34812	0.946177	-6.70923	1.95653e-11	6.00999e-09	up
ENSMUSG00000080727.2	C920021L13Rik	lncRNA	5461	-4.43131	0.663864	-6.67503	2.47182e-11	7.30632e-09	up
ENSMUSG00000047330.8	Kcne4	protein_coding	290.25	-7.10165	1.07007	-6.63664	3.20919e-11	9.31021e-09	up
ENSMUSG00000026520.8	Pycr2	protein_coding	250	-6.58685	0.992932	-6.63374	3.27278e-11	9.32208e-09	up
ENSMUSG00000000561.14	Wdr77	protein_coding	221.75	-6.47515	0.978106	-6.62009	3.58972e-11	1.00422e-08	up
ENSMUSG00000054237.5	Fra10ac1	protein_coding	221.75	-6.87731	1.04262	-6.59619	4.21869e-11	1.15448e-08	up
ENSMUSG00000035062.13	Zc4h2	protein_coding	203.25	-6.80592	1.0321	-6.59425	4.27423e-11	1.15448e-08	up
ENSMUSG00000030249.15	Abcc9	protein_coding	1256.5	-5.31725	0.82011	-6.48358	8.95687e-11	2.33864e-08	up
ENSMUSG00000090641.1	Zfp712	protein_coding	178.5	-6.93503	1.0752	-6.44997	1.11871e-10	2.87306e-08	up
ENSMUSG00000068922.14	Msto1	protein_coding	222.5	-6.2722	0.973632	-6.44207	1.17858e-10	2.978e-08	up
ENSMUSG00000102594.1	Gm38381	lncRNA	235.75	6.47813	1.00739	6.43058	1.2712e-10	3.11165e-08	down
ENSMUSG00000101776.1	Gm28268	lncRNA	278.5	6.33869	0.98566	6.43091	1.2684e-10	3.11165e-08	down
ENSMUSG00000040219.4	Ttc12	protein_coding	180.25	-6.92308	1.08177	-6.39977	1.55607e-10	3.75036e-08	up
ENSMUSG00000046185.10	Zfp84	protein_coding	208	-6.35678	0.99445	-6.39226	1.63454e-10	3.87981e-08	up
ENSMUSG00000035983.4	Gm7008	lncRNA	179.75	-6.91048	1.08444	-6.37242	1.86072e-10	4.35075e-08	up
ENSMUSG00000061759.15	Armt1	protein_coding	239.75	-6.46649	1.01974	-6.34131	2.27817e-10	5.17243e-08	up
ENSMUSG00000097206.1	Gm26699	lncRNA	213.25	-7.00244	1.11099	-6.30288	2.92161e-10	6.53856e-08	up
ENSMUSG00000041577.5	Prelp	protein_coding	169	-6.82871	1.08781	-6.27745	3.44161e-10	7.59384e-08	up
ENSMUSG00000026748.13	Plxdc2	protein_coding	265.25	-6.69199	1.06977	-6.25555	3.96127e-10	8.61907e-08	up
ENSMUSG00000022881.14	Rfc4	protein_coding	228.25	-5.87385	0.941404	-6.23946	4.39097e-10	9.42315e-08	up
ENSMUSG00000033883.11	D3Ertd254e	protein_coding	319.5	-5.30424	0.853882	-6.21191	5.23448e-10	1.10815e-07	up
ENSMUSG00000059791.14	Nrm	protein_coding	222	-6.07037	0.979389	-6.19812	5.71426e-10	1.19359e-07	up
ENSMUSG00000022180.6	Slc7a8	protein_coding	171	-6.80148	1.0991	-6.18825	6.08365e-10	1.25403e-07	up
ENSMUSG00000097185.1	Gm26596	lncRNA	170	-6.79334	1.09953	-6.17842	6.47469e-10	1.30042e-07	up
ENSMUSG00000098178.1	Gm42418	lncRNA	10815.5	-4.66267	0.757722	-6.15354	7.57732e-10	1.50261e-07	up
ENSMUSG00000038059.6	Smim3	protein_coding	209.75	-6.9164	1.12789	-6.13216	8.66937e-10	1.69768e-07	up
ENSMUSG00000097620.7	4921514A10Rik	lncRNA	165.5	-6.75253	1.10248	-6.12485	9.07667e-10	1.7555e-07	up
ENSMUSG00000028581.17	Laptm5	protein_coding	165.75	-6.4757	1.06204	-6.0974	1.07806e-09	2.0348e-07	up
ENSMUSG00000022420.15	Dnal4	protein_coding	225.5	-6.05828	0.993553	-6.09759	1.07679e-09	2.0348e-07	up
ENSMUSG00000095325.1	Zfp870	protein_coding	164.5	-6.45385	1.06633	-6.0524	1.42706e-09	2.56969e-07	up
ENSMUSG00000072941.5	Sod3	protein_coding	1064.25	-6.26719	1.04101	-6.02028	1.74114e-09	3.09963e-07	up
ENSMUSG00000022946.8	Dopey2	protein_coding	193.75	-6.18467	1.0287	-6.01214	1.83085e-09	3.22272e-07	up
ENSMUSG00000039206.13	Daglb	protein_coding	161.75	-6.67952	1.11534	-5.98876	2.1145e-09	3.68064e-07	up
ENSMUSG00000027994.14	Mcub	protein_coding	168.25	-6.44016	1.07925	-5.96728	2.41248e-09	4.15318e-07	up
ENSMUSG00000031075.18	Ano1	protein_coding	280.75	-5.9056	0.990122	-5.96452	2.45353e-09	4.17794e-07	up
ENSMUSG00000045980.13	Tmem104	protein_coding	233.5	-5.55302	0.934628	-5.94142	2.82561e-09	4.75978e-07	up
ENSMUSG00000025231.16	Sufu	protein_coding	231.25	-5.71751	0.962827	-5.93826	2.88069e-09	4.79309e-07	up
ENSMUSG00000045983.15	Eif4g1	protein_coding	748.75	-4.74665	0.803515	-5.90736	3.4763e-09	5.67289e-07	up
ENSMUSG00000033540.18	Idua	protein_coding	192.5	-6.51525	1.10345	-5.90442	3.53885e-09	5.71542e-07	up
ENSMUSG00000067430.7	Zfp763	protein_coding	175.5	-6.2324	1.06087	-5.87483	4.23287e-09	6.56556e-07	up
ENSMUSG00000024785.6	Rcl1	protein_coding	167	-6.01612	1.02388	-5.87582	4.20754e-09	6.56556e-07	up
ENSMUSG00000096976.1	Gm26882	lncRNA	1613.5	-4.32806	0.736546	-5.87616	4.199e-09	6.56556e-07	up
ENSMUSG00000027834.15	Serpini1	protein_coding	580.5	-6.05605	1.03455	-5.85382	4.8041e-09	7.37853e-07	up
ENSMUSG00000027618.17	Nfs1	protein_coding	298	-5.55496	0.950347	-5.84519	5.05976e-09	7.69575e-07	up
ENSMUSG00000039648.14	Kyat1	protein_coding	138.75	-6.51135	1.11472	-5.84126	5.18089e-09	7.80421e-07	up
ENSMUSG00000097119.1	B230354K17Rik	lncRNA	276.25	6.9052	1.19284	5.78888	7.08565e-09	1.04721e-06	down
ENSMUSG00000036820.11	Amdhd2	protein_coding	173.75	-6.01909	1.04187	-5.77718	7.59609e-09	1.11215e-06	up
ENSMUSG00000050192.8	Eif5a2	protein_coding	175	-6.39273	1.10759	-5.77175	7.84535e-09	1.12757e-06	up
ENSMUSG00000020100.15	Slc29a3	protein_coding	158.5	-6.11445	1.05982	-5.76931	7.95951e-09	1.13358e-06	up
ENSMUSG00000066278.6	Vps37b	protein_coding	156.75	-6.10124	1.05983	-5.75679	8.57294e-09	1.20994e-06	up
ENSMUSG00000025610.7	Map3k7cl	protein_coding	158.25	-6.55599	1.14119	-5.74487	9.19933e-09	1.28676e-06	up
ENSMUSG00000049489.5	Fam58b	protein_coding	132.75	-6.43884	1.12119	-5.74284	9.31007e-09	1.29072e-06	up
ENSMUSG00000042129.8	Rassf4	protein_coding	183	-6.04911	1.05423	-5.73797	9.58178e-09	1.31674e-06	up
ENSMUSG00000048349.9	Pou4f1	protein_coding	223.75	5.63052	0.985617	5.71269	1.11207e-08	1.51492e-06	down
ENSMUSG00000068130.11	Zfp442	protein_coding	181.5	-5.52908	0.969272	-5.70436	1.16778e-08	1.57711e-06	up
ENSMUSG00000023118.15	Sympk	protein_coding	168	-5.68276	0.997873	-5.69487	1.23465e-08	1.65317e-06	up
ENSMUSG00000042331.13	Specc1	protein_coding	145	-6.22151	1.09413	-5.68626	1.29855e-08	1.72399e-06	up
ENSMUSG00000031750.15	Il34	protein_coding	156.25	-5.89945	1.03843	-5.68115	1.33796e-08	1.75723e-06	up
ENSMUSG00000028454.16	Pigo	protein_coding	154	-5.88688	1.0364	-5.68012	1.34602e-08	1.75723e-06	up
ENSMUSG00000032498.9	Mlh1	protein_coding	129.25	-6.3913	1.12614	-5.6754	1.38367e-08	1.79145e-06	up
ENSMUSG00000023903.7	Mmp25	protein_coding	143.25	-6.20253	1.09572	-5.66066	1.5079e-08	1.93629e-06	up
ENSMUSG00000038181.16	Chpf2	protein_coding	143	-5.98726	1.06162	-5.63975	1.70302e-08	2.16907e-06	up
ENSMUSG00000022817.14	Itgb5	protein_coding	134	-6.39758	1.13519	-5.63567	1.74375e-08	2.20303e-06	up
ENSMUSG00000052794.13	1700030K09Rik	protein_coding	127.25	-6.35498	1.13137	-5.61708	1.94216e-08	2.43407e-06	up
102635066	Gm32497	lncRNA	266.25	-5.52691	0.984341	-5.61484	1.96747e-08	2.44622e-06	up
ENSMUSG00000067567.12	Hdac8	protein_coding	125.75	-6.34342	1.13096	-5.60891	2.03609e-08	2.49199e-06	up
ENSMUSG00000028990.13	Lzic	protein_coding	203	-5.26427	0.938411	-5.60977	2.02594e-08	2.49199e-06	up
ENSMUSG00000021958.4	Pinx1	protein_coding	220.25	-5.49018	0.986918	-5.56296	2.65237e-08	3.22109e-06	up
ENSMUSG00000049739.10	Zfp646	protein_coding	366	-4.53697	0.822218	-5.51796	3.42961e-08	4.09037e-06	up
ENSMUSG00000032606.7	Nicn1	protein_coding	519	-5.41534	0.981431	-5.5178	3.43267e-08	4.09037e-06	up
ENSMUSG00000029524.16	Sirt4	protein_coding	134	-6.09656	1.10503	-5.51709	3.4465e-08	4.09037e-06	up
ENSMUSG00000066357.6	Wdr6	protein_coding	225.5	-5.77212	1.04737	-5.51106	3.56686e-08	4.20138e-06	up
ENSMUSG00000035845.17	Alg12	protein_coding	187.5	-5.84621	1.06286	-5.50042	3.78878e-08	4.39667e-06	up
ENSMUSG00000026766.16	Mmadhc	protein_coding	387.25	-4.83658	0.87926	-5.50074	3.78203e-08	4.39667e-06	up
ENSMUSG00000063894.14	Zkscan8	protein_coding	132.25	-6.32348	1.15082	-5.49475	3.91275e-08	4.50714e-06	up
ENSMUSG00000053263.3	Gm12592	lncRNA	129.75	-6.06232	1.10418	-5.49035	4.01132e-08	4.58696e-06	up
ENSMUSG00000035051.14	Dhx57	protein_coding	152.75	-5.66727	1.03489	-5.47619	4.34592e-08	4.93356e-06	up
ENSMUSG00000022494.13	Shisa9	protein_coding	192.5	6.52351	1.19578	5.45544	4.88513e-08	5.50579e-06	down
ENSMUSG00000094441.1	Zfp955a	protein_coding	127.5	-6.03039	1.10797	-5.44274	5.24665e-08	5.81435e-06	up
ENSMUSG00000102615.1	Gm37844	lncRNA	140.25	-6.09812	1.12058	-5.44194	5.27025e-08	5.81435e-06	up
ENSMUSG00000030207.15	Fam234b	protein_coding	167.75	-6.2176	1.14374	-5.43619	5.44308e-08	5.96302e-06	up
ENSMUSG00000038046.4	Mrm3	protein_coding	123.75	-6.23835	1.15424	-5.40472	6.49095e-08	6.96487e-06	up
ENSMUSG00000005611.15	Mrvi1	protein_coding	119.25	-6.21527	1.14978	-5.40562	6.45855e-08	6.96487e-06	up
ENSMUSG00000048497.11	Mmgt2	protein_coding	122.5	-6.23024	1.1535	-5.40117	6.62088e-08	7.05597e-06	up
105244024	Gm39712	lncRNA	131.25	-6.02868	1.11884	-5.38835	7.11064e-08	7.52671e-06	up
ENSMUSG00000029718.14	Pcolce	protein_coding	165.25	-5.99602	1.11623	-5.37167	7.80112e-08	8.20217e-06	up
ENSMUSG00000020415.16	Pttg1	protein_coding	2097.5	3.65162	0.680015	5.36991	7.87738e-08	8.22714e-06	down
ENSMUSG00000026858.18	Miga2	protein_coding	131	-6.01664	1.12187	-5.36306	8.18239e-08	8.48909e-06	up
ENSMUSG00000041528.15	Rnf123	protein_coding	173.5	-5.30002	0.990851	-5.34896	8.84626e-08	9.10689e-06	up
ENSMUSG00000040701.15	Ap1g2	protein_coding	119	-6.18634	1.15676	-5.34798	8.89412e-08	9.10689e-06	up
ENSMUSG00000027427.13	Polr3f	protein_coding	255.25	-4.82423	0.902307	-5.34655	8.96467e-08	9.11951e-06	up
ENSMUSG00000025453.16	Nnt	protein_coding	208	5.37883	1.0067	5.34304	9.14018e-08	9.23807e-06	down
ENSMUSG00000002847.6	Pla1a	protein_coding	156.25	-6.12585	1.14735	-5.33912	9.3401e-08	9.37961e-06	up
ENSMUSG00000029126.7	Nsg1	protein_coding	127	-5.98124	1.12195	-5.33111	9.76167e-08	9.74053e-06	up
ENSMUSG00000021518.3	Ptdss1	protein_coding	521	-4.35502	0.819585	-5.31369	1.07427e-07	1.06516e-05	up
ENSMUSG00000026027.13	Stradb	protein_coding	135.25	-5.65846	1.06522	-5.31204	1.08407e-07	1.06812e-05	up
ENSMUSG00000034379.8	Wdr5b	protein_coding	110	-6.11313	1.15362	-5.29909	1.16383e-07	1.13953e-05	up
ENSMUSG00000026239.14	Pde6d	protein_coding	207.5	-5.13805	0.973433	-5.27828	1.30403e-07	1.26611e-05	up
ENSMUSG00000022621.16	Rabl2	protein_coding	109	-6.09648	1.15542	-5.27642	1.31735e-07	1.26611e-05	up
ENSMUSG00000029386.15	Tctn2	lncRNA	123.75	-5.93996	1.12562	-5.27704	1.31287e-07	1.26611e-05	up
ENSMUSG00000064090.14	Vrk2	protein_coding	124	-5.74343	1.08917	-5.27321	1.34057e-07	1.28057e-05	up
ENSMUSG00000038642.10	Ctss	protein_coding	137	-5.80772	1.10726	-5.24515	1.56155e-07	1.48262e-05	up
ENSMUSG00000030177.14	Ccdc77	protein_coding	176.25	-5.58629	1.06548	-5.24297	1.58009e-07	1.49119e-05	up
ENSMUSG00000024906.9	Mus81	protein_coding	171.75	-5.55771	1.06444	-5.22125	1.77717e-07	1.66714e-05	up
ENSMUSG00000021453.2	Gadd45g	protein_coding	1443.5	-4.19127	0.803086	-5.21895	1.79939e-07	1.67793e-05	up
ENSMUSG00000025793.15	Hgs	protein_coding	460	-4.98505	0.956091	-5.21399	1.84817e-07	1.71322e-05	up
ENSMUSG00000048108.13	Tmem72	protein_coding	940	3.86666	0.742346	5.2087	1.90166e-07	1.73206e-05	down
ENSMUSG00000038349.10	Plcl1	protein_coding	125.75	-6.14989	1.18056	-5.20929	1.89564e-07	1.73206e-05	up
ENSMUSG00000018733.10	Pex12	protein_coding	154.5	-5.58878	1.07281	-5.20949	1.8936e-07	1.73206e-05	up
ENSMUSG00000020697.16	Lig3	protein_coding	138.5	-5.79634	1.11524	-5.1974	2.02096e-07	1.83008e-05	up
ENSMUSG00000078435.5	AU041133	protein_coding	105.25	-6.03558	1.16153	-5.19623	2.03367e-07	1.831e-05	up
ENSMUSG00000024170.15	Telo2	protein_coding	136.5	-5.47911	1.05676	-5.18483	2.16215e-07	1.93555e-05	up
ENSMUSG00000045665.4	Mfsd5	protein_coding	248.25	-4.80647	0.927979	-5.17951	2.22469e-07	1.98023e-05	up
ENSMUSG00000033706.13	Smyd5	protein_coding	136.5	-5.96083	1.1517	-5.17568	2.27085e-07	2.00989e-05	up
ENSMUSG00000006345.10	Ggt1	protein_coding	120.25	-5.85853	1.14051	-5.13677	2.79506e-07	2.45997e-05	up
ENSMUSG00000056014.15	A430033K04Rik	protein_coding	135.25	-5.59465	1.08972	-5.13401	2.83628e-07	2.46851e-05	up
ENSMUSG00000039158.11	Akna	protein_coding	195.5	-4.98054	0.969943	-5.13488	2.82321e-07	2.46851e-05	up
ENSMUSG00000026924.17	Sec16a	protein_coding	756.25	-4.29764	0.837434	-5.13192	2.86801e-07	2.48234e-05	up
ENSMUSG00000049241.5	Hcar1	protein_coding	115.25	-5.82639	1.13583	-5.12961	2.90345e-07	2.4992e-05	up
ENSMUSG00000047719.2	Ubiad1	protein_coding	112.25	-5.7997	1.13492	-5.11023	3.21765e-07	2.75452e-05	up
ENSMUSG00000034997.4	Htr2a	protein_coding	130	-5.71011	1.11967	-5.0998	3.40012e-07	2.89491e-05	up
ENSMUSG00000033326.15	Kdm4a	protein_coding	103.5	-5.97151	1.17354	-5.08846	3.6099e-07	3.0569e-05	up
ENSMUSG00000055612.15	Cdca7	protein_coding	122.75	-5.66298	1.11327	-5.08678	3.64193e-07	3.06744e-05	up
ENSMUSG00000037071.2	Scd1	protein_coding	100.5	-5.95023	1.1709	-5.08176	3.73951e-07	3.13279e-05	up
ENSMUSG00000037112.16	Sik2	protein_coding	109.25	-5.76595	1.13592	-5.076	3.85464e-07	3.21207e-05	up
ENSMUSG00000062590.13	Armc9	protein_coding	110.75	-5.77371	1.13826	-5.07242	3.92788e-07	3.25087e-05	up
ENSMUSG00000033253.18	Szt2	protein_coding	100.25	-5.94364	1.17192	-5.0717	3.94271e-07	3.25087e-05	up
ENSMUSG00000028653.16	Trit1	protein_coding	235.75	-4.96598	0.983267	-5.05049	4.40671e-07	3.61443e-05	up
ENSMUSG00000097330.2	Gm26672	lncRNA	115.75	-5.79272	1.14741	-5.0485	4.45289e-07	3.63328e-05	up
ENSMUSG00000048486.6	Fitm2	protein_coding	98.75	-5.92037	1.17378	-5.04385	4.56257e-07	3.6655e-05	up
ENSMUSG00000035495.15	Tstd2	protein_coding	180.25	-5.53246	1.09677	-5.04433	4.55116e-07	3.6655e-05	up
108167645	LOC108167645	lncRNA	1113.5	3.33154	0.661767	5.03431	4.79582e-07	3.81377e-05	down
ENSMUSG00000062110.14	Scfd2	protein_coding	97.75	-5.9015	1.17586	-5.01888	5.19726e-07	4.11214e-05	up
ENSMUSG00000026399.12	Cd55	protein_coding	106	-5.71283	1.14184	-5.00318	5.63912e-07	4.43932e-05	up
ENSMUSG00000070923.4	Klhl9	protein_coding	56039	3.63834	0.729613	4.98667	6.14304e-07	4.81184e-05	down
ENSMUSG00000051043.16	Gprc5c	protein_coding	153.5	-5.277	1.05903	-4.98286	6.26506e-07	4.88301e-05	up
ENSMUSG00000071072.12	Ptges3	protein_coding	118659	3.53535	0.709947	4.97974	6.36693e-07	4.92439e-05	down
ENSMUSG00000003992.14	Ssbp2	protein_coding	207.75	-5.12596	1.02945	-4.97931	6.38103e-07	4.92439e-05	up
ENSMUSG00000037366.14	Pafah2	protein_coding	95.75	-5.86695	1.1791	-4.9758	6.49774e-07	4.96554e-05	up
ENSMUSG00000051557.15	Pusl1	protein_coding	147	-5.45383	1.10192	-4.94939	7.4445e-07	5.66144e-05	up
ENSMUSG00000090523.2	Gypc	protein_coding	101	-5.87495	1.19134	-4.9314	8.16437e-07	6.14918e-05	up
ENSMUSG00000024349.9	Tmem173	protein_coding	107.5	-5.50129	1.11615	-4.92881	8.27341e-07	6.20149e-05	up
ENSMUSG00000026788.13	Zbtb43	protein_coding	205.5	-5.23931	1.06475	-4.92068	8.62428e-07	6.43372e-05	up
ENSMUSG00000002475.15	Abhd3	protein_coding	116.25	-5.55073	1.13005	-4.91195	9.01762e-07	6.69527e-05	up
ENSMUSG00000018433.14	Nol11	protein_coding	442.25	-4.84757	0.987184	-4.91051	9.08415e-07	6.71285e-05	up
ENSMUSG00000031143.4	Ccdc22	protein_coding	106.25	-5.66817	1.15611	-4.90279	9.4487e-07	6.94945e-05	up
ENSMUSG00000046223.10	Plaur	protein_coding	42035.5	3.81653	0.77935	4.89707	9.72781e-07	7.08818e-05	down
ENSMUSG00000039842.15	Mcph1	protein_coding	96.75	-5.8318	1.19082	-4.89729	9.71679e-07	7.08818e-05	up
ENSMUSG00000021338.17	Carmil1	protein_coding	118	-5.93425	1.21506	-4.88392	1.04e-06	7.51352e-05	up
ENSMUSG00000086844.1	B230206H07Rik	lncRNA	854.5	-3.77804	0.77359	-4.88377	1.04075e-06	7.51352e-05	up
ENSMUSG00000047022.18	Mipol1	protein_coding	152.25	-5.13721	1.05413	-4.87343	1.09677e-06	7.84565e-05	up
ENSMUSG00000027411.17	Vps16	protein_coding	620.5	-4.89281	1.00417	-4.87249	1.10201e-06	7.84728e-05	up
ENSMUSG00000056131.13	Pgm3	protein_coding	90.75	-5.77177	1.18893	-4.85459	1.20637e-06	8.55158e-05	up
ENSMUSG00000026879.14	Gsn	protein_coding	122.75	-5.275	1.08838	-4.84664	1.25572e-06	8.86132e-05	up
ENSMUSG00000043140.9	Tmem186	protein_coding	128	-5.43883	1.12284	-4.84381	1.27373e-06	8.94813e-05	up
ENSMUSG00000026200.13	Glb1l	protein_coding	109.25	-5.86742	1.21241	-4.83948	1.30176e-06	9.10422e-05	up
ENSMUSG00000030768.12	Disp1	protein_coding	174.75	-4.68054	0.967423	-4.83815	1.3105e-06	9.12459e-05	up
ENSMUSG00000061859.16	Patj	protein_coding	116.25	-5.22555	1.08199	-4.8296	1.3681e-06	9.44171e-05	up
ENSMUSG00000085001.1	Rapgef4os2	lncRNA	94.5	-5.77904	1.19779	-4.82477	1.40163e-06	9.6307e-05	up
ENSMUSG00000051786.14	Tubgcp6	protein_coding	140.5	-5.149	1.06805	-4.82093	1.42889e-06	9.77512e-05	up
ENSMUSG00000035783.8	Acta2	protein_coding	908.5	-4.97754	1.03619	-4.80371	1.55751e-06	0.000105628	up
ENSMUSG00000058586.11	Serhl	protein_coding	121	-5.12447	1.06863	-4.79536	1.62379e-06	0.000109648	up
ENSMUSG00000051359.14	Ncald	protein_coding	91.75	-5.73931	1.19997	-4.78287	1.72809e-06	0.00011619	up
ENSMUSG00000100081.1	Gm29434	lncRNA	90.25	-5.7273	1.19867	-4.77803	1.77018e-06	0.000118511	up
ENSMUSG00000067424.12	Zfp563	protein_coding	88.5	-5.7114	1.19752	-4.76936	1.84813e-06	0.000122682	up
ENSMUSG00000020752.11	Recql5	protein_coding	98	-5.76885	1.20936	-4.77017	1.84072e-06	0.000122682	up
ENSMUSG00000027695.16	Pld1	protein_coding	203.25	-4.70205	0.986572	-4.76605	1.87869e-06	0.000124184	up
ENSMUSG00000030701.17	Plekhb1	protein_coding	106	-5.42161	1.13797	-4.76429	1.89524e-06	0.000124751	up
ENSMUSG00000015944.9	Gatsl2	protein_coding	128	-5.27554	1.10771	-4.76258	1.9113e-06	0.000125282	up
ENSMUSG00000039168.15	Dap	protein_coding	941.25	-3.22882	0.678603	-4.75804	1.95483e-06	0.000127601	up
ENSMUSG00000096910.1	Zfp955b	protein_coding	87.25	-5.69355	1.19826	-4.75153	2.0188e-06	0.000131231	up
ENSMUSG00000087366.7	Junos	lncRNA	1304.25	-4.5686	0.962472	-4.74673	2.06727e-06	0.000133826	up
ENSMUSG00000052632.15	Asap2	protein_coding	171.25	-4.53007	0.954816	-4.74444	2.09086e-06	0.000134796	up
ENSMUSG00000105624.1	Gm43187	lncRNA	262.25	6.0417	1.27582	4.73555	2.18465e-06	0.000140265	down
ENSMUSG00000030623.4	Prss23os	lncRNA	1678.5	-3.07435	0.649972	-4.72997	2.24548e-06	0.000143582	up
ENSMUSG00000041229.15	Phf8	protein_coding	453.75	-3.68982	0.781142	-4.72362	2.31685e-06	0.000147544	up
ENSMUSG00000040621.14	Gemin8	protein_coding	123.25	-5.00641	1.06034	-4.72152	2.34088e-06	0.000148471	up
ENSMUSG00000090863.1	A530084C06Rik	protein_coding	84.75	5.64925	1.20173	4.70091	2.59003e-06	0.000162993	down
ENSMUSG00000050605.17	Zfp61	protein_coding	102.25	-5.54488	1.17955	-4.70086	2.59065e-06	0.000162993	up
ENSMUSG00000094786.1	Gm14403	protein_coding	84.5	-5.64405	1.20226	-4.69452	2.67238e-06	0.000167462	up
ENSMUSG00000020150.13	Gamt	protein_coding	94.5	-5.47952	1.17359	-4.66904	3.02606e-06	0.00018887	up
ENSMUSG00000031433.15	Rbm41	protein_coding	121	-5.3231	1.1405	-4.66736	3.05102e-06	0.000189262	up
ENSMUSG00000026198.15	Abcb6	protein_coding	92	-5.46145	1.17023	-4.66699	3.05651e-06	0.000189262	up
ENSMUSG00000028830.14	AU040320	protein_coding	357	-4.38617	0.941409	-4.65915	3.17511e-06	0.000195064	up
ENSMUSG00000024534.15	Sncaip	protein_coding	83.25	-5.61109	1.20661	-4.65029	3.31465e-06	0.000202841	up
ENSMUSG00000028991.15	Mtor	protein_coding	518.75	-4.18532	0.902726	-4.63632	3.54669e-06	0.000216196	up
ENSMUSG00000042660.7	Wdr55	protein_coding	91.25	-5.44009	1.17389	-4.63424	3.58246e-06	0.000217531	up
ENSMUSG00000106290.1	Gm43429	lncRNA	985.75	3.23969	0.699705	4.63008	3.65532e-06	0.000221097	down
ENSMUSG00000106365.1	Gm43568	lncRNA	117.25	5.58502	1.20786	4.6239	3.76599e-06	0.000226915	down
ENSMUSG00000034032.15	Rpap1	protein_coding	329.5	-4.57318	0.990187	-4.61851	3.86511e-06	0.000231996	up
ENSMUSG00000036006.19	Fam65b	protein_coding	120	-5.16865	1.11956	-4.61667	3.89943e-06	0.000233162	up
ENSMUSG00000101952.1	Gm10550	lncRNA	81.5	-5.57876	1.20915	-4.61379	3.95387e-06	0.000235519	up
ENSMUSG00000051427.14	Ccdc157	protein_coding	139	-4.65769	1.01006	-4.61128	4.00189e-06	0.000236579	up
ENSMUSG00000045658.16	Pid1	protein_coding	103	-5.18232	1.12441	-4.60895	4.04713e-06	0.000238355	up
ENSMUSG00000003762.13	Coq8b	protein_coding	96.25	-5.45781	1.18556	-4.60356	4.15334e-06	0.000243694	up
ENSMUSG00000053226.6	Dand5	protein_coding	92.5	-5.43239	1.18048	-4.60185	4.1876e-06	0.000244787	up
ENSMUSG00000030309.16	Caprin2	protein_coding	378.5	3.64959	0.793696	4.59822	4.2612e-06	0.000247244	down
ENSMUSG00000097799.1	Gm26899	lncRNA	195	-4.52461	0.984319	-4.59669	4.29254e-06	0.000248144	up
ENSMUSG00000063931.14	Pepd	protein_coding	549	-3.8861	0.845624	-4.59554	4.31624e-06	0.000248596	up
ENSMUSG00000074398.5	Gm15441	lncRNA	83.75	5.57832	1.21616	4.58683	4.50034e-06	0.00025825	down
ENSMUSG00000044645.7	Gm7334	protein_coding	461	3.56477	0.778089	4.58144	4.6178e-06	0.000264024	down
ENSMUSG00000043300.2	B3galnt1	protein_coding	88.25	-5.38893	1.17816	-4.57402	4.78448e-06	0.000272048	up
ENSMUSG00000015659.12	Serac1	protein_coding	83	-5.56584	1.21694	-4.57366	4.79287e-06	0.000272048	up
ENSMUSG00000039917.10	Rhbdd2	protein_coding	252.5	-4.88626	1.06965	-4.56809	4.92192e-06	0.000275384	up
ENSMUSG00000024251.9	Thada	protein_coding	204	-4.80429	1.05149	-4.56903	4.89981e-06	0.000275384	up
ENSMUSG00000020692.14	Nle1	protein_coding	99.25	-5.28775	1.15754	-4.56809	4.92197e-06	0.000275384	up
ENSMUSG00000068854.7	Hist2h2be	protein_coding	79.75	-5.53923	1.21336	-4.5652	4.99029e-06	0.000278213	up
ENSMUSG00000038582.15	Pptc7	protein_coding	105.75	-5.0499	1.1078	-4.55849	5.15235e-06	0.000285218	up
ENSMUSG00000019487.10	Trip10	protein_coding	721	-3.16808	0.695425	-4.55561	5.22344e-06	0.000288135	up
ENSMUSG00000040998.18	Npnt	protein_coding	142.5	-4.73448	1.03986	-4.55297	5.28935e-06	0.00028973	up
72578	2700054A10Rik	lncRNA	79.5	-5.53082	1.21463	-4.55349	5.27628e-06	0.00028973	up
ENSMUSG00000042684.8	Npl	protein_coding	87.5	-5.37034	1.18088	-4.54775	5.42229e-06	0.000295561	up
ENSMUSG00000009566.12	Fpgs	protein_coding	96.75	-5.26089	1.15692	-4.54731	5.43352e-06	0.000295561	up
ENSMUSG00000040521.11	Tsfm	protein_coding	218.25	-4.9049	1.08064	-4.53888	5.65545e-06	0.000305512	up
ENSMUSG00000029557.7	Mrm2	protein_coding	93.75	-5.2352	1.15365	-4.53793	5.68085e-06	0.000305793	up
ENSMUSG00000078779.4	Zfp59	protein_coding	89.5	-5.37622	1.18631	-4.53187	5.84644e-06	0.000311867	up
ENSMUSG00000040811.15	Eml2	protein_coding	88.75	-5.37092	1.1852	-4.53164	5.85272e-06	0.000311867	up
ENSMUSG00000020152.7	Actr2	protein_coding	32836.8	2.85177	0.631012	4.51935	6.20291e-06	0.000329406	down
ENSMUSG00000022559.7	Fbxl6	protein_coding	217.75	-4.226	0.940027	-4.49562	6.93684e-06	0.000367137	up
ENSMUSG00000020155.2	Kcnmb1	protein_coding	121	-5.01218	1.11588	-4.4917	7.06576e-06	0.000372701	up
ENSMUSG00000062101.12	Zfp119b	protein_coding	108	-5.03681	1.1228	-4.48596	7.25876e-06	0.00038032	up
ENSMUSG00000030956.15	Fam53b	protein_coding	85.25	-5.32289	1.18643	-4.48646	7.2418e-06	0.00038032	up
ENSMUSG00000043230.2	Fam124b	protein_coding	112.25	-5.32081	1.18929	-4.47393	7.67935e-06	0.000399683	up
ENSMUSG00000038506.13	Dcun1d2	protein_coding	321.25	-4.38016	0.9796	-4.47138	7.77168e-06	0.000402474	up
ENSMUSG00000038352.15	Arl5c	protein_coding	783.25	3.08755	0.690784	4.46962	7.83573e-06	0.000402474	down
ENSMUSG00000026944.18	Abca2	protein_coding	151	-4.62586	1.03472	-4.47066	7.79793e-06	0.000402474	up
ENSMUSG00000026659.13	Dusp12	protein_coding	114.75	-4.96319	1.11031	-4.47011	7.81791e-06	0.000402474	up
ENSMUSG00000003099.11	Ppp5c	protein_coding	465.75	-3.6355	0.813612	-4.46834	7.88286e-06	0.000403004	up
ENSMUSG00000055172.10	C1ra	protein_coding	88.25	-5.16058	1.15574	-4.46518	8.00012e-06	0.000406915	up
ENSMUSG00000027360.5	Hdc	protein_coding	76.25	-5.45494	1.22267	-4.4615	8.13866e-06	0.000412622	up
ENSMUSG00000097590.1	Gm26675	lncRNA	99.5	-5.23683	1.17463	-4.45828	8.26184e-06	0.000416174	up
ENSMUSG00000029136.9	Rbks	protein_coding	80	-5.47723	1.22908	-4.45638	8.33572e-06	0.000417733	up
ENSMUSG00000000934.8	Top1mt	protein_coding	85.75	-5.3107	1.19178	-4.45611	8.34612e-06	0.000417733	up
ENSMUSG00000050394.14	Armcx6	protein_coding	90.25	-5.16802	1.1617	-4.44866	8.64076e-06	0.000431102	up
ENSMUSG00000055923.16	Aasdh	protein_coding	101.75	-5.10152	1.14853	-4.4418	8.9208e-06	0.000443661	up
ENSMUSG00000039942.15	Ptger4	protein_coding	230	5.01853	1.13006	4.44095	8.95617e-06	0.000444011	down
ENSMUSG00000103380.1	Gm37756	lncRNA	84	-5.48701	1.2382	-4.43145	9.3601e-06	0.000462502	up
ENSMUSG00000026471.14	Mr1	protein_coding	312	-4.77556	1.07925	-4.42488	9.64957e-06	0.000472407	up
ENSMUSG00000105643.1	Gm42611	lncRNA	653	3.08412	0.697911	4.41907	9.91248e-06	0.000483766	down
ENSMUSG00000029283.17	Cdc7	protein_coding	89	-5.31265	1.20246	-4.41813	9.95573e-06	0.000484368	up
ENSMUSG00000038485.5	Socs7	protein_coding	245.25	-4.60079	1.04327	-4.40997	1.03387e-05	0.000501442	up
ENSMUSG00000001524.14	Gtf2h4	protein_coding	74.5	-5.41055	1.22766	-4.40722	1.04706e-05	0.000506272	up
ENSMUSG00000038240.13	Pdss2	protein_coding	88.25	-5.13154	1.16542	-4.40315	1.06688e-05	0.00051427	up
ENSMUSG00000026638.15	Irf6	protein_coding	82	-5.2475	1.19602	-4.38746	1.14684e-05	0.000547757	up
ENSMUSG00000097695.1	Gm26905	lncRNA	1435.5	2.84929	0.650268	4.38172	1.17748e-05	0.00056068	down
ENSMUSG00000026544.6	Dusp23	protein_coding	165.25	-4.93846	1.12791	-4.37843	1.19536e-05	0.000567469	up
ENSMUSG00000039254.16	Pomt1	protein_coding	108	-4.99065	1.14033	-4.37649	1.20607e-05	0.000570824	up
ENSMUSG00000028431.11	Ikbkap	protein_coding	206.25	-4.31847	0.986954	-4.37556	1.21123e-05	0.000571541	up
ENSMUSG00000003575.13	Crtc1	protein_coding	150.5	-5.02226	1.15097	-4.36352	1.27985e-05	0.000602108	up
ENSMUSG00000061479.15	Snrpa	protein_coding	431.5	-3.66283	0.839567	-4.36276	1.28433e-05	0.000602407	up
ENSMUSG00000022620.14	Arsa	protein_coding	306	-3.73764	0.858386	-4.35426	1.33516e-05	0.000624374	up
ENSMUSG00000086234.3	Usp46os2	lncRNA	72.75	-5.36274	1.23331	-4.34826	1.37222e-05	0.0006398	up
ENSMUSG00000027661.4	Slc2a10	protein_coding	80.75	-5.21209	1.20139	-4.33838	1.43536e-05	0.000665279	up
ENSMUSG00000021375.9	Kif13a	protein_coding	174	-4.76209	1.0985	-4.33508	1.45707e-05	0.000673347	up
ENSMUSG00000026213.15	Stk11ip	protein_coding	141.25	-4.87843	1.12664	-4.33007	1.49059e-05	0.000686812	up
ENSMUSG00000026832.12	Cytip	protein_coding	71.75	-5.34348	1.23455	-4.32828	1.50278e-05	0.000688378	up
ENSMUSG00000036636.9	Clcn7	protein_coding	522.5	-4.40973	1.02087	-4.31958	1.56326e-05	0.000713995	up
ENSMUSG00000073437.10	D330041H03Rik	lncRNA	91.5	-5.11204	1.18455	-4.3156	1.59168e-05	0.000724863	up
ENSMUSG00000037029.8	Zfp146	protein_coding	71.5	-5.32935	1.23707	-4.30805	1.64703e-05	0.000745735	up
ENSMUSG00000057778.14	Cyb5d2	protein_coding	189.75	-4.04446	0.939111	-4.30669	1.65713e-05	0.000748144	up
ENSMUSG00000096929.7	A330023F24Rik	lncRNA	70.75	-5.31863	1.23708	-4.29936	1.71294e-05	0.000771119	up
ENSMUSG00000020707.6	Rnf135	protein_coding	70.75	-5.31817	1.23718	-4.29861	1.71876e-05	0.000771521	up
ENSMUSG00000038836.15	Agbl3	protein_coding	78	-5.16895	1.20306	-4.29651	1.73505e-05	0.000776608	up
ENSMUSG00000048776.8	Pthlh	protein_coding	81	-5.18569	1.20971	-4.28673	1.81323e-05	0.000796017	up
ENSMUSG00000043831.12	Lysmd4	protein_coding	80.25	-5.18169	1.20806	-4.28927	1.79259e-05	0.000796017	up
ENSMUSG00000037957.14	Wdr20	protein_coding	282.5	-3.67119	0.855816	-4.2897	1.78914e-05	0.000796017	up
ENSMUSG00000034259.7	Exosc4	protein_coding	270.5	-4.142	0.966024	-4.28767	1.80553e-05	0.000796017	up
ENSMUSG00000033585.5	Ndn	protein_coding	73.25	-5.32881	1.24291	-4.28737	1.80797e-05	0.000796017	up
ENSMUSG00000002814.15	Top3a	protein_coding	98.25	-5.14153	1.19917	-4.28757	1.80636e-05	0.000796017	up
ENSMUSG00000041408.16	Wapl	protein_coding	23326.5	2.9558	0.689931	4.2842	1.83397e-05	0.000802227	down
102637719	Gm38500	lncRNA	77.75	-5.16009	1.2046	-4.28367	1.83837e-05	0.000802227	up
ENSMUSG00000105285.1	Gm43238	lncRNA	128.75	5.54883	1.30309	4.25821	2.06068e-05	0.000896741	down
ENSMUSG00000070972.13	Dnajc25	protein_coding	922.5	3.10068	0.729656	4.24952	2.14233e-05	0.000929687	down
ENSMUSG00000029923.4	Rab19	protein_coding	69.5	-5.27676	1.24271	-4.24616	2.17463e-05	0.000938504	up
ENSMUSG00000023284.15	Zfp605	protein_coding	69.5	-5.27676	1.24271	-4.24616	2.17463e-05	0.000938504	up
108168890	LOC108168890	lncRNA	287.75	3.61603	0.853334	4.23754	2.25984e-05	0.000972601	down
ENSMUSG00000039704.6	Lmbrd2	protein_coding	76	-5.12022	1.20897	-4.23519	2.2836e-05	0.000978943	up
ENSMUSG00000004561.14	Mettl17	protein_coding	135.75	-4.39893	1.03874	-4.23485	2.28708e-05	0.000978943	up
ENSMUSG00000061046.9	Haghl	protein_coding	68.5	-5.261	1.24298	-4.23255	2.31051e-05	0.000980935	up
ENSMUSG00000027330.16	Cdc25b	protein_coding	157	-4.7699	1.12693	-4.23264	2.30967e-05	0.000980935	up
ENSMUSG00000022120.3	Rnf219	protein_coding	68.5	-5.26155	1.24285	-4.23344	2.30147e-05	0.000980935	up
ENSMUSG00000024011.16	Pi16	protein_coding	69	-5.26231	1.2444	-4.22881	2.34928e-05	0.000994699	up
ENSMUSG00000030929.17	Eri2	protein_coding	69	-5.25643	1.24577	-4.21942	2.44935e-05	0.00103427	up
ENSMUSG00000025158.7	Rfng	protein_coding	93.75	-4.70735	1.11696	-4.21442	2.50423e-05	0.00104897	up
ENSMUSG00000016087.13	Fli1	protein_coding	46807.8	2.49276	0.591411	4.21493	2.49851e-05	0.00104897	down
ENSMUSG00000022360.7	Atad2	protein_coding	216.25	-4.06221	0.964935	-4.20983	2.55567e-05	0.00106766	up
ENSMUSG00000091562.3	Crybg3	lncRNA	76.75	-5.10697	1.2156	-4.2012	2.65504e-05	0.00110328	up
75815	4930470H14Rik	lncRNA	254	3.70466	0.881792	4.20129	2.65401e-05	0.00110328	down
ENSMUSG00000020876.14	Snx11	protein_coding	283.75	-3.90366	0.92971	-4.19879	2.68341e-05	0.00111212	up
ENSMUSG00000041329.13	Atp1b2	protein_coding	1652	-4.11089	0.980024	-4.19468	2.73256e-05	0.00112951	up
ENSMUSG00000085310.7	Gm11491	lncRNA	67.25	-5.22464	1.24717	-4.1892	2.79943e-05	0.0011541	up
ENSMUSG00000046404.5	Yod1	protein_coding	7812.75	2.57096	0.614276	4.18534	2.84734e-05	0.00116163	down
ENSMUSG00000037275.14	Gemin5	protein_coding	104.25	-4.87975	1.16581	-4.18571	2.8427e-05	0.00116163	up
ENSMUSG00000022442.15	Ttll1	protein_coding	67	-5.22077	1.2472	-4.18599	2.83924e-05	0.00116163	up
ENSMUSG00000022253.14	Nadk2	protein_coding	193	-4.13521	0.987761	-4.18644	2.83359e-05	0.00116163	up
ENSMUSG00000033220.6	Rac2	protein_coding	75.25	-5.08425	1.21608	-4.18086	2.90414e-05	0.00118172	up
ENSMUSG00000040841.5	Six5	protein_coding	121	-4.6185	1.10634	-4.17457	2.9855e-05	0.00121168	up
ENSMUSG00000036529.17	Sbf1	protein_coding	210.5	-3.8074	0.913112	-4.1697	3.05004e-05	0.00123467	up
ENSMUSG00000078954.9	Arhgap8	protein_coding	66.75	-5.20113	1.2509	-4.1579	3.21186e-05	0.00129683	up
ENSMUSG00000033735.9	Spr	protein_coding	306.25	-3.42004	0.823275	-4.15418	3.2645e-05	0.00131132	up
ENSMUSG00000029521.7	Chek2	protein_coding	155	-4.48731	1.08014	-4.15437	3.2619e-05	0.00131132	up
ENSMUSG00000027395.15	Polr1b	protein_coding	85.75	-4.84989	1.16846	-4.15065	3.31526e-05	0.00132631	up
ENSMUSG00000055900.14	Tmem69	protein_coding	66	-5.19021	1.25081	-4.14947	3.33248e-05	0.00132841	up
ENSMUSG00000090570.1	Gm17041	lncRNA	66	-5.18968	1.25094	-4.14862	3.34479e-05	0.00132994	up
ENSMUSG00000070284.10	Gmppb	protein_coding	96.5	-4.70131	1.13381	-4.14646	3.37654e-05	0.00133916	up
ENSMUSG00000035713.15	Usp35	protein_coding	221	3.80515	0.917841	4.14576	3.38686e-05	0.00133986	down
ENSMUSG00000030621.17	Me3	protein_coding	100	-4.82982	1.1667	-4.13974	3.47696e-05	0.00136516	up
102637315	Gm34159	lncRNA	169	-4.60687	1.11283	-4.13978	3.47636e-05	0.00136516	up
ENSMUSG00000027487.11	Cdk5rap1	protein_coding	89	-4.86867	1.17652	-4.13818	3.50078e-05	0.00136766	up
ENSMUSG00000022178.10	Ajuba	protein_coding	89.25	-4.8696	1.17728	-4.1363	3.52952e-05	0.00137546	up
ENSMUSG00000031174.17	Rpgr	protein_coding	65.75	-5.17706	1.25298	-4.13179	3.59947e-05	0.00139578	up
ENSMUSG00000023953.8	Polh	protein_coding	66.75	-5.17801	1.25621	-4.12191	3.75736e-05	0.00144727	up
ENSMUSG00000087249.1	Gm16062	lncRNA	65.75	-5.17062	1.25447	-4.12175	3.75998e-05	0.00144727	up
ENSMUSG00000085704.1	4921531C22Rik	lncRNA	90.5	-5.00126	1.21404	-4.11953	3.79647e-05	0.00145773	up
ENSMUSG00000000359.3	Rem1	protein_coding	142.5	-4.86921	1.18245	-4.11791	3.82329e-05	0.00146444	up
ENSMUSG00000001983.7	Taco1	protein_coding	65	-5.16195	1.25383	-4.11694	3.83936e-05	0.00146701	up
ENSMUSG00000001870.15	Ltbp1	protein_coding	81.5	-4.79905	1.166	-4.11582	3.85798e-05	0.0014675	up
ENSMUSG00000100164.1	2610306M01Rik	lncRNA	109	5.37509	1.3074	4.11128	3.93466e-05	0.0014925	down
ENSMUSG00000001555.10	Fkbp10	protein_coding	76	-4.88986	1.18989	-4.10951	3.96504e-05	0.00150039	up
ENSMUSG00000025086.12	Trub1	protein_coding	82	-4.79845	1.1687	-4.10578	4.02945e-05	0.00152109	up
ENSMUSG00000040613.14	Apobec1	protein_coding	118.25	-4.57152	1.11508	-4.09972	4.13654e-05	0.00155533	up
ENSMUSG00000026072.12	Il1r1	protein_coding	24423.8	2.9072	0.709155	4.09952	4.14001e-05	0.00155533	down
ENSMUSG00000098176.1	Ccdc166	protein_coding	98.5	-4.79791	1.17192	-4.09405	4.23897e-05	0.00158491	up
ENSMUSG00000024423.5	Impact	protein_coding	12596	2.49998	0.610788	4.09304	4.25746e-05	0.00158803	down
ENSMUSG00000004880.11	Lbr	protein_coding	78977.2	2.77088	0.677568	4.08945	4.32403e-05	0.00160903	down
ENSMUSG00000059851.15	Kmt5c	protein_coding	82.5	-4.79104	1.17377	-4.08176	4.46953e-05	0.00164833	up
ENSMUSG00000045757.6	Zfp764	protein_coding	92.5	-4.54389	1.11325	-4.08165	4.47172e-05	0.00164833	up
ENSMUSG00000085095.2	Gm15635	lncRNA	799.25	-3.40164	0.834138	-4.07803	4.54188e-05	0.00167026	up
ENSMUSG00000020652.17	Cenpo	protein_coding	79.5	-4.89849	1.20279	-4.0726	4.64904e-05	0.00170566	up
ENSMUSG00000068329.12	Htra2	protein_coding	63.5	-5.12008	1.25813	-4.0696	4.7094e-05	0.00172127	up
ENSMUSG00000069729.13	Arid1b	protein_coding	10454.5	3.07485	0.756378	4.06523	4.79842e-05	0.00174819	down
ENSMUSG00000036138.16	Acaa1a	protein_coding	242.25	-4.47306	1.10081	-4.06343	4.83571e-05	0.00175362	up
ENSMUSG00000108092.1	Gm44189	lncRNA	202.75	4.14916	1.0211	4.06344	4.83554e-05	0.00175362	down
ENSMUSG00000003153.10	Slc2a3	protein_coding	63.75	-5.11636	1.25987	-4.06102	4.88597e-05	0.00176775	up
ENSMUSG00000020973.7	Dnaaf2	protein_coding	76.5	-5.02268	1.23725	-4.05954	4.91693e-05	0.00177485	up
ENSMUSG00000096916.7	Zfp850	protein_coding	81.75	-4.77391	1.17615	-4.05893	4.92986e-05	0.00177543	up
ENSMUSG00000028687.17	Mutyh	protein_coding	63.5	-5.11266	1.25983	-4.05823	4.94458e-05	0.00177665	up
ENSMUSG00000053580.16	Tanc2	protein_coding	93	-4.63591	1.1428	-4.05661	4.97904e-05	0.00177826	up
ENSMUSG00000035064.17	Eef2k	protein_coding	155.75	-4.04315	0.996729	-4.05642	4.98313e-05	0.00177826	up
ENSMUSG00000027425.18	Csrp2bp	protein_coding	188	-4.18152	1.03082	-4.05651	4.98113e-05	0.00177826	up
ENSMUSG00000033373.16	Fntb	protein_coding	249	-4.42496	1.09118	-4.05521	5.00882e-05	0.00178337	up
ENSMUSG00000026333.14	Gin1	protein_coding	110.5	-4.665	1.15077	-4.0538	5.03913e-05	0.00179009	up
ENSMUSG00000007216.6	Zfp775	protein_coding	101.5	-4.79618	1.18427	-4.04992	5.12348e-05	0.00181594	up
ENSMUSG00000056459.14	Zbtb25	protein_coding	66.25	-5.1254	1.26635	-4.04739	5.17924e-05	0.00183156	up
ENSMUSG00000056310.14	Tyw1	protein_coding	301.25	-3.83845	0.948556	-4.04663	5.19606e-05	0.00183337	up
ENSMUSG00000050234.7	Gja4	protein_coding	1994.5	-2.85863	0.706669	-4.04521	5.22756e-05	0.00184034	up
ENSMUSG00000066175.2	2510046G10Rik	lncRNA	77	-4.85841	1.20438	-4.03395	5.48465e-05	0.00192221	up
ENSMUSG00000053333.15	Dis3l2	protein_coding	229	-4.48667	1.1139	-4.02791	5.62757e-05	0.0019548	up
ENSMUSG00000037455.16	Slc18b1	protein_coding	72.5	-4.97559	1.23492	-4.02908	5.5995e-05	0.0019548	up
ENSMUSG00000104022.1	Gm37214	lncRNA	176	3.72378	0.92431	4.02871	5.60838e-05	0.0019548	down
ENSMUSG00000040213.13	Kyat3	protein_coding	66.25	-5.11024	1.26968	-4.02483	5.70156e-05	0.00197612	up
ENSMUSG00000001334.9	Fndc5	protein_coding	91	4.7101	1.17109	4.02199	5.77085e-05	0.00199572	down
ENSMUSG00000105255.1	Gm42413	lncRNA	385.75	-3.31034	0.82322	-4.02121	5.78997e-05	0.00199792	up
102632778	LOC102632778	lncRNA	62.75	-5.08205	1.26411	-4.02025	5.81369e-05	0.0020017	up
ENSMUSG00000026643.16	Nmt2	protein_coding	25184	2.73392	0.682147	4.00781	6.12838e-05	0.00209623	down
ENSMUSG00000103567.1	Pcdhga5	protein_coding	62	-5.06593	1.26508	-4.00444	6.21653e-05	0.00212175	up
ENSMUSG00000026357.3	Rgs18	protein_coding	1018.25	2.63761	0.658856	4.00332	6.24601e-05	0.0021229	down
ENSMUSG00000018830.8	Myh11	protein_coding	362.75	-4.41674	1.10333	-4.0031	6.25189e-05	0.0021229	up
ENSMUSG00000102719.1	Gm37760	lncRNA	483.25	3.11233	0.777545	4.00277	6.26056e-05	0.0021229	down
ENSMUSG00000084799.7	Ino80dos	lncRNA	493.5	3.01894	0.755018	3.99849	6.37469e-05	0.00215693	down
103729	AI450353	lncRNA	398	3.20823	0.802954	3.99554	6.45477e-05	0.00217932	down
ENSMUSG00000000148.17	Brat1	protein_coding	102.25	-4.49708	1.12599	-3.99388	6.50009e-05	0.0021899	up
ENSMUSG00000053334.6	Ficd	protein_coding	62.75	-5.06182	1.26865	-3.98993	6.6094e-05	0.00222195	up
ENSMUSG00000030281.16	Il17rc	protein_coding	68.5	-4.91832	1.23435	-3.98454	6.76101e-05	0.00226805	up
ENSMUSG00000034205.16	Loxl2	protein_coding	954.25	2.75018	0.691648	3.97628	7.00019e-05	0.00233899	down
ENSMUSG00000023845.6	Lnpep	protein_coding	218	-4.2863	1.07799	-3.97621	7.00233e-05	0.00233899	up
ENSMUSG00000038425.17	Poli	protein_coding	61.5	-5.04059	1.26899	-3.97213	7.12334e-05	0.00237435	up
ENSMUSG00000042506.15	Usp22	protein_coding	12305.5	2.44473	0.616176	3.96759	7.26023e-05	0.00241484	down
ENSMUSG00000035575.11	Utp6	protein_coding	308.25	-3.25812	0.822376	-3.96184	7.4374e-05	0.00246852	up
ENSMUSG00000034522.9	Zfp395	protein_coding	92.5	-4.8011	1.21219	-3.96067	7.47387e-05	0.00247538	up
ENSMUSG00000046178.3	Nxph1	protein_coding	186.25	5.38802	1.3627	3.95392	7.68816e-05	0.00253564	down
105243672	Gm39503	lncRNA	449.75	2.95034	0.746348	3.95304	7.71661e-05	0.00253967	down
ENSMUSG00000037012.18	Hk1	protein_coding	808.75	-2.83973	0.718659	-3.95143	7.76843e-05	0.00255137	up
ENSMUSG00000062794.8	Zfp599	protein_coding	63.75	-5.03962	1.27689	-3.9468	7.92036e-05	0.00259582	up
ENSMUSG00000042745.9	Id1	protein_coding	6745.75	-3.2003	0.812636	-3.93817	8.21058e-05	0.00268479	up
ENSMUSG00000025059.16	Gk	protein_coding	81	-4.59089	1.16588	-3.93772	8.22608e-05	0.00268479	up
ENSMUSG00000063659.11	Zbtb18	protein_coding	758.25	2.75074	0.700636	3.92606	8.63489e-05	0.00281235	down
ENSMUSG00000022604.18	Cep97	protein_coding	189.75	-4.07918	1.04111	-3.91811	8.92445e-05	0.00289463	up
ENSMUSG00000086859.3	Snhg20	lncRNA	66	-4.85666	1.24049	-3.91511	9.03642e-05	0.00292489	up
ENSMUSG00000067825.11	Pex26	protein_coding	65.5	-4.85107	1.23986	-3.91259	9.13126e-05	0.00294949	up
ENSMUSG00000001305.5	Rrp15	protein_coding	274	-4.10135	1.04851	-3.91161	9.16841e-05	0.0029554	up
ENSMUSG00000024091.8	Vapa	protein_coding	7524.75	2.56995	0.657254	3.91014	9.22428e-05	0.00296122	down
ENSMUSG00000026208.9	Des	protein_coding	105.5	-4.56424	1.16902	-3.90433	9.44883e-05	0.00302093	up
ENSMUSG00000033009.15	Ogfod1	protein_coding	274.25	-3.78438	0.969503	-3.90342	9.4841e-05	0.00302603	up
ENSMUSG00000107331.1	Gm42732	lncRNA	1232.25	2.56188	0.657554	3.89607	9.77666e-05	0.00310672	down
ENSMUSG00000051768.9	Xrcc1	protein_coding	179.5	-4.36299	1.12056	-3.89357	9.8779e-05	0.0031262	up
ENSMUSG00000086533.2	Mypopos	lncRNA	490.25	3.6383	0.934378	3.89382	9.86797e-05	0.0031262	down
319786	B930059L03Rik	lncRNA	64	4.99965	1.28616	3.88727	0.000101377	0.00319551	down
ENSMUSG00000039062.15	Anpep	protein_coding	124	-4.51619	1.16201	-3.88654	0.000101684	0.00319874	up
ENSMUSG00000007670.9	Khsrp	protein_coding	3787.5	3.05323	0.786179	3.88363	0.000102907	0.00323075	down
ENSMUSG00000032417.10	Rwdd2a	protein_coding	58.25	-4.95543	1.27614	-3.88313	0.000103122	0.00323102	up
ENSMUSG00000027628.10	Aar2	protein_coding	1112.25	-2.63359	0.678462	-3.88171	0.000103725	0.00324343	up
ENSMUSG00000026694.19	Mettl13	protein_coding	95.5	-4.57271	1.17903	-3.87838	0.000105155	0.00328158	up
ENSMUSG00000059540.15	Tcea2	protein_coding	158	-4.25515	1.0973	-3.87783	0.000105394	0.0032825	up
ENSMUSG00000025758.10	Plk4	protein_coding	58.25	-4.94989	1.27737	-3.87506	0.0001066	0.0033135	up
105244933	Gm40455	lncRNA	58	-4.9451	1.27751	-3.8709	0.000108433	0.00335714	up
ENSMUSG00000046731.4	Kctd11	protein_coding	82.75	-4.93891	1.2766	-3.8688	0.000109371	0.00337285	up
ENSMUSG00000106229.1	Gm19409	lncRNA	791	3.02106	0.781697	3.86474	0.000111207	0.00342274	down
ENSMUSG00000042408.13	Zmym6	protein_coding	217.75	-4.2133	1.09042	-3.86393	0.000111579	0.00342744	up
ENSMUSG00000034586.14	Hid1	protein_coding	64.75	-4.8142	1.24652	-3.86212	0.000112407	0.00343939	up
ENSMUSG00000060279.14	Ap2a1	protein_coding	119.25	-4.22205	1.09397	-3.85939	0.00011367	0.00347124	up
ENSMUSG00000054115.11	Skp2	protein_coding	57.75	-4.93367	1.2791	-3.85714	0.000114723	0.00349659	up
ENSMUSG00000053647.4	Gper1	protein_coding	1423	-3.24285	0.841307	-3.85454	0.000115949	0.00352709	up
ENSMUSG00000051678.4	Pcdhb6	protein_coding	64	-4.79907	1.24733	-3.84749	0.000119334	0.00362304	up
ENSMUSG00000024187.14	Fam234a	protein_coding	719.5	-3.77886	0.982785	-3.84506	0.000120525	0.00365211	up
ENSMUSG00000031310.16	Zmym3	protein_coding	235.5	-3.96731	1.03246	-3.84258	0.00012175	0.00368211	up
ENSMUSG00000000378.15	Ccm2	protein_coding	421.75	-3.65821	0.952444	-3.84087	0.000122601	0.0037007	up
ENSMUSG00000103583.1	Gm38325	lncRNA	165.25	5.25211	1.36831	3.8384	0.000123841	0.00373095	down
ENSMUSG00000018008.7	Cyth4	protein_coding	151	-4.07194	1.06222	-3.83341	0.000126377	0.00380004	up
ENSMUSG00000062232.14	Rapgef2	protein_coding	14955.5	2.43687	0.636288	3.82983	0.000128233	0.00384848	down
ENSMUSG00000107091.1	Gm43343	lncRNA	410	2.88319	0.754397	3.82185	0.000132457	0.00396762	down
ENSMUSG00000090117.7	Gm16541	lncRNA	78	-4.61751	1.21118	-3.81239	0.000137629	0.00411469	up
ENSMUSG00000104973.1	A530041M06Rik	lncRNA	683.5	2.80555	0.736329	3.81018	0.000138866	0.00414377	down
108168254	LOC108168254	lncRNA	447.25	3.26761	0.858228	3.80739	0.00014044	0.00417267	down
ENSMUSG00000060206.11	Zfp462	protein_coding	69.75	-4.67383	1.22791	-3.80632	0.000141052	0.00417717	up
ENSMUSG00000057219.11	Armc7	protein_coding	64.25	-4.76965	1.25608	-3.79724	0.000146313	0.00431666	up
ENSMUSG00000021486.6	Prelid1	protein_coding	973.75	-2.7924	0.735519	-3.7965	0.000146754	0.00432152	up
ENSMUSG00000020932.14	Gfap	protein_coding	69.25	-4.80609	1.26609	-3.796	0.000147048	0.00432206	up
ENSMUSG00000044149.6	Nkrf	protein_coding	61.5	-4.73853	1.25245	-3.78342	0.000154686	0.00452111	up
ENSMUSG00000104515.1	Gm37163	lncRNA	210.75	3.6552	0.966022	3.78376	0.000154476	0.00452111	down
102635561	Ggnbp2os	lncRNA	59.75	-4.89658	1.29399	-3.78408	0.000154276	0.00452111	up
ENSMUSG00000039656.16	Rxrb	protein_coding	124.5	-4.22733	1.11789	-3.78153	0.000155866	0.00454709	up
100504309	Toporsos	lncRNA	172.25	-3.6754	0.972539	-3.77918	0.000157346	0.00458174	up
105243236	Gm39210	lncRNA	83	4.33615	1.14821	3.77643	0.000159092	0.00462399	down
ENSMUSG00000016529.5	Il10	protein_coding	155	5.17811	1.37147	3.77559	0.000159626	0.00463094	down
ENSMUSG00000054178.1	Gm9938	protein_coding	55	-4.85403	1.28622	-3.77386	0.000160741	0.00465465	up
ENSMUSG00000050954.15	Zfp169	protein_coding	64.25	-4.91387	1.30419	-3.76775	0.000164723	0.00473496	up
ENSMUSG00000030443.16	Zfp583	protein_coding	93	-4.25367	1.12879	-3.76835	0.00016433	0.00473496	up
ENSMUSG00000026814.16	Eng	protein_coding	4600.5	-2.99411	0.794382	-3.7691	0.000163836	0.00473496	up
ENSMUSG00000026049.11	Tex30	protein_coding	2239.5	2.42714	0.644141	3.76803	0.000164542	0.00473496	down
ENSMUSG00000004814.10	Ccl24	protein_coding	152.75	5.16107	1.37221	3.76115	0.000169135	0.00485288	down
ENSMUSG00000018171.9	Vmp1	protein_coding	17324	2.382	0.633434	3.76045	0.000169606	0.0048575	down
ENSMUSG00000042606.9	Hirip3	protein_coding	74.5	-4.55978	1.21353	-3.75744	0.00017166	0.00490734	up
ENSMUSG00000030630.16	Fah	protein_coding	54.5	-4.8372	1.28797	-3.75567	0.000172879	0.00493321	up
ENSMUSG00000028358.15	Zfp618	protein_coding	61.75	-4.72038	1.25829	-3.75142	0.000175838	0.00500852	up
ENSMUSG00000002108.10	Nr1h3	protein_coding	266.75	-4.02485	1.07397	-3.74764	0.000178504	0.00507521	up
ENSMUSG00000036151.15	Tm6sf2	protein_coding	54.75	-4.83301	1.28983	-3.747	0.000178963	0.00507906	up
108168763	LOC108168763	lncRNA	5004	2.59697	0.693238	3.74615	0.000179568	0.00508701	down
102638917	Gm35363	lncRNA	229.25	4.93621	1.31918	3.74188	0.00018265	0.00516497	down
ENSMUSG00000001751.9	Naglu	protein_coding	114.25	-3.98097	1.06475	-3.73888	0.000184844	0.00521452	up
ENSMUSG00000001630.13	Stk38l	protein_coding	12659.8	2.80207	0.749502	3.73857	0.000185068	0.00521452	down
ENSMUSG00000042772.15	Smg7	protein_coding	20293.2	2.89516	0.775083	3.73529	0.000187496	0.00527344	down
ENSMUSG00000102748.1	Pcdhgb2	protein_coding	54.75	-4.82254	1.29208	-3.73237	0.000189688	0.00532553	up
ENSMUSG00000020682.17	Mmp28	protein_coding	80.5	-4.29387	1.15093	-3.7308	0.000190874	0.00534924	up
ENSMUSG00000028607.16	Cpt2	protein_coding	543	-3.09236	0.829444	-3.72823	0.000192828	0.00539435	up
ENSMUSG00000020211.15	Sf3a2	protein_coding	106.5	-4.64383	1.24742	-3.72275	0.000197064	0.00550303	up
ENSMUSG00000020839.16	Tmigd1	protein_coding	59.75	-4.84526	1.30441	-3.71451	0.000203599	0.00565529	up
ENSMUSG00000024505.15	Dtwd2	protein_coding	1099.75	2.42639	0.654134	3.70932	0.000207819	0.0057521	down
ENSMUSG00000073096.11	Lrrc61	protein_coding	54	-4.79883	1.29434	-3.70756	0.000209267	0.00578198	up
ENSMUSG00000046269.16	Usp27x	protein_coding	122.75	3.9356	1.06255	3.70392	0.000212292	0.00585522	down
ENSMUSG00000030393.8	Zik1	protein_coding	55.5	-4.80362	1.2988	-3.6985	0.000216875	0.00596063	up
ENSMUSG00000040413.15	Timd2	protein_coding	143.25	5.08608	1.37548	3.69766	0.000217594	0.00596992	down
ENSMUSG00000056592.14	Zfp658	protein_coding	60.5	-4.83568	1.30859	-3.69535	0.000219586	0.00599309	up
ENSMUSG00000044328.13	Trp53i13	protein_coding	84.5	-4.49558	1.21653	-3.69542	0.000219527	0.00599309	up
ENSMUSG00000017670.16	Elmo2	protein_coding	1785.75	-3.64909	0.987925	-3.69369	0.000221024	0.00602184	up
102638760	Gm35247	lncRNA	142	5.07569	1.37595	3.68886	0.000225259	0.00611597	down
ENSMUSG00000020812.17	1810032O08Rik	protein_coding	66.5	-4.57672	1.24152	-3.68638	0.000227468	0.00616524	up
102636107	Gm33272	lncRNA	52.5	-4.76726	1.29535	-3.68029	0.000232971	0.00629263	up
ENSMUSG00000024600.8	Slc27a6	protein_coding	52.75	-4.76641	1.2965	-3.67637	0.000236572	0.00636793	up
ENSMUSG00000028207.18	Asph	protein_coding	256.5	-3.42032	0.932138	-3.66932	0.000243194	0.00653494	up
ENSMUSG00000078546.8	Zfp995	protein_coding	54	-4.77016	1.30038	-3.66827	0.0002442	0.00655075	up
ENSMUSG00000030108.14	Slc6a13	protein_coding	56.5	-4.78706	1.30563	-3.66648	0.000245911	0.0065802	up
ENSMUSG00000078651.8	Aoc2	protein_coding	503.5	4.54146	1.23897	3.66551	0.000246844	0.00658134	down
ENSMUSG00000078439.9	Smim24	protein_coding	71.5	-4.48422	1.22342	-3.66533	0.000247021	0.00658134	up
ENSMUSG00000103749.1	Pcdhgb5	protein_coding	54.25	-4.76931	1.30146	-3.66457	0.000247751	0.00658958	up
ENSMUSG00000041697.8	Cox6a1	protein_coding	3817.5	-2.82468	0.771273	-3.66236	0.000249901	0.00663551	up
ENSMUSG00000028403.15	Zdhhc21	protein_coding	217	-3.83787	1.04856	-3.66015	0.000252069	0.00668174	up
ENSMUSG00000102222.1	Pcdhga10	protein_coding	59.5	-4.64245	1.26858	-3.65958	0.000252633	0.00668539	up
ENSMUSG00000046491.10	C1qtnf2	protein_coding	74.5	-4.7408	1.29753	-3.65372	0.000258468	0.00682827	up
ENSMUSG00000041560.12	Nop53	protein_coding	1363	-2.60573	0.71339	-3.6526	0.000259595	0.00683124	up
ENSMUSG00000031392.18	Irak1	protein_coding	8838.25	2.71765	0.74409	3.65231	0.000259889	0.00683124	down
ENSMUSG00000030616.15	Sytl2	protein_coding	53	-4.75124	1.30065	-3.65298	0.000259218	0.00683124	up
ENSMUSG00000069835.10	Sat2	protein_coding	51.75	-4.7396	1.29833	-3.65053	0.000261703	0.00685592	up
ENSMUSG00000031425.15	Plp1	protein_coding	149	-3.556	0.974043	-3.65076	0.000261462	0.00685592	up
ENSMUSG00000037752.4	Xkr8	protein_coding	132	-4.21618	1.15551	-3.64875	0.000263519	0.00688049	up
ENSMUSG00000027890.17	Gstm4	protein_coding	58	-4.62305	1.2669	-3.64912	0.000263143	0.00688049	up
ENSMUSG00000038072.14	Galnt11	protein_coding	230.25	-3.81646	1.04704	-3.64499	0.000267405	0.00697034	up
ENSMUSG00000022372.14	Sla	protein_coding	165.25	3.68486	1.01206	3.64096	0.000271625	0.00706856	down
ENSMUSG00000038880.13	Mrps34	protein_coding	259	-3.50479	0.963694	-3.63683	0.000276013	0.00717086	up
ENSMUSG00000064105.12	Cnnm2	protein_coding	70.75	-4.46022	1.22742	-3.63382	0.000279258	0.00724313	up
ENSMUSG00000026162.7	Nhej1	protein_coding	70.25	-4.3452	1.19715	-3.62963	0.000283833	0.00734963	up
ENSMUSG00000061607.14	Mdc1	protein_coding	144.25	-4.17406	1.15134	-3.6254	0.000288515	0.00744626	up
ENSMUSG00000071646.9	Mta2	protein_coding	452	-3.55201	0.980516	-3.62259	0.000291664	0.00750663	up
ENSMUSG00000024014.7	Pim1	protein_coding	10726	2.98636	0.824402	3.62246	0.000291813	0.00750663	down
ENSMUSG00000061535.11	C1qtnf7	protein_coding	52.75	-4.72576	1.30502	-3.6212	0.000293235	0.00753085	up
ENSMUSG00000013646.17	Sh3bp5l	protein_coding	111.5	-3.82349	1.05631	-3.61968	0.000294971	0.00756303	up
ENSMUSG00000016528.10	Mapkapk2	protein_coding	127.75	-3.85455	1.066	-3.6159	0.000299305	0.00766162	up
ENSMUSG00000028980.14	H6pd	protein_coding	63.25	-4.50471	1.24702	-3.61238	0.000303403	0.00775385	up
ENSMUSG00000027009.18	Itga4	protein_coding	180.75	-4.0975	1.13657	-3.60514	0.000311984	0.00793431	up
ENSMUSG00000015748.13	Prpf3	protein_coding	582.75	-2.59962	0.72101	-3.60552	0.000311527	0.00793431	up
ENSMUSG00000046668.8	Cxxc5	protein_coding	90.75	-4.31584	1.19774	-3.60331	0.000314196	0.00796861	up
ENSMUSG00000024942.16	Capn1	protein_coding	96.5	-4.01343	1.11442	-3.60136	0.000316556	0.00801157	up
ENSMUSG00000086389.1	Gm15998	lncRNA	257	-3.36073	0.934206	-3.59742	0.00032139	0.00812079	up
ENSMUSG00000035875.14	AI182371	protein_coding	162.75	4.42179	1.23266	3.5872	0.000334252	0.00841863	down
ENSMUSG00000021943.6	Gdf10	protein_coding	131.5	4.65307	1.29851	3.5834	0.000339154	0.00852839	down
ENSMUSG00000102436.1	Gm38047	lncRNA	157.25	3.48154	0.972094	3.58149	0.00034164	0.00857713	down
ENSMUSG00000054766.13	Set	protein_coding	27186.8	2.7086	0.756756	3.57923	0.000344608	0.00863781	down
ENSMUSG00000030505.17	Prmt3	protein_coding	63	-4.47906	1.25321	-3.57407	0.000351477	0.00878188	up
108167755	LOC108167755	lncRNA	1991	-3.35526	0.938755	-3.57416	0.000351358	0.00878188	up
ENSMUSG00000017221.14	Psmd3	protein_coding	244	-3.6232	1.01428	-3.57219	0.000354008	0.00883104	up
ENSMUSG00000027843.13	Ptpn22	protein_coding	62.25	-4.60377	1.28901	-3.57155	0.000354871	0.00883559	up
ENSMUSG00000086061.7	Gm13075	lncRNA	374	2.80661	0.785895	3.57122	0.000355319	0.00883559	down
ENSMUSG00000022748.7	Cmss1	protein_coding	142.75	-3.715	1.04065	-3.56989	0.000357137	0.00886674	up
ENSMUSG00000017734.15	Dbndd2	protein_coding	194.75	-3.35397	0.941569	-3.56211	0.000367886	0.00910474	up
ENSMUSG00000025395.14	Prim1	protein_coding	340.5	-3.80716	1.06989	-3.55844	0.000373057	0.00921816	up
ENSMUSG00000024885.8	Aldh3b1	protein_coding	49.5	-4.65286	1.30777	-3.55787	0.000373881	0.00922396	up
ENSMUSG00000078789.9	Dph1	protein_coding	49.75	-4.65449	1.30841	-3.55736	0.000374602	0.00922721	up
ENSMUSG00000037664.13	Cdkn1c	protein_coding	6062.25	2.62647	0.738512	3.55644	0.000375916	0.00923073	down
ENSMUSG00000022191.15	Drosha	protein_coding	453.75	-2.95691	0.831426	-3.55643	0.000375923	0.00923073	up
ENSMUSG00000027313.3	Chac1	protein_coding	206	3.33431	0.93861	3.55239	0.000381743	0.00934841	down
ENSMUSG00000017344.4	Vtn	protein_coding	11693	-2.82516	0.795329	-3.5522	0.000382028	0.00934841	up
ENSMUSG00000094856.1	Gm21962	protein_coding	50.25	4.65188	1.31088	3.54867	0.000387176	0.00943313	down
ENSMUSG00000052584.9	Serp2	protein_coding	134	-4.17423	1.18083	-3.53501	0.000407758	0.00987731	up
ENSMUSG00000037351.9	Actr1b	protein_coding	1506.25	-2.93323	0.829622	-3.53562	0.000406821	0.00987731	up
ENSMUSG00000030718.9	Ppme1	protein_coding	624.25	-3.87825	1.0972	-3.53469	0.000408258	0.00987731	up
ENSMUSG00000004929.12	Thop1	protein_coding	62.25	-4.57748	1.29509	-3.53449	0.00040856	0.00987731	up
ENSMUSG00000071604.4	Fam189a2	protein_coding	266.5	-3.1883	0.902475	-3.53284	0.000411116	0.00990854	up
ENSMUSG00000069237.8	Fam8a1	protein_coding	1474.75	2.55427	0.722932	3.53321	0.00041055	0.00990854	down
ENSMUSG00000025171.1	Ubtd1	protein_coding	103	-4.09284	1.16008	-3.52808	0.000418582	0.0100421	up
ENSMUSG00000034269.12	Setd5	protein_coding	451.75	-2.72471	0.772743	-3.52603	0.000421844	0.0101049	up
ENSMUSG00000101162.2	Gm26728	lncRNA	162	-3.55078	1.0072	-3.52539	0.000422856	0.0101137	up
ENSMUSG00000029757.16	Dync1i1	protein_coding	66	-4.25072	1.20604	-3.52453	0.000424238	0.0101313	up
105243468	Gm39383	lncRNA	120.5	4.8781	1.38506	3.52195	0.000428386	0.0102148	down
ENSMUSG00000071533.11	Pcnp	protein_coding	54480	2.5279	0.71815	3.52002	0.000431507	0.0102735	down
ENSMUSG00000097163.2	BC051077	lncRNA	607	2.50399	0.711568	3.51897	0.000433229	0.0102833	down
ENSMUSG00000020541.12	Tom1l1	protein_coding	54	-4.5005	1.27969	-3.51687	0.000436668	0.0103378	up
ENSMUSG00000085396.7	Firre	lncRNA	671	2.73391	0.777394	3.51676	0.000436844	0.0103378	down
ENSMUSG00000051169.14	Rpusd3	protein_coding	54.25	-4.50061	1.28083	-3.51382	0.000441708	0.0104214	up
105247187	Gm42329	lncRNA	275	2.87331	0.817688	3.51394	0.000441505	0.0104214	down
ENSMUSG00000109005.1	Gm45221	lncRNA	48.25	-4.60911	1.31188	-3.51336	0.000442475	0.0104238	up
ENSMUSG00000061981.14	Flot2	protein_coding	258.75	-3.47334	0.989614	-3.50979	0.000448457	0.0105488	up
ENSMUSG00000029470.15	P2rx4	protein_coding	343.75	-3.95206	1.12797	-3.50368	0.00045887	0.0107615	up
ENSMUSG00000058317.11	Ube2e2	protein_coding	53.75	-4.48856	1.28152	-3.50253	0.000460866	0.010776	up
ENSMUSG00000028833.13	Ncdn	protein_coding	65.75	-4.45428	1.27227	-3.50105	0.000463425	0.0108197	up
ENSMUSG00000026355.11	Mcm6	protein_coding	86.75	-4.08566	1.16756	-3.49932	0.000466454	0.0108742	up
ENSMUSG00000030329.11	Pianp	protein_coding	51.5	-4.62157	1.32149	-3.49725	0.000470077	0.0109424	up
ENSMUSG00000033166.10	Dis3	protein_coding	109	-3.71759	1.06405	-3.49383	0.000476149	0.0110345	up
ENSMUSG00000032719.4	Sbspon	protein_coding	60.25	-4.40542	1.26085	-3.49401	0.000475823	0.0110345	up
ENSMUSG00000016541.9	Atxn10	protein_coding	1044.25	-3.4349	0.9839	-3.49111	0.000481026	0.0111311	up
ENSMUSG00000056941.17	Commd7	protein_coding	959.5	-3.16635	0.909133	-3.48283	0.000496151	0.0114305	up
ENSMUSG00000030254.16	Rad18	protein_coding	53	-4.46711	1.28336	-3.48078	0.000499952	0.0115011	up
ENSMUSG00000041417.15	Pik3r1	protein_coding	336.75	-3.3903	0.974184	-3.48014	0.000501144	0.0115116	up
100502619	AW046200	lncRNA	115.5	4.82641	1.3875	3.47849	0.000504238	0.0115657	down
ENSMUSG00000054814.14	Usp46	protein_coding	1778.5	-2.40153	0.690764	-3.47663	0.000507765	0.0116296	up
ENSMUSG00000047881.14	Rell1	protein_coding	5576.25	2.41717	0.696361	3.47114	0.000518247	0.0118351	down
ENSMUSG00000027574.15	Nkain4	protein_coding	48	-4.57135	1.31861	-3.46679	0.000526721	0.0119817	up
ENSMUSG00000020368.15	Canx	protein_coding	51270.2	2.28186	0.65823	3.46666	0.000526964	0.0119817	down
ENSMUSG00000002546.16	Golga2	protein_coding	282	-2.95159	0.852285	-3.46315	0.000533883	0.0121039	up
108168743	LOC108168743	lncRNA	84	4.19164	1.21138	3.46024	0.000539702	0.0122005	down
ENSMUSG00000022550.17	Adck5	protein_coding	185.25	-3.95663	1.14499	-3.4556	0.000549065	0.0123765	up
102637946	Gm34632	lncRNA	47.5	-4.55732	1.3195	-3.45384	0.000552674	0.0124399	up
ENSMUSG00000044317.7	Gpr4	protein_coding	1267.75	-2.64635	0.766686	-3.45167	0.000557121	0.0125151	up
ENSMUSG00000028743.7	Akr7a5	protein_coding	69.75	-4.15179	1.20292	-3.45144	0.000557611	0.0125151	up
ENSMUSG00000029534.17	St7	protein_coding	403.5	2.79078	0.808846	3.45032	0.000559927	0.0125491	down
ENSMUSG00000048186.14	Bend7	protein_coding	58.25	-4.35851	1.26415	-3.44778	0.000565219	0.0126496	up
ENSMUSG00000093467.1	Gm20659	lncRNA	36329	2.39564	0.69553	3.44433	0.000572469	0.0127936	down
ENSMUSG00000056656.5	Apol8	protein_coding	329.5	2.86647	0.83387	3.43755	0.000587011	0.013088	down
ENSMUSG00000033055.10	Ankrd54	protein_coding	93	-3.86148	1.12337	-3.43741	0.000587312	0.013088	up
ENSMUSG00000023885.8	Thbs2	protein_coding	78.5	-4.21252	1.2288	-3.42815	0.0006077	0.0135231	up
ENSMUSG00000024501.19	Dpysl3	protein_coding	46.25	-4.52603	1.32085	-3.42662	0.000611149	0.0135805	up
ENSMUSG00000038146.7	Notch3	protein_coding	377.75	-3.23407	0.944227	-3.42509	0.000614591	0.0136377	up
ENSMUSG00000103062.1	Gm37200	lncRNA	129.25	3.72148	1.0867	3.42456	0.000615792	0.013645	down
ENSMUSG00000026580.16	Selp	protein_coding	57.5	-4.46252	1.30367	-3.42305	0.000619234	0.0137019	up
ENSMUSG00000039483.10	Asb6	protein_coding	335	-3.14243	0.918256	-3.42218	0.000621222	0.0137071	up
ENSMUSG00000031200.16	Mtcp1	protein_coding	51.75	-4.41558	1.29025	-3.42226	0.000621019	0.0137071	up
ENSMUSG00000000958.9	Slc7a7	protein_coding	48	-4.53517	1.32582	-3.42065	0.000624706	0.0137646	up
ENSMUSG00000052593.15	Adam17	protein_coding	1594.75	-2.89301	0.84599	-3.41968	0.000626957	0.0137948	up
ENSMUSG00000021373.15	Cap2	protein_coding	49.5	-4.54396	1.32953	-3.41773	0.000631468	0.0138746	up
ENSMUSG00000074461.2	Gm10699	lncRNA	57.5	-4.32913	1.26863	-3.41245	0.000643825	0.0141263	up
ENSMUSG00000060063.9	Alox5ap	protein_coding	49	-4.53239	1.32999	-3.40785	0.00065478	0.0143466	up
ENSMUSG00000027074.14	Slc43a3	protein_coding	46.25	-4.50911	1.32425	-3.40502	0.00066159	0.0144755	up
ENSMUSG00000062729.11	Ppox	protein_coding	520.75	-3.19826	0.939538	-3.40407	0.000663888	0.0145055	up
ENSMUSG00000046826.7	Fam187b	protein_coding	45.75	-4.49685	1.32471	-3.39459	0.000687315	0.0149756	up
ENSMUSG00000014039.17	Prdm15	protein_coding	115.5	-3.73336	1.0997	-3.39489	0.000686563	0.0149756	up
ENSMUSG00000032643.12	Fhl3	protein_coding	731.25	2.79897	0.824671	3.39405	0.000688681	0.0149846	down
ENSMUSG00000074671.6	Tspyl3	protein_coding	46	-4.49779	1.32552	-3.39323	0.000690736	0.0149876	up
105246959	Gm42151	lncRNA	52.25	-4.39961	1.29647	-3.39353	0.000689976	0.0149876	up
ENSMUSG00000040025.17	Ythdf2	protein_coding	9404.5	2.50793	0.739349	3.39208	0.000693643	0.0150299	down
ENSMUSG00000097418.7	Mir155hg	lncRNA	365.25	3.1519	0.930632	3.38684	0.000707021	0.0152775	down
ENSMUSG00000004895.9	Prcc	protein_coding	50.75	-4.37956	1.29434	-3.38361	0.000715383	0.0154369	up
ENSMUSG00000103144.1	Pcdhga1	protein_coding	45.5	-4.4842	1.32623	-3.38115	0.000721829	0.0155332	up
ENSMUSG00000021418.15	Rpp40	protein_coding	50.5	-4.37458	1.29436	-3.37972	0.0007256	0.0155808	up
ENSMUSG00000103867.1	9630010A21Rik	lncRNA	1510	2.20135	0.651374	3.37956	0.000726031	0.0155808	down
ENSMUSG00000036022.15	Fam122b	protein_coding	56.5	-4.29833	1.27215	-3.37878	0.000728085	0.0156035	up
ENSMUSG00000034371.8	Tkfc	protein_coding	45.25	-4.47991	1.32608	-3.3783	0.000729342	0.0156091	up
ENSMUSG00000022403.14	St13	protein_coding	30436.2	2.39076	0.707902	3.37725	0.000732143	0.0156477	down
ENSMUSG00000097138.1	Gm26625	lncRNA	160.5	3.23564	0.95859	3.37541	0.000737051	0.0157311	down
ENSMUSG00000074457.10	S100a16	protein_coding	4269.5	-2.13669	0.633575	-3.37244	0.000745057	0.0158588	up
ENSMUSG00000021710.10	Nln	protein_coding	51.5	-4.37827	1.29817	-3.37264	0.00074451	0.0158588	up
ENSMUSG00000039936.18	Pik3cd	protein_coding	45.25	-4.47449	1.32716	-3.37146	0.000747702	0.0158719	up
69895	Snhg8	lncRNA	49.75	4.50812	1.33713	3.3715	0.0007476	0.0158719	down
ENSMUSG00000042810.14	Krba1	protein_coding	104	-4.0249	1.19408	-3.3707	0.00074978	0.0158774	up
ENSMUSG00000034066.13	Farp2	protein_coding	67.75	-4.18096	1.24044	-3.37055	0.000750186	0.0158774	up
ENSMUSG00000028461.12	Ccdc107	protein_coding	214.75	-3.89445	1.15554	-3.37025	0.000751	0.0158774	up
ENSMUSG00000030823.6	9130019O22Rik	protein_coding	171.25	-3.41278	1.01337	-3.36775	0.000757836	0.0160003	up
ENSMUSG00000042770.8	Hebp1	protein_coding	116	-3.81036	1.13206	-3.36588	0.000763012	0.0160879	up
ENSMUSG00000021379.1	Id4	protein_coding	172.25	3.41742	1.01586	3.36408	0.000767999	0.0161713	down
ENSMUSG00000020156.16	Mum1	protein_coding	586.5	-2.54029	0.755887	-3.36068	0.000777512	0.0163497	up
ENSMUSG00000055660.8	Mettl4	protein_coding	170.5	-3.68053	1.09606	-3.35795	0.000785215	0.0164895	up
ENSMUSG00000030032.12	Wdr54	protein_coding	44.5	-4.45596	1.32781	-3.35587	0.000791147	0.0165919	up
ENSMUSG00000028744.15	Pqlc2	protein_coding	44.5	-4.45285	1.32843	-3.35196	0.000802405	0.0168054	up
ENSMUSG00000025912.16	Mybl1	protein_coding	401.25	2.94622	0.879865	3.3485	0.000812515	0.0169945	down
ENSMUSG00000003531.14	Dgcr6	protein_coding	411.5	-2.70515	0.809671	-3.34104	0.000834643	0.0174108	up
ENSMUSG00000037754.13	Ppp1r16b	protein_coding	31515.2	2.62601	0.78613	3.34043	0.000836478	0.0174259	down
ENSMUSG00000030880.14	Polr3e	protein_coding	89	-4.02493	1.20521	-3.33962	0.000838934	0.0174538	up
ENSMUSG00000104443.1	4932442E05Rik	lncRNA	109.5	3.58664	1.07439	3.33832	0.000842869	0.0175125	down
ENSMUSG00000059173.19	Pde1a	protein_coding	55.25	-4.25729	1.27713	-3.33348	0.000857658	0.0177491	up
ENSMUSG00000099966.1	2810402E24Rik	lncRNA	56.5	-4.15477	1.24723	-3.33121	0.000864708	0.0178478	up
ENSMUSG00000029177.9	Cenpa	protein_coding	56	-4.26084	1.27997	-3.32887	0.000871991	0.0179745	up
105247100	Gm42259	lncRNA	237.5	2.90346	0.873099	3.32546	0.000882716	0.0181478	down
ENSMUSG00000085327.1	Gm16104	lncRNA	51.75	4.34566	1.307	3.3249	0.000884502	0.0181607	down
ENSMUSG00000086836.1	Gm13748	lncRNA	172	-3.13063	0.942276	-3.32241	0.000892434	0.0182996	up
102643083	LOC102643083	lncRNA	86.5	-4.06304	1.22306	-3.32204	0.00089362	0.0182999	up
ENSMUSG00000050973.11	Gdpgp1	protein_coding	74.75	-4.12054	1.24175	-3.31833	0.000905566	0.0185204	up
ENSMUSG00000048040.8	Arxes2	protein_coding	43.75	-4.41937	1.332	-3.31786	0.000907108	0.0185277	up
105246046	LOC105246046	lncRNA	105	3.50216	1.05636	3.3153	0.000915454	0.0186738	down
ENSMUSG00000021270.13	Hsp90aa1	protein_coding	46942.8	2.07335	0.625599	3.31419	0.000919106	0.0186996	down
ENSMUSG00000018740.14	Slc25a35	protein_coding	148.75	-3.86043	1.16475	-3.3144	0.000918391	0.0186996	up
ENSMUSG00000033128.8	Gga1	protein_coding	312	-3.70512	1.11885	-3.31156	0.000927786	0.0188517	up
ENSMUSG00000067367.9	Lyar	protein_coding	446.25	-3.0239	0.913372	-3.31069	0.000930651	0.0188855	up
ENSMUSG00000047875.6	Gpr157	protein_coding	1100	2.48131	0.751171	3.30326	0.000955685	0.0193434	down
ENSMUSG00000101698.1	Gm29562	lncRNA	1348	2.10386	0.637999	3.29759	0.000975199	0.0196621	down
ENSMUSG00000095913.1	Gm21844	lncRNA	65	-4.11337	1.24786	-3.29634	0.000979543	0.0197243	up
ENSMUSG00000020335.13	Zfp354b	protein_coding	44	-4.40356	1.33609	-3.29585	0.000981239	0.0197331	up
ENSMUSG00000040433.16	Zbtb38	protein_coding	18205.2	2.09625	0.636445	3.29368	0.000988858	0.0198608	down
ENSMUSG00000026103.14	Gls	protein_coding	5139.75	1.95629	0.594383	3.29129	0.000997294	0.0200046	down
ENSMUSG00000038208.13	Pgap3	protein_coding	49.25	-4.29943	1.30653	-3.29073	0.000999272	0.0200187	up
ENSMUSG00000044629.5	Cnrip1	protein_coding	43.75	-4.39615	1.33653	-3.28922	0.00100466	0.0201009	up
ENSMUSG00000047037.5	Nipa1	protein_coding	597.25	2.85193	0.868154	3.28505	0.00101965	0.0203229	down
ENSMUSG00000001082.12	Mfsd10	protein_coding	364.25	-3.57277	1.08792	-3.28405	0.00102326	0.0203691	up
ENSMUSG00000024403.16	Atp6v1g2	protein_coding	48	-4.28235	1.3046	-3.2825	0.00102891	0.0204554	up
ENSMUSG00000022199.10	Slc22a17	protein_coding	83.75	-3.71537	1.13302	-3.27917	0.00104113	0.0206568	up
ENSMUSG00000028177.13	1810013D15Rik	lncRNA	105	3.45215	1.0528	3.27902	0.00104168	0.0206568	down
ENSMUSG00000039116.5	Adgrg6	protein_coding	468	2.42485	0.740442	3.27486	0.00105713	0.0209368	down
ENSMUSG00000046962.15	Zbtb21	protein_coding	4849	2.31237	0.706486	3.27306	0.00106389	0.0210441	down
ENSMUSG00000055991.15	Zkscan5	protein_coding	206.75	-3.36192	1.02774	-3.27118	0.00107099	0.0211578	up
ENSMUSG00000006782.16	Cnp	protein_coding	250.75	-3.08183	0.943429	-3.26663	0.00108836	0.0214468	up
ENSMUSG00000106706.1	C530043K16Rik	lncRNA	1967.75	2.39666	0.733786	3.26615	0.00109019	0.0214559	down
ENSMUSG00000041481.16	Serpina3g	protein_coding	357	2.82595	0.866159	3.26262	0.00110388	0.0216168	down
ENSMUSG00000022769.7	Sdf2l1	protein_coding	96.25	-3.81301	1.16867	-3.26268	0.00110364	0.0216168	up
ENSMUSG00000020895.14	Tmem107	protein_coding	44.25	-4.37857	1.34183	-3.26312	0.00110192	0.0216168	up
ENSMUSG00000020877.11	Scrn2	protein_coding	97.75	-3.8759	1.18778	-3.26315	0.00110181	0.0216168	up
ENSMUSG00000031428.11	Zcchc18	protein_coding	42.25	-4.35902	1.33764	-3.25875	0.00111903	0.021886	up
ENSMUSG00000014504.16	Srp19	protein_coding	5378.25	2.3392	0.718654	3.25497	0.00113405	0.0221247	down
ENSMUSG00000044986.8	Tst	protein_coding	43.75	-4.36691	1.34212	-3.25373	0.00113901	0.0221937	up
ENSMUSG00000029501.14	Ankle2	protein_coding	2323.75	2.25309	0.692544	3.25336	0.00114049	0.022195	down
102638216	Gm34829	lncRNA	65.75	4.48323	1.37857	3.25209	0.00114558	0.0222664	down
ENSMUSG00000039103.12	Nexn	protein_coding	46.5	-4.3825	1.34916	-3.24831	0.00116094	0.022537	up
ENSMUSG00000032714.6	Syde1	protein_coding	364	-3.17297	0.978178	-3.24376	0.00117965	0.0228717	up
ENSMUSG00000022505.8	Emp2	protein_coding	2365.75	-1.99778	0.61604	-3.24294	0.00118305	0.0229094	up
ENSMUSG00000027770.5	Dhx36	protein_coding	2269	2.23833	0.690321	3.24246	0.00118504	0.0229196	down
ENSMUSG00000016262.14	Sertad4	protein_coding	199.25	4.42411	1.36495	3.24123	0.00119014	0.0229898	down
ENSMUSG00000050029.7	Rap2c	protein_coding	258.75	-2.77006	0.855838	-3.23667	0.00120935	0.0232817	up
ENSMUSG00000042642.13	Flad1	protein_coding	206	-3.73402	1.1535	-3.23714	0.00120735	0.0232817	up
ENSMUSG00000039646.5	Vasn	protein_coding	54.5	-4.18473	1.29295	-3.23658	0.00120971	0.0232817	up
ENSMUSG00000104012.1	Gm37364	lncRNA	88.5	3.79124	1.17306	3.23191	0.00122964	0.0236363	down
ENSMUSG00000104951.1	Gm43413	lncRNA	236	3.3719	1.04385	3.23024	0.00123688	0.0237463	down
ENSMUSG00000050323.14	Ndufaf6	protein_coding	42	-4.33124	1.34197	-3.22752	0.00124868	0.0239143	up
ENSMUSG00000022601.11	Zbtb11	protein_coding	3886.75	2.02587	0.628323	3.22425	0.00126304	0.0241597	down
ENSMUSG00000059588.13	Calcrl	protein_coding	21309	1.98713	0.616955	3.22087	0.001278	0.0243541	down
ENSMUSG00000005951.13	Shpk	protein_coding	46.5	-4.22318	1.31132	-3.22056	0.00127942	0.0243541	up
ENSMUSG00000028005.13	Gucy1b3	protein_coding	901	-2.9715	0.923161	-3.21883	0.00128715	0.0244714	up
ENSMUSG00000017446.14	C1qtnf1	protein_coding	52.25	-4.15211	1.29023	-3.21812	0.00129035	0.0245025	up
ENSMUSG00000022615.7	Tymp	protein_coding	41.5	-4.31653	1.34274	-3.21472	0.00130573	0.0247347	up
ENSMUSG00000020847.15	Rph3al	protein_coding	182.25	-2.97261	0.924611	-3.21498	0.00130452	0.0247347	up
ENSMUSG00000025889.13	Snca	protein_coding	46.75	-4.21918	1.31349	-3.21218	0.00131732	0.0249241	up
ENSMUSG00000024174.8	Pot1b	protein_coding	93.75	-3.87449	1.20679	-3.21056	0.00132475	0.0250344	up
ENSMUSG00000037166.5	Ppp1r14a	protein_coding	47.5	-4.35447	1.35732	-3.20815	0.00133593	0.0252153	up
ENSMUSG00000029179.14	Zcchc4	protein_coding	86	-3.55292	1.10792	-3.20684	0.00134201	0.0252691	up
ENSMUSG00000097006.7	9530082P21Rik	lncRNA	827.75	-2.63006	0.820334	-3.20608	0.00134556	0.0253056	up
ENSMUSG00000028681.11	Ptch2	protein_coding	41.5	-4.30648	1.34466	-3.20266	0.00136164	0.0255231	up
ENSMUSG00000022853.6	Ehhadh	protein_coding	58.75	-4.00011	1.249	-3.20266	0.00136165	0.0255231	up
ENSMUSG00000087589.3	D430040D24Rik	lncRNA	41.5	-4.3045	1.34504	-3.20029	0.00137292	0.0256967	up
ENSMUSG00000047363.4	Cstad	protein_coding	251	3.28481	1.02659	3.19972	0.0013756	0.0257161	down
ENSMUSG00000029714.11	Gigyf1	protein_coding	3078.5	2.68674	0.840604	3.1962	0.00139249	0.0259554	down
ENSMUSG00000020604.13	Arsg	protein_coding	46.25	-4.20258	1.31494	-3.19602	0.00139337	0.0259554	up
ENSMUSG00000086601.1	Rapgef3os1	lncRNA	43	-4.31052	1.34978	-3.1935	0.00140559	0.026152	up
ENSMUSG00000056531.11	Ccdc18	protein_coding	40.75	-4.28856	1.34498	-3.18858	0.00142973	0.0265382	up
ENSMUSG00000052861.13	Dnah6	protein_coding	3019.5	2.25632	0.707591	3.18873	0.00142897	0.0265382	down
ENSMUSG00000021460.16	Auh	protein_coding	328	-3.42284	1.07539	-3.18287	0.00145824	0.0270034	up
ENSMUSG00000058135.12	Gstm1	protein_coding	7979.25	-1.90296	0.59797	-3.18237	0.00146074	0.027009	up
ENSMUSG00000097589.9	Dleu2	lncRNA	2258.5	2.14699	0.674776	3.18178	0.00146372	0.027009	down
ENSMUSG00000029664.10	Tfpi2	protein_coding	50.5	-4.10994	1.29226	-3.18044	0.00147052	0.0271026	up
ENSMUSG00000003518.13	Dusp3	protein_coding	96725.2	2.23835	0.704019	3.17939	0.00147588	0.0271693	down
ENSMUSG00000041912.12	Tdrkh	protein_coding	161.75	-3.59568	1.1313	-3.17835	0.00148116	0.0271708	up
ENSMUSG00000028013.16	Ppa2	protein_coding	252.25	-2.81838	0.88663	-3.17876	0.00147907	0.0271708	up
ENSMUSG00000024276.6	Zfp397	protein_coding	255	-3.10553	0.977084	-3.17837	0.00148106	0.0271708	up
ENSMUSG00000000154.16	Slc22a18	protein_coding	51.75	-4.11767	1.29682	-3.17519	0.00149738	0.0274362	up
ENSMUSG00000050410.15	Tcf19	protein_coding	45.25	-4.17696	1.31599	-3.17402	0.00150343	0.0274605	up
ENSMUSG00000103870.1	Gm38362	lncRNA	86.25	4.46098	1.40551	3.17392	0.00150396	0.0274605	down
102637715	Gm34455	lncRNA	265.75	3.33134	1.04942	3.17446	0.00150117	0.0274605	down
ENSMUSG00000002129.11	Sf3a1	protein_coding	1123.25	-2.17752	0.686805	-3.17051	0.00152171	0.0277199	up
ENSMUSG00000009406.13	Elk1	protein_coding	55.75	-4.04598	1.2766	-3.16934	0.00152786	0.0277995	up
ENSMUSG00000037606.18	Osbpl5	protein_coding	45	-4.16618	1.31726	-3.16276	0.00156281	0.0283696	up
[truncated: 1,423 more rows]

## Sheet: Fb_SC
geneID	geneName	type	baseMean	log2FoldChange	lfcSE	stat	pvalue	padj	up.down.Fb
[truncated: 1,408 more rows]

## Sheet: Cb_SC
geneID	geneName	type	baseMean	log2FoldChange	lfcSE	stat	pvalue	padj	up.down.Cb
[truncated: 1,994 more rows]

[truncated: 3 more sheets: Cb.genesets, Fb.genesets, SC.genesets]
