# Supplementary material for: Regional heterogeneity of the blood-brain barrier
Source: Nat Commun. 2025 Aug 8;16:7332. doi: 10.1038/s41467-025-61841-8 (PMC12334574; doi:10.1038/s41467-025-61841-8)
Supplement: Supplementary file 4 — Supplementary Data 2 [file 41467_2025_61841_MOESM4_ESM.xlsx]

## Sheet: (A) Capillary ECs
		Cerebellum						Cortex						Hippocampus						Hypothalamus						Medulla/Pons						Midbrain						Spinal Cord						Striatum
	baseMean	log2FC	lfcSE	stat	pvalue	padj	Signif?	log2FC	lfcSE	stat	pvalue	padj	Signif?	log2FC	lfcSE	stat	pvalue	padj	Signif?	log2FC	lfcSE	stat	pvalue	padj	Signif?	log2FC	lfcSE	stat	pvalue	padj	Signif?	log2FC	lfcSE	stat	pvalue	padj	Signif?	log2FC	lfcSE	stat	pvalue	padj	Signif?	log2FC	lfcSE	stat	pvalue	padj	Signif?
Xkr4	0	NA	NA	NA	NA	NA	ns	NA	NA	NA	NA	NA	ns	NA	NA	NA	NA	NA	ns	NA	NA	NA	NA	NA	ns	NA	NA	NA	NA	NA	ns	NA	NA	NA	NA	NA	ns	NA	NA	NA	NA	NA	ns	NA	NA	NA	NA	NA	ns
Gm1992	0	NA	NA	NA	NA	NA	ns	NA	NA	NA	NA	NA	ns	NA	NA	NA	NA	NA	ns	NA	NA	NA	NA	NA	ns	NA	NA	NA	NA	NA	ns	NA	NA	NA	NA	NA	ns	NA	NA	NA	NA	NA	ns	NA	NA	NA	NA	NA	ns
Gm19938	1.37589	-1.46814	4.782	-0.307015	0.758832	0.999953	ns	-1.23006	4.782	-0.257226	0.797004	0.999965	ns	-1.6583	4.782	-0.34678	0.728756	0.999875	ns	-0.608808	4.79932	-0.126853	0.899057	0.999999	ns	0.488498	4.77669	0.102267	0.918545	0.999786	ns	4.99099	4.6452	1.07444	0.282625	0.999878	ns	-1.99378	4.782	-0.416934	0.676727	0.999647	ns	-0.97484	4.79932	-0.20312	0.839041	0.988498	ns
Gm37381	0.139111	-0.380088	4.78509	-0.0794318	0.936689	0.999953	ns	3.17517	4.69409	0.676419	0.498775	NA	ns	-0.570249	4.78509	-0.119172	0.905139	NA	ns	0.0395001	4.80168	0.00822631	0.993436	0.999999	ns	-0.453629	4.80168	-0.094473	0.924733	NA	ns	-0.376152	4.78509	-0.0786091	0.937344	NA	ns	-0.905723	4.78509	-0.18928	0.849873	NA	ns	-0.326532	4.80168	-0.0680037	0.945783	NA	ns
Rp1	63.8698	0.23631	1.27151	0.18585	0.852562	0.999953	ns	0.583543	1.27128	0.459019	0.646221	0.999965	ns	-0.572671	1.27346	-0.449698	0.652928	0.999875	ns	-0.270323	1.28205	-0.210853	0.833002	0.999999	ns	1.34969	1.2746	1.05891	0.28964	0.996194	ns	0.326019	1.27032	0.256644	0.797454	0.999878	ns	-1.45119	1.27881	-1.1348	0.256461	0.999647	ns	2.07218	1.27397	1.62655	0.103833	0.543385	ns
Sox17	16197.2	0.0149029	0.119912	0.124282	0.901092	0.999953	ns	0.146081	0.119924	1.21811	0.223183	0.999965	ns	0.0870651	0.11988	0.726269	0.467674	0.999875	ns	-0.0555043	0.120394	-0.461021	0.644783	0.999999	ns	0.0726723	0.120315	0.604015	0.545834	0.999786	ns	0.253985	0.119875	2.11875	0.0341116	0.645676	ns	-0.3129	0.119902	-2.60963	0.00906413	0.38158	ns	-0.135791	0.120363	-1.12818	0.259245	0.728905	ns
Gm37587	78.7109	0.866964	1.11664	0.776406	0.437509	0.999953	ns	1.93758	1.11548	1.73699	0.0823887	0.999965	ns	-0.369463	1.11903	-0.330164	0.741276	0.999875	ns	-0.534124	1.12687	-0.473988	0.635508	0.999999	ns	0.30264	1.1219	0.269756	0.787348	0.999786	ns	-0.141437	1.11862	-0.126439	0.899384	0.999878	ns	0.0990166	1.11737	0.0886154	0.929388	0.999647	ns	-1.68394	1.13333	-1.48583	0.137324	0.591873	ns
Gm37323	0.926517	-1.4964	4.78152	-0.312954	0.754316	0.999953	ns	0.955481	4.73004	0.202003	0.839915	0.999965	ns	-1.68656	4.78152	-0.352724	0.724295	0.999875	ns	-0.551518	4.80027	-0.114893	0.90853	0.999999	ns	0.49375	4.7752	0.103399	0.917646	NA	ns	4.17382	4.65032	0.897535	0.369434	0.999878	ns	-2.02203	4.78152	-0.422885	0.672379	0.999647	ns	-0.91755	4.80027	-0.191146	0.848412	NA	ns
Mrpl15	2037.73	0.168109	0.134741	1.24765	0.21216	0.999953	ns	0.160855	0.134937	1.19207	0.233232	0.999965	ns	-0.107776	0.134753	-0.799803	0.423825	0.999875	ns	-0.045295	0.13588	-0.333345	0.738874	0.999999	ns	0.0879829	0.135327	0.650152	0.515594	0.999786	ns	0.131331	0.13465	0.975352	0.329386	0.999878	ns	-0.0574218	0.134626	-0.42653	0.669722	0.999647	ns	-0.210861	0.135793	-1.55281	0.120468	0.565209	ns
Lypla1	1905.53	0.10946	0.154977	0.706299	0.480002	0.999953	ns	0.216058	0.155072	1.39328	0.163536	0.999965	ns	-0.158635	0.154989	-1.02352	0.30606	0.999875	ns	0.0156531	0.155994	0.100344	0.920071	0.999999	ns	-0.0639851	0.155646	-0.411094	0.681004	0.999786	ns	0.0654854	0.15491	0.422732	0.672491	0.999878	ns	0.0943941	0.154732	0.61005	0.541829	0.999647	ns	-0.0545355	0.155804	-0.350027	0.726318	0.988498	ns
Tcea1	3843.34	0.120814	0.204545	0.59065	0.554755	0.999953	ns	0.16551	0.204609	0.80891	0.418567	0.999965	ns	0.123021	0.204472	0.601655	0.547404	0.999875	ns	-0.091211	0.205539	-0.443764	0.657213	0.999999	ns	0.119627	0.205309	0.582668	0.560117	0.999786	ns	-0.199423	0.204569	-0.974846	0.329636	0.999878	ns	0.0559493	0.204474	0.273625	0.784373	0.999647	ns	-0.0485858	0.205459	-0.236474	0.813065	0.988498	ns
Rgs20	1.11063	2.56956	4.67127	0.550077	0.582266	0.999953	ns	1.09729	4.70681	0.233129	0.815661	0.999965	ns	1.82273	4.68238	0.389274	0.697073	0.999875	ns	-0.82891	4.79958	-0.172705	0.862884	0.999999	ns	-1.2776	4.79493	-0.266449	0.789893	NA	ns	-2.10792	4.77824	-0.44115	0.659104	0.999878	ns	-2.63749	4.77824	-0.55198	0.580962	0.999647	ns	0.780655	4.75368	0.164221	0.869557	NA	ns
Gm16041	1.5603	-0.507954	4.78449	-0.106167	0.91545	0.999953	ns	5.48534	4.65107	1.17937	0.23825	0.999965	ns	-0.698115	4.78449	-0.145912	0.883991	0.999875	ns	-0.410175	4.80075	-0.0854397	0.931912	0.999999	ns	-0.903304	4.80075	-0.188159	0.850752	0.999786	ns	-0.504018	4.78449	-0.105344	0.916103	0.999878	ns	-1.03359	4.78449	-0.216029	0.828965	0.999647	ns	-0.776207	4.80075	-0.161685	0.871554	0.988498	ns
Atp6v1h	2646.68	-0.0441288	0.185165	-0.238321	0.811632	0.999953	ns	-0.161908	0.185359	-0.873481	0.382401	0.999965	ns	-0.153492	0.185094	-0.829269	0.406952	0.999875	ns	0.203624	0.185967	1.09494	0.273541	0.999999	ns	-0.133404	0.185901	-0.717605	0.473001	0.999786	ns	0.0526664	0.18504	0.284622	0.775934	0.999878	ns	0.159123	0.184937	0.860416	0.38956	0.999647	ns	0.0365612	0.185944	0.196624	0.844122	0.988498	ns
Oprk1	0	NA	NA	NA	NA	NA	ns	NA	NA	NA	NA	NA	ns	NA	NA	NA	NA	NA	ns	NA	NA	NA	NA	NA	ns	NA	NA	NA	NA	NA	ns	NA	NA	NA	NA	NA	ns	NA	NA	NA	NA	NA	ns	NA	NA	NA	NA	NA	ns
Npbwr1	0	NA	NA	NA	NA	NA	ns	NA	NA	NA	NA	NA	ns	NA	NA	NA	NA	NA	ns	NA	NA	NA	NA	NA	ns	NA	NA	NA	NA	NA	ns	NA	NA	NA	NA	NA	ns	NA	NA	NA	NA	NA	ns	NA	NA	NA	NA	NA	ns
Rb1cc1	3424.6	0.105401	0.150119	0.702117	0.482606	0.999953	ns	0.117978	0.150267	0.785121	0.432383	0.999965	ns	-0.16224	0.150096	-1.08091	0.279737	0.999875	ns	-0.0407272	0.151212	-0.269339	0.787669	0.999999	ns	-0.0433271	0.15093	-0.287068	0.77406	0.999786	ns	-0.223748	0.150125	-1.49041	0.136117	0.948571	ns	-0.0543926	0.150057	-0.36248	0.716993	0.999647	ns	0.180864	0.151004	1.19774	0.231016	0.703273	ns
4732440D04Rik	118.496	-0.765705	0.811975	-0.943015	0.345673	0.999953	ns	0.382892	0.809101	0.473231	0.636048	0.999965	ns	-0.423363	0.809753	-0.52283	0.601092	0.999875	ns	1.04154	0.811501	1.28348	0.199325	0.999999	ns	-0.53967	0.814719	-0.6624	0.507715	0.999786	ns	-0.0548954	0.808877	-0.0678662	0.945892	0.999878	ns	0.204837	0.808199	0.253449	0.799921	0.999647	ns	0.406914	0.812657	0.500721	0.616568	0.95792	ns
Alkal1	0	NA	NA	NA	NA	NA	ns	NA	NA	NA	NA	NA	ns	NA	NA	NA	NA	NA	ns	NA	NA	NA	NA	NA	ns	NA	NA	NA	NA	NA	ns	NA	NA	NA	NA	NA	ns	NA	NA	NA	NA	NA	ns	NA	NA	NA	NA	NA	ns
St18	0.541015	4.3327	4.65457	0.930849	0.351932	0.999953	ns	-0.752236	4.78304	-0.157271	0.875031	NA	ns	1.78127	4.7058	0.378527	0.705039	NA	ns	-0.439607	4.79968	-0.0915909	0.927023	0.999999	ns	-0.932736	4.79968	-0.194333	0.845915	NA	ns	-0.986388	4.78304	-0.206226	0.836614	0.999878	ns	-1.51596	4.78304	-0.316945	0.751286	NA	ns	-0.805639	4.79968	-0.167853	0.866699	NA	ns
Pcmtd1	14219.9	0.170629	0.127895	1.33414	0.182158	0.999953	ns	0.107494	0.127941	0.840184	0.400805	0.999965	ns	-0.120916	0.127894	-0.94544	0.344434	0.999875	ns	-0.0278156	0.128473	-0.21651	0.82859	0.999999	ns	0.0571568	0.128388	0.44519	0.656183	0.999786	ns	-0.140072	0.127899	-1.09517	0.27344	0.999878	ns	0.163518	0.12786	1.27889	0.200937	0.999647	ns	0.0348299	0.128441	0.271175	0.786257	0.988498	ns
Gm26901	57.9273	1.92109	1.33937	1.43432	0.15148	0.999953	ns	-1.71612	1.43531	-1.19565	0.231833	0.999965	ns	-1.21274	1.41231	-0.858691	0.390511	0.999875	ns	-2.45461	1.5673	-1.56614	0.117316	0.999999	ns	-3.03282	1.56657	-1.93596	0.0528727	0.741601	ns	-0.411104	1.37825	-0.298279	0.76549	0.999878	ns	2.22353	1.33385	1.66699	0.0955154	0.999647	ns	5.50619	1.35063	4.07676	4.5668e-05	0.00661736	ns
Gm30414	0.0587578	-0.2362	4.78615	-0.0493506	0.96064	0.999953	ns	0.00188891	4.78615	0.000394662	0.999685	NA	ns	-0.42636	4.78615	-0.0890821	0.929017	NA	ns	0.143822	4.8023	0.0299486	0.976108	0.999999	ns	-0.349307	4.8023	-0.0727374	0.942015	NA	ns	1.94818	4.74405	0.410657	0.681324	NA	ns	-0.761834	4.78615	-0.159175	0.873531	NA	ns	-0.22221	4.8023	-0.0462715	0.963094	NA	ns
Sntg1	0.152765	-0.396684	4.78502	-0.0829012	0.93393	0.999953	ns	3.30669	4.68936	0.705148	0.480718	NA	ns	-0.586845	4.78502	-0.122642	0.902391	NA	ns	0.0232168	4.80158	0.00483524	0.996142	0.999999	ns	-0.469912	4.80158	-0.0978662	0.922039	NA	ns	-0.392747	4.78502	-0.0820785	0.934584	NA	ns	-0.922319	4.78502	-0.192751	0.847154	NA	ns	-0.342815	4.80158	-0.0713963	0.943082	NA	ns
Rrs1	918.864	0.126912	0.211639	0.599663	0.548731	0.999953	ns	0.200113	0.21182	0.944732	0.344795	0.999965	ns	-0.173762	0.211695	-0.820811	0.411754	0.999875	ns	-0.380218	0.213773	-1.7786	0.0753049	0.999999	ns	-0.155433	0.212688	-0.730804	0.464899	0.999786	ns	0.346221	0.2113	1.63853	0.101311	0.885296	ns	-0.170521	0.211516	-0.806183	0.420137	0.999647	ns	-0.278024	0.213119	-1.30455	0.192047	0.66115	ns
Adhfe1	5.49315	0.547851	2.89086	0.189511	0.849692	0.999953	ns	-0.175104	2.89769	-0.0604289	0.951814	0.999965	ns	-0.854971	2.90274	-0.29454	0.768346	0.999875	ns	-1.94304	3.01152	-0.645204	0.518795	0.999999	ns	-1.50275	2.98586	-0.503287	0.614762	0.999786	ns	-1.28076	2.91516	-0.439344	0.660413	0.999878	ns	-1.12173	2.89835	-0.387025	0.698738	0.999647	ns	6.6453	2.83215	2.34638	0.0189568	0.281612	ns
2610203C22Rik	2.31655	0.0856948	4.01068	0.0213666	0.982953	0.999953	ns	0.954011	3.99937	0.23854	0.811462	0.999965	ns	-0.248684	4.01521	-0.0619354	0.950614	0.999875	ns	-1.4435	4.10888	-0.351312	0.725354	0.999999	ns	-1.93663	4.10888	-0.471328	0.637407	0.999786	ns	-2.66314	4.08855	-0.651366	0.51481	0.999878	ns	5.04171	3.92367	1.28495	0.19881	0.999647	ns	0.20789	4.05514	0.051266	0.959114	0.996039	ns
Vxn	0.624217	1.49526	4.71479	0.317142	0.751136	0.999953	ns	3.11745	4.67028	0.667508	0.504448	NA	ns	2.44219	4.67365	0.522543	0.601292	NA	ns	-0.655544	4.79889	-0.136603	0.891344	0.999999	ns	-1.14867	4.79889	-0.239363	0.810824	NA	ns	-1.40109	4.78115	-0.293044	0.769488	0.999878	ns	-1.93066	4.78115	-0.403807	0.686355	NA	ns	-1.02158	4.79889	-0.212878	0.831422	NA	ns
Gm29520	0	NA	NA	NA	NA	NA	ns	NA	NA	NA	NA	NA	ns	NA	NA	NA	NA	NA	ns	NA	NA	NA	NA	NA	ns	NA	NA	NA	NA	NA	ns	NA	NA	NA	NA	NA	ns	NA	NA	NA	NA	NA	ns	NA	NA	NA	NA	NA	ns
Mybl1	86.4438	0.647152	1.08517	0.596359	0.550935	0.999953	ns	0.654642	1.08601	0.602797	0.546643	0.999965	ns	-0.25345	1.08698	-0.233169	0.81563	0.999875	ns	-0.200152	1.09634	-0.182564	0.85514	0.999999	ns	-0.643262	1.09673	-0.586527	0.557522	0.999786	ns	0.612839	1.08434	0.565172	0.571957	0.999878	ns	0.187647	1.08577	0.172823	0.86279	0.999647	ns	-1.58651	1.10997	-1.42933	0.152908	0.612817	ns
Vcpip1	1278.04	0.0956704	0.252532	0.378845	0.704803	0.999953	ns	0.154941	0.252703	0.613135	0.539787	0.999965	ns	-0.0902859	0.252448	-0.357642	0.720611	0.999875	ns	0.219426	0.253913	0.864177	0.387491	0.999999	ns	-0.038632	0.253764	-0.152236	0.879001	0.999786	ns	-0.435166	0.252732	-1.72185	0.0850972	0.841359	ns	0.0271021	0.252364	0.107393	0.914477	0.999647	ns	-0.341118	0.254425	-1.34074	0.180005	0.649436	ns
1700034P13Rik	3.47535	-1.5365	3.15613	-0.486831	0.626378	0.999953	ns	-1.75912	3.16225	-0.556288	0.578014	0.999965	ns	1.24045	3.11532	0.398176	0.6905	0.999875	ns	4.51337	3.09925	1.45628	0.145315	0.999999	ns	-0.873236	3.22001	-0.271191	0.786244	0.999786	ns	-0.661113	3.14768	-0.210032	0.833643	0.999878	ns	-0.502467	3.13945	-0.160049	0.872842	0.999647	ns	0.100332	3.21339	0.0312231	0.975092	0.99771	ns
Sgk3	1232.13	-0.0671239	0.181199	-0.370443	0.711053	0.999953	ns	0.131108	0.181264	0.723298	0.469497	0.999965	ns	-0.175549	0.181024	-0.969755	0.332169	0.999875	ns	0.532071	0.181875	2.92548	0.00343931	0.176912	ns	-0.104929	0.182076	-0.576296	0.564415	0.999786	ns	0.0536405	0.180865	0.296577	0.766789	0.999878	ns	0.115549	0.180707	0.639426	0.522546	0.999647	ns	-0.198762	0.182544	-1.08885	0.276222	0.743325	ns
Mcmdc2	109.549	-0.535004	0.845824	-0.632524	0.527044	0.999953	ns	-0.346152	0.846163	-0.409085	0.682478	0.999965	ns	0.562714	0.842079	0.668245	0.503978	0.999875	ns	0.792158	0.846856	0.935412	0.349576	0.999999	ns	-0.487884	0.849634	-0.574228	0.565813	0.999786	ns	-0.190808	0.843749	-0.226143	0.821091	0.999878	ns	-0.313307	0.844024	-0.371206	0.710484	0.999647	ns	0.946659	0.846281	1.11861	0.263306	0.73067	ns
Snhg6	1610.93	-0.0231913	0.314755	-0.0736804	0.941265	0.999953	ns	-0.148654	0.314933	-0.472017	0.636915	0.999965	ns	0.579	0.314454	1.84129	0.0655795	0.760541	ns	-0.178255	0.316119	-0.563885	0.572832	0.999999	ns	0.057337	0.315726	0.181604	0.855894	0.999786	ns	-0.400169	0.314913	-1.27073	0.203825	0.999878	ns	0.0350221	0.314544	0.111342	0.911345	0.999647	ns	0.294784	0.315686	0.933789	0.350413	0.80189	ns
Tcf24	2.81226	0.0578202	3.01771	0.0191603	0.984713	0.999953	ns	-0.37718	3.02234	-0.124797	0.900684	0.999965	ns	0.333018	3.01536	0.110441	0.91206	0.999875	ns	-0.895018	3.11143	-0.287655	0.773611	0.999999	ns	-0.358238	3.09916	-0.115592	0.907976	0.999786	ns	-0.116356	3.02059	-0.0385208	0.969272	0.999878	ns	0.301397	3.01265	0.100044	0.920309	0.999647	ns	0.885085	3.09282	0.286174	0.774745	0.988498	ns
Ppp1r42	0.963672	-1.76392	4.77986	-0.369033	0.712103	0.999953	ns	1.35642	4.71348	0.287774	0.77352	0.999965	ns	0.686372	4.72105	0.145386	0.884406	0.999875	ns	-0.74057	4.79943	-0.154304	0.87737	0.999999	ns	-1.2337	4.79943	-0.257051	0.797139	NA	ns	3.45319	4.65376	0.742022	0.458074	0.999878	ns	-2.28956	4.77986	-0.479001	0.631938	0.999647	ns	-1.04261	4.79286	-0.217535	0.827792	NA	ns
Gm15818	0	NA	NA	NA	NA	NA	ns	NA	NA	NA	NA	NA	ns	NA	NA	NA	NA	NA	ns	NA	NA	NA	NA	NA	ns	NA	NA	NA	NA	NA	ns	NA	NA	NA	NA	NA	ns	NA	NA	NA	NA	NA	ns	NA	NA	NA	NA	NA	ns
Cops5	2303.02	0.0484062	0.142909	0.33872	0.734821	0.999953	ns	0.129102	0.143025	0.902653	0.36671	0.999965	ns	-0.166756	0.142877	-1.16714	0.243155	0.999875	ns	-0.073598	0.143941	-0.511307	0.609136	0.999999	ns	0.12892	0.143425	0.898867	0.368724	0.999786	ns	0.0935341	0.142768	0.655146	0.512374	0.999878	ns	0.0618728	0.14268	0.433646	0.664546	0.999647	ns	-0.0149565	0.143699	-0.104082	0.917104	0.993031	ns
Cspp1	1835.98	-0.020015	0.215167	-0.093021	0.925887	0.999953	ns	0.22173	0.215186	1.03041	0.302816	0.999965	ns	0.0526453	0.214951	0.244918	0.80652	0.999875	ns	-0.027644	0.216444	-0.127719	0.898371	0.999999	ns	0.0328524	0.216066	0.152048	0.879149	0.999786	ns	-0.141939	0.215071	-0.659966	0.509275	0.999878	ns	0.178617	0.214882	0.831236	0.40584	0.999647	ns	0.0228485	0.216307	0.10563	0.915876	0.992878	ns
Arfgef1	2396	-0.0754763	0.199203	-0.378891	0.704769	0.999953	ns	0.0690695	0.199279	0.346597	0.728894	0.999965	ns	0.17128	0.198939	0.86097	0.389254	0.999875	ns	0.290481	0.200098	1.4517	0.146586	0.999999	ns	-0.396448	0.20028	-1.97947	0.0477626	0.722901	ns	-0.270186	0.199153	-1.35668	0.174884	0.999878	ns	0.0169856	0.199002	0.085354	0.93198	0.999647	ns	0.104196	0.200154	0.520578	0.602661	0.953329	ns
Cpa6	0.813556	-0.788704	4.78391	-0.164866	0.869049	0.999953	ns	-0.550615	4.78391	-0.115097	0.908368	0.999965	ns	-0.978865	4.78391	-0.204616	0.837872	NA	ns	-0.536951	4.79968	-0.111872	0.910925	0.999999	ns	4.33249	4.67041	0.927646	0.353591	NA	ns	1.51872	4.73481	0.320756	0.748395	0.999878	ns	-1.31434	4.78391	-0.274742	0.783515	0.999647	ns	-0.902983	4.79968	-0.188134	0.850772	NA	ns
Prex2	5762.72	-0.0857151	0.105797	-0.810186	0.417834	0.999953	ns	0.0857056	0.105832	0.809826	0.41804	0.999965	ns	-0.0303268	0.105676	-0.286979	0.774128	0.999875	ns	0.0447697	0.106378	0.420853	0.673862	0.999999	ns	0.0557713	0.106179	0.525255	0.599406	0.999786	ns	0.021667	0.105677	0.20503	0.837549	0.999878	ns	-0.0239526	0.105652	-0.226713	0.820647	0.999647	ns	-0.190067	0.10641	-1.78618	0.0740706	0.483895	ns
A830018L16Rik	2.56636	-8.30048	4.77953	-1.73667	0.082445	0.999953	ns	12.6433	4.657	2.71491	0.00662942	0.48101	ns	13.1396	4.64812	2.82686	0.00470062	0.215276	ns	-10.3132	4.79406	-2.15125	0.0314568	0.698232	ns	10.4205	4.7075	2.21361	0.0268559	0.594372	ns	-8.85957	4.77953	-1.85365	0.0637895	0.766869	ns	11.481	4.6625	2.46242	0.0138002	0.48323	ns	-10.0498	4.79406	-2.0963	0.0360553	0.371157	ns
Gm17644	0.16261	-0.616336	4.78487	-0.128809	0.897508	0.999953	ns	-0.378248	4.78487	-0.0790508	0.936992	NA	ns	-0.806497	4.78487	-0.168551	0.866149	NA	ns	0.0291495	4.80231	0.0060699	0.995157	0.999999	ns	-0.46398	4.80231	-0.0966159	0.923031	NA	ns	1.32245	4.76203	0.277707	0.781237	NA	ns	-1.14197	4.78487	-0.238663	0.811367	NA	ns	2.26808	4.74243	0.478254	0.63247	NA	ns
Gm29663	0	NA	NA	NA	NA	NA	ns	NA	NA	NA	NA	NA	ns	NA	NA	NA	NA	NA	ns	NA	NA	NA	NA	NA	ns	NA	NA	NA	NA	NA	ns	NA	NA	NA	NA	NA	ns	NA	NA	NA	NA	NA	ns	NA	NA	NA	NA	NA	ns
Sulf1	0.412977	1.68622	4.71577	0.357569	0.720666	0.999953	ns	1.12509	4.731	0.237811	0.812027	NA	ns	-1.52335	4.78155	-0.31859	0.750038	NA	ns	-0.431974	4.80089	-0.089978	0.928305	0.999999	ns	0.639317	4.77702	0.133832	0.893536	NA	ns	1.83532	4.69923	0.390557	0.696125	0.999878	ns	-1.85883	4.78155	-0.38875	0.697461	NA	ns	-0.798006	4.80089	-0.166221	0.867983	NA	ns
Slco5a1	27.3737	0.729597	1.34233	0.543531	0.586764	0.999953	ns	0.200821	1.34661	0.149131	0.881451	0.999965	ns	0.980521	1.34042	0.7315	0.464474	0.999875	ns	-0.257577	1.35767	-0.18972	0.849528	0.999999	ns	0.126333	1.35066	0.0935342	0.925479	0.999786	ns	0.214748	1.34405	0.159777	0.873057	0.999878	ns	-1.07762	1.35199	-0.797063	0.425415	0.999647	ns	0.927189	1.34769	0.687983	0.491464	0.897647	ns
Gm29283	0	NA	NA	NA	NA	NA	ns	NA	NA	NA	NA	NA	ns	NA	NA	NA	NA	NA	ns	NA	NA	NA	NA	NA	ns	NA	NA	NA	NA	NA	ns	NA	NA	NA	NA	NA	ns	NA	NA	NA	NA	NA	ns	NA	NA	NA	NA	NA	ns
Prdm14	2.54696	-0.0837206	4.1084	-0.0203779	0.983742	0.999953	ns	0.689955	4.1047	0.168089	0.866513	0.999965	ns	-1.17736	4.11778	-0.285922	0.774938	0.999875	ns	0.692829	4.17202	0.166066	0.868105	0.999999	ns	-0.648325	4.17505	-0.155286	0.876596	0.999786	ns	-0.75768	4.1165	-0.184059	0.853967	0.999878	ns	1.4697	4.09977	0.358483	0.719982	0.999647	ns	-0.778252	4.17323	-0.186487	0.852063	0.988498	ns
Ncoa2	1317.67	-0.102614	0.191833	-0.534911	0.592712	0.999953	ns	0.0542436	0.191963	0.282573	0.777504	0.999965	ns	0.308084	0.191205	1.61128	0.107119	0.888832	ns	-0.0541595	0.193334	-0.280135	0.779374	0.999999	ns	-0.146446	0.192897	-0.759193	0.447737	0.999786	ns	-0.229351	0.191669	-1.1966	0.231464	0.999878	ns	-0.106362	0.191532	-0.555325	0.578672	0.999647	ns	0.225301	0.192836	1.16835	0.242664	0.71284	ns
Gm29570	2.99316	-0.0479973	3.06423	-0.0156638	0.987503	0.999953	ns	-0.507369	3.07264	-0.165125	0.868846	0.999965	ns	-3.78568	3.18245	-1.18955	0.234225	0.999875	ns	0.486922	3.13569	0.155284	0.876598	0.999999	ns	-2.09736	3.16521	-0.66263	0.507568	0.999786	ns	1.62903	3.01316	0.540638	0.588757	0.999878	ns	4.3877	2.97789	1.47343	0.140636	0.999647	ns	0.614261	3.11873	0.196958	0.84386	0.988498	ns
Tram1	3145.53	0.11119	0.150074	0.740902	0.458753	0.999953	ns	0.0888418	0.150199	0.591495	0.554189	0.999965	ns	0.132291	0.149963	0.882155	0.377693	0.999875	ns	-0.113033	0.150987	-0.748628	0.454081	0.999999	ns	-0.0954206	0.150706	-0.633156	0.526632	0.999786	ns	-0.0219485	0.150063	-0.146262	0.883715	0.999878	ns	0.0280167	0.149949	0.186841	0.851785	0.999647	ns	-0.0117969	0.150777	-0.0782408	0.937637	0.993867	ns
Lactb2	482.051	0.0460079	0.320407	0.143592	0.885823	0.999953	ns	0.0256908	0.320845	0.0800721	0.93618	0.999965	ns	0.229377	0.319822	0.717202	0.47325	0.999875	ns	-0.433667	0.323654	-1.33991	0.180275	0.999999	ns	0.0386192	0.321802	0.120009	0.904476	0.999786	ns	-0.186678	0.320425	-0.582597	0.560165	0.999878	ns	0.191596	0.319783	0.599142	0.549078	0.999647	ns	0.114611	0.322118	0.355803	0.721988	0.988498	ns
Xkr9	0	NA	NA	NA	NA	NA	ns	NA	NA	NA	NA	NA	ns	NA	NA	NA	NA	NA	ns	NA	NA	NA	NA	NA	ns	NA	NA	NA	NA	NA	ns	NA	NA	NA	NA	NA	ns	NA	NA	NA	NA	NA	ns	NA	NA	NA	NA	NA	ns
Eya1	0.151162	-0.613183	4.78469	-0.128155	0.898026	0.999953	ns	-0.375094	4.78469	-0.0783946	0.937514	NA	ns	2.19956	4.70514	0.467481	0.640156	NA	ns	-0.105301	4.80129	-0.0219319	0.982502	0.999999	ns	-0.59843	4.80129	-0.12464	0.900809	NA	ns	1.4497	4.75121	0.305122	0.760273	NA	ns	-1.13882	4.78469	-0.238013	0.811871	NA	ns	-0.471333	4.80129	-0.0981681	0.921799	NA	ns
Gm9947	3.80078	-1.95197	4.78587	-0.407861	0.683376	0.999953	ns	-1.62129	4.78587	-0.338765	0.734787	0.999965	ns	-2.36758	4.78587	-0.494702	0.620811	0.999875	ns	20.9938	4.71211	4.45528	8.37853e-06	0.000976614	ns	-3.73707	4.80071	-0.778442	0.436309	0.999786	ns	-2.59006	4.78587	-0.541189	0.588377	0.999878	ns	-2.072	4.78587	-0.432942	0.665057	0.999647	ns	-3.29387	4.80071	-0.686121	0.492637	0.897647	ns
Msc	0.0848533	-0.316877	4.78571	-0.0662131	0.947208	0.999953	ns	-0.0787883	4.78571	-0.0164633	0.986865	NA	ns	-0.507038	4.78571	-0.105948	0.915623	NA	ns	0.185239	4.80235	0.0385726	0.969231	0.999999	ns	-0.30789	4.80235	-0.0641123	0.948881	NA	ns	-0.31294	4.78571	-0.0653906	0.947863	NA	ns	-0.842512	4.78571	-0.176047	0.860257	NA	ns	-0.180793	4.80235	-0.0376468	0.969969	NA	ns
Trpa1	0	NA	NA	NA	NA	NA	ns	NA	NA	NA	NA	NA	ns	NA	NA	NA	NA	NA	ns	NA	NA	NA	NA	NA	ns	NA	NA	NA	NA	NA	ns	NA	NA	NA	NA	NA	ns	NA	NA	NA	NA	NA	ns	NA	NA	NA	NA	NA	ns
Kcnb2	6.4055	-1.51119	4.78262	-0.315975	0.752022	0.999953	ns	1.08094	4.73564	0.228256	0.819447	0.999965	ns	-1.70135	4.78262	-0.355736	0.722038	0.999875	ns	-1.05569	4.79934	-0.219965	0.825898	0.999999	ns	-1.54882	4.79934	-0.322715	0.746911	0.999786	ns	0.601304	4.74537	0.126714	0.899167	0.999878	ns	-2.03682	4.78262	-0.42588	0.670195	0.999647	ns	7.46911	4.65659	1.60399	0.108717	0.551016	ns
Terf1	1521.85	0.0431912	0.216455	0.199539	0.841841	0.999953	ns	0.0372347	0.216643	0.171871	0.863539	0.999965	ns	0.245218	0.216178	1.13434	0.256653	0.999875	ns	0.0340456	0.217671	0.156409	0.875711	0.999999	ns	-0.396108	0.217645	-1.81997	0.0687632	0.799208	ns	0.099965	0.216292	0.462177	0.643954	0.999878	ns	-0.0581945	0.216292	-0.269056	0.787887	0.999647	ns	-0.0309229	0.217559	-0.142136	0.886972	0.988759	ns
Sbspon	172.368	0.247219	0.892099	0.27712	0.781688	0.999953	ns	-1.38934	0.89788	-1.54735	0.121779	0.999965	ns	-0.564088	0.893077	-0.631624	0.527633	0.999875	ns	1.50763	0.894729	1.68501	0.0919858	0.999999	ns	0.302284	0.895746	0.337466	0.735765	0.999786	ns	0.210683	0.891752	0.236258	0.813233	0.999878	ns	0.327447	0.891527	0.367288	0.713404	0.999647	ns	-2.31471	0.909035	-2.54634	0.0108858	0.22022	ns
4930444P10Rik	7.07465	1.18852	3.54187	0.335562	0.737201	0.999953	ns	0.599898	3.55084	0.168945	0.86584	0.999965	ns	-0.195513	3.56076	-0.0549078	0.956212	0.999875	ns	-17.1403	3.67296	-4.66663	3.06183e-06	0.000406943	ns	-0.168189	3.61939	-0.046469	0.962936	0.999786	ns	0.502859	3.55351	0.141511	0.887467	0.999878	ns	0.593371	3.54042	0.167599	0.866899	0.999647	ns	14.1122	3.48381	4.05079	5.10455e-05	0.00727728	ns
Rpl7	49483.7	-0.0477902	0.119411	-0.400216	0.688997	0.999953	ns	-0.0142413	0.11942	-0.119255	0.905074	0.999965	ns	-0.0528178	0.119402	-0.442352	0.658234	0.999875	ns	0.0651128	0.119837	0.543342	0.586894	0.999999	ns	-0.122974	0.119825	-1.02628	0.30476	0.999786	ns	0.161871	0.119398	1.35573	0.175186	0.999878	ns	-0.028014	0.119397	-0.234629	0.814497	0.999647	ns	-0.0508073	0.119831	-0.423989	0.671574	0.982543	ns
Rdh10	600.417	-0.0191649	0.270619	-0.0708188	0.943542	0.999953	ns	0.0222546	0.270946	0.0821368	0.934538	0.999965	ns	-0.3109	0.270641	-1.14876	0.250657	0.999875	ns	-0.260146	0.273069	-0.952675	0.340755	0.999999	ns	-0.00495542	0.271786	-0.0182328	0.985453	0.999786	ns	-0.0445795	0.270363	-0.164888	0.869032	0.999878	ns	0.0396743	0.270094	0.146891	0.883218	0.999647	ns	0.0322349	0.272149	0.118446	0.905714	0.990937	ns
Gm28095	0	NA	NA	NA	NA	NA	ns	NA	NA	NA	NA	NA	ns	NA	NA	NA	NA	NA	ns	NA	NA	NA	NA	NA	ns	NA	NA	NA	NA	NA	ns	NA	NA	NA	NA	NA	ns	NA	NA	NA	NA	NA	ns	NA	NA	NA	NA	NA	ns
Stau2	224.083	0.101409	0.299833	0.338219	0.735198	0.999953	ns	0.08994	0.300764	0.299039	0.76491	0.999965	ns	0.229413	0.298673	0.768108	0.442423	0.999875	ns	-0.174648	0.30465	-0.573274	0.566459	0.999999	ns	-0.260403	0.302954	-0.859547	0.390039	0.999786	ns	0.163212	0.298995	0.54587	0.585156	0.999878	ns	0.0881204	0.298846	0.294869	0.768094	0.999647	ns	-0.238781	0.304059	-0.785312	0.43227	0.858502	ns
Gm7568	0.258078	-0.859715	4.78345	-0.179727	0.857367	0.999953	ns	-0.621627	4.78345	-0.129954	0.896603	NA	ns	-1.04988	4.78345	-0.219481	0.826275	NA	ns	-0.153735	4.8011	-0.0320208	0.974455	0.999999	ns	-0.646864	4.8011	-0.134732	0.892823	NA	ns	-0.855778	4.78345	-0.178904	0.858013	NA	ns	2.58094	4.68243	0.551196	0.581499	NA	ns	2.00219	4.74412	0.422037	0.672998	NA	ns
Ube2w	1358.41	0.120752	0.232056	0.520358	0.602814	0.999953	ns	0.0596507	0.232275	0.25681	0.797325	0.999965	ns	-0.1703	0.232075	-0.733817	0.463061	0.999875	ns	-0.115822	0.233483	-0.496063	0.61985	0.999999	ns	-0.071802	0.233042	-0.308107	0.758001	0.999786	ns	0.10815	0.231955	0.466255	0.641033	0.999878	ns	0.00229381	0.231894	0.00989166	0.992108	0.999647	ns	-0.0263014	0.23319	-0.11279	0.910197	0.991397	ns
Eloc	6201.06	0.0340635	0.11629	0.292919	0.769584	0.999953	ns	-0.195338	0.11645	-1.67744	0.0934568	0.999965	ns	0.0381199	0.11622	0.327997	0.742914	0.999875	ns	0.103014	0.116827	0.881766	0.377903	0.999999	ns	-0.129921	0.116737	-1.11294	0.265735	0.990827	ns	0.0119577	0.116257	0.102855	0.918078	0.999878	ns	0.0872655	0.116168	0.751203	0.452531	0.999647	ns	-0.0263605	0.116769	-0.225749	0.821396	0.988498	ns
D030040B21Rik	30.5358	-0.0304512	1.52055	-0.0200264	0.984022	0.999953	ns	0.542591	1.51873	0.357265	0.720893	0.999965	ns	-2.17025	1.54203	-1.4074	0.159308	0.992385	ns	0.185636	1.52824	0.12147	0.903318	0.999999	ns	1.52882	1.52046	1.00549	0.314659	0.999786	ns	-0.498851	1.52252	-0.327647	0.743178	0.999878	ns	-1.69138	1.53227	-1.10384	0.269663	0.999647	ns	1.44019	1.52132	0.946675	0.343805	0.797295	ns
Tmem70	1045.45	0.189365	0.180297	1.05029	0.293583	0.999953	ns	-0.042531	0.180872	-0.235144	0.814097	0.999965	ns	-0.314797	0.180576	-1.74329	0.0812823	0.818251	ns	0.259757	0.18148	1.43132	0.152338	0.999999	ns	-0.0167704	0.181227	-0.0925384	0.92627	0.999786	ns	0.291119	0.180041	1.61696	0.105887	0.898301	ns	0.301386	0.179839	1.67587	0.0937644	0.999647	ns	-0.328998	0.181964	-1.80804	0.0705998	0.476351	ns
Ly96	631.072	0.335502	0.290069	1.15663	0.247425	0.999953	ns	-0.0785889	0.29085	-0.270204	0.787003	0.999965	ns	-0.223763	0.290417	-0.770489	0.44101	0.999875	ns	-0.237056	0.292451	-0.810583	0.417605	0.999999	ns	0.155142	0.291211	0.532749	0.594207	0.999786	ns	0.0960387	0.290194	0.330946	0.740685	0.999878	ns	0.114689	0.289872	0.395652	0.692361	0.999647	ns	0.157414	0.291411	0.540178	0.589074	0.947471	ns
Gm28376	0	NA	NA	NA	NA	NA	ns	NA	NA	NA	NA	NA	ns	NA	NA	NA	NA	NA	ns	NA	NA	NA	NA	NA	ns	NA	NA	NA	NA	NA	ns	NA	NA	NA	NA	NA	ns	NA	NA	NA	NA	NA	ns	NA	NA	NA	NA	NA	ns
Jph1	33.676	0.648998	1.42305	0.45606	0.648347	0.999953	ns	-0.259403	1.43002	-0.181399	0.856055	0.999965	ns	-1.00819	1.43148	-0.704297	0.481248	0.999875	ns	1.5616	1.42833	1.0933	0.274261	0.999999	ns	0.595794	1.43045	0.416509	0.677037	0.999786	ns	-0.180731	1.42559	-0.126776	0.899118	0.999878	ns	-0.322584	1.42639	-0.226155	0.821081	0.999647	ns	-2.14726	1.47022	-1.46051	0.144151	0.601697	ns
Gm28783	0	NA	NA	NA	NA	NA	ns	NA	NA	NA	NA	NA	ns	NA	NA	NA	NA	NA	ns	NA	NA	NA	NA	NA	ns	NA	NA	NA	NA	NA	ns	NA	NA	NA	NA	NA	ns	NA	NA	NA	NA	NA	ns	NA	NA	NA	NA	NA	ns
Gdap1	5.01289	3.27971	2.65371	1.2359	0.216498	0.999953	ns	-1.1257	2.75772	-0.408201	0.683126	0.999965	ns	-1.92373	2.77097	-0.694243	0.48753	0.999875	ns	-2.7122	2.89074	-0.938235	0.348124	0.999999	ns	5.41478	2.66766	2.02979	0.0423779	0.696247	ns	-1.43327	2.76637	-0.518107	0.604384	0.999878	ns	0.164932	2.71498	0.0607487	0.951559	0.999647	ns	-0.772053	2.81784	-0.273987	0.784094	0.988498	ns
Gm28784	0	NA	NA	NA	NA	NA	ns	NA	NA	NA	NA	NA	ns	NA	NA	NA	NA	NA	ns	NA	NA	NA	NA	NA	ns	NA	NA	NA	NA	NA	ns	NA	NA	NA	NA	NA	ns	NA	NA	NA	NA	NA	ns	NA	NA	NA	NA	NA	ns
Pi15	0.455169	-1.21994	4.78253	-0.255082	0.798659	0.999953	ns	-0.981851	4.78253	-0.205299	0.837338	NA	ns	1.31067	4.72318	0.277498	0.781398	NA	ns	-0.415373	4.80055	-0.0865261	0.931048	0.999999	ns	0.717467	4.77948	0.150114	0.880675	NA	ns	-1.216	4.78253	-0.254259	0.799295	0.999878	ns	3.24361	4.66264	0.695659	0.486642	NA	ns	-0.781405	4.80055	-0.162774	0.870696	NA	ns
Gm28154	5.53561	-0.1268	2.07263	-0.0611784	0.951217	0.999953	ns	-0.529571	2.1086	-0.251148	0.801699	0.999965	ns	-1.67595	2.13178	-0.786177	0.431764	0.999875	ns	-3.59959	2.32097	-1.5509	0.120926	0.999999	ns	2.60197	2.03332	1.27967	0.200663	0.961848	ns	3.11246	2.00289	1.55398	0.120189	0.91556	ns	2.49846	2.00825	1.2441	0.213464	0.999647	ns	-0.967886	2.18048	-0.443887	0.657124	0.976522	ns
Gm16070	118.529	0.039684	1.02425	0.0387445	0.969094	0.999953	ns	-0.625964	1.02734	-0.609306	0.542321	0.999965	ns	-1.2655	1.02754	-1.23158	0.218106	0.999875	ns	-0.35471	1.03154	-0.343864	0.730949	0.999999	ns	0.845194	1.02711	0.822888	0.410572	0.999786	ns	0.978945	1.02211	0.957764	0.338182	0.999878	ns	0.889876	1.02226	0.870495	0.38403	0.999647	ns	0.0258467	1.02986	0.0250973	0.979977	0.998452	ns
Crispld1	1250.04	0.405608	0.180147	2.25154	0.0243511	0.999953	ns	0.0905667	0.180801	0.50092	0.616428	0.999965	ns	-0.327928	0.180611	-1.81566	0.0694228	0.776659	ns	0.0758078	0.182103	0.416292	0.677197	0.999999	ns	0.665909	0.180902	3.68105	0.000232272	0.0398652	Up	0.00481665	0.180267	0.0267195	0.978683	0.999878	ns	0.849238	0.17958	4.72902	2.25602e-06	0.000673239	Up	-1.20473	0.184746	-6.52098	6.9849e-11	6.4989e-08	Down
Gm28153	1.14464	-0.802198	4.78437	-0.167671	0.866842	0.999953	ns	-0.564109	4.78437	-0.117907	0.906142	0.999965	ns	6.17989	4.6444	1.33061	0.183316	0.999875	ns	-0.396632	4.80065	-0.0826206	0.934153	0.999999	ns	-0.889761	4.80065	-0.185342	0.852961	NA	ns	-0.798261	4.78437	-0.166848	0.86749	0.999878	ns	-1.32783	4.78437	-0.277536	0.781369	0.999647	ns	-0.762664	4.80065	-0.158867	0.873774	NA	ns
Gm28756	0.920777	-0.990724	4.7826	-0.207152	0.835891	0.999953	ns	-0.752636	4.7826	-0.157369	0.874954	0.999965	ns	-1.18088	4.7826	-0.246913	0.804976	0.999875	ns	4.24662	4.67457	0.908451	0.36364	0.999999	ns	-1.18746	4.79883	-0.247448	0.804561	NA	ns	-0.986787	4.7826	-0.206329	0.836534	0.999878	ns	2.84837	4.6663	0.610414	0.541588	0.999647	ns	-1.06036	4.79883	-0.220963	0.825121	NA	ns
Crisp4	0	NA	NA	NA	NA	NA	ns	NA	NA	NA	NA	NA	ns	NA	NA	NA	NA	NA	ns	NA	NA	NA	NA	NA	ns	NA	NA	NA	NA	NA	ns	NA	NA	NA	NA	NA	ns	NA	NA	NA	NA	NA	ns	NA	NA	NA	NA	NA	ns
Defb18	0	NA	NA	NA	NA	NA	ns	NA	NA	NA	NA	NA	ns	NA	NA	NA	NA	NA	ns	NA	NA	NA	NA	NA	ns	NA	NA	NA	NA	NA	ns	NA	NA	NA	NA	NA	ns	NA	NA	NA	NA	NA	ns	NA	NA	NA	NA	NA	ns
Defb41	0	NA	NA	NA	NA	NA	ns	NA	NA	NA	NA	NA	ns	NA	NA	NA	NA	NA	ns	NA	NA	NA	NA	NA	ns	NA	NA	NA	NA	NA	ns	NA	NA	NA	NA	NA	ns	NA	NA	NA	NA	NA	ns	NA	NA	NA	NA	NA	ns
Gm15825	0	NA	NA	NA	NA	NA	ns	NA	NA	NA	NA	NA	ns	NA	NA	NA	NA	NA	ns	NA	NA	NA	NA	NA	ns	NA	NA	NA	NA	NA	ns	NA	NA	NA	NA	NA	ns	NA	NA	NA	NA	NA	ns	NA	NA	NA	NA	NA	ns
Tfap2d	0	NA	NA	NA	NA	NA	ns	NA	NA	NA	NA	NA	ns	NA	NA	NA	NA	NA	ns	NA	NA	NA	NA	NA	ns	NA	NA	NA	NA	NA	ns	NA	NA	NA	NA	NA	ns	NA	NA	NA	NA	NA	ns	NA	NA	NA	NA	NA	ns
Tfap2b	1.50863	3.85165	4.65184	0.827983	0.40768	0.999953	ns	3.7458	4.65601	0.80451	0.421103	0.999965	ns	-1.97336	4.78056	-0.412787	0.679762	0.999875	ns	-0.862117	4.79805	-0.179681	0.857403	0.999999	ns	-1.35525	4.79805	-0.282457	0.777593	0.999786	ns	-1.77926	4.78056	-0.372186	0.709754	0.999878	ns	-2.30883	4.78056	-0.482962	0.629123	0.999647	ns	1.78528	4.72533	0.37781	0.705572	0.988498	ns
Gm28340	0	NA	NA	NA	NA	NA	ns	NA	NA	NA	NA	NA	ns	NA	NA	NA	NA	NA	ns	NA	NA	NA	NA	NA	ns	NA	NA	NA	NA	NA	ns	NA	NA	NA	NA	NA	ns	NA	NA	NA	NA	NA	ns	NA	NA	NA	NA	NA	ns
Pkhd1	0	NA	NA	NA	NA	NA	ns	NA	NA	NA	NA	NA	ns	NA	NA	NA	NA	NA	ns	NA	NA	NA	NA	NA	ns	NA	NA	NA	NA	NA	ns	NA	NA	NA	NA	NA	ns	NA	NA	NA	NA	NA	ns	NA	NA	NA	NA	NA	ns
4930486I03Rik	0	NA	NA	NA	NA	NA	ns	NA	NA	NA	NA	NA	ns	NA	NA	NA	NA	NA	ns	NA	NA	NA	NA	NA	ns	NA	NA	NA	NA	NA	ns	NA	NA	NA	NA	NA	ns	NA	NA	NA	NA	NA	ns	NA	NA	NA	NA	NA	ns
Gm28653	0.078005	-0.275918	4.78571	-0.0576545	0.954024	0.999953	ns	2.35252	4.73562	0.496771	0.61935	NA	ns	-0.466078	4.78571	-0.0973897	0.922417	NA	ns	0.140993	4.80253	0.029358	0.976579	0.999999	ns	-0.352136	4.80253	-0.0733231	0.941549	NA	ns	-0.271981	4.78571	-0.056832	0.954679	NA	ns	-0.801553	4.78571	-0.167489	0.866985	NA	ns	-0.225039	4.80253	-0.0468585	0.962626	NA	ns
Il17a	0	NA	NA	NA	NA	NA	ns	NA	NA	NA	NA	NA	ns	NA	NA	NA	NA	NA	ns	NA	NA	NA	NA	NA	ns	NA	NA	NA	NA	NA	ns	NA	NA	NA	NA	NA	ns	NA	NA	NA	NA	NA	ns	NA	NA	NA	NA	NA	ns
Il17f	4.79835	0.69776	2.54586	0.274076	0.784026	0.999953	ns	0.574278	2.54721	0.225454	0.821626	0.999965	ns	-3.7319	2.64456	-1.41116	0.158197	0.990318	ns	-0.906911	2.65427	-0.34168	0.732592	0.999999	ns	0.0231545	2.63865	0.0087751	0.992999	0.999786	ns	1.67896	2.52716	0.664366	0.506456	0.999878	ns	0.1379	2.54499	0.0541847	0.956788	0.999647	ns	0.670689	2.63455	0.254575	0.799052	0.988498	ns
Mcm3	718.711	-0.212649	0.240447	-0.88439	0.376485	0.999953	ns	-0.098983	0.240667	-0.411286	0.680863	0.999965	ns	-0.123774	0.239958	-0.515816	0.605983	0.999875	ns	0.47347	0.241184	1.9631	0.0496343	0.86456	ns	0.432694	0.240696	1.79767	0.0722288	0.818704	ns	0.111498	0.239763	0.465034	0.641907	0.999878	ns	-0.384697	0.240176	-1.60173	0.109216	0.999647	ns	-0.145397	0.241833	-0.601229	0.547688	0.927218	ns
Gm28065	0	NA	NA	NA	NA	NA	ns	NA	NA	NA	NA	NA	ns	NA	NA	NA	NA	NA	ns	NA	NA	NA	NA	NA	ns	NA	NA	NA	NA	NA	ns	NA	NA	NA	NA	NA	ns	NA	NA	NA	NA	NA	ns	NA	NA	NA	NA	NA	ns
6720483E21Rik	5.72133	6.48888	2.74161	2.36681	0.017942	0.975267	ns	2.26836	2.85515	0.794483	0.426914	0.999965	ns	-17.3702	2.96643	-5.8556	4.75297e-09	2.20465e-06	ns	3.73337	2.8558	1.30729	0.191113	0.999999	ns	8.71604	2.74726	3.17264	0.00151062	0.128388	ns	7.0941	2.73492	2.59389	0.00948959	0.421814	ns	4.10828	2.78006	1.47777	0.13947	0.999647	ns	-16.6851	2.98159	-5.59605	2.19297e-08	1.17477e-05	ns
Paqr8	300.696	-0.229579	0.328533	-0.698802	0.484676	0.999953	ns	-0.00520683	0.328642	-0.0158435	0.987359	0.999965	ns	0.202593	0.326898	0.619744	0.535427	0.999875	ns	0.366388	0.329894	1.11062	0.26673	0.999999	ns	-0.264408	0.330441	-0.800167	0.423614	0.999786	ns	-0.786807	0.3295	-2.38788	0.016946	0.512517	ns	0.333662	0.326595	1.02164	0.306951	0.999647	ns	-0.0708387	0.330746	-0.214179	0.830408	0.988498	ns
Efhc1	35.1534	-0.0851722	1.50656	-0.0565341	0.954916	0.999953	ns	-1.77035	1.52493	-1.16094	0.245667	0.999965	ns	0.167809	1.5044	0.111546	0.911183	0.999875	ns	0.767384	1.51021	0.508131	0.611361	0.999999	ns	-0.355092	1.51311	-0.234676	0.81446	0.999786	ns	-0.513648	1.50824	-0.340562	0.733433	0.999878	ns	-0.0888021	1.50469	-0.059017	0.952939	0.999647	ns	1.33332	1.50761	0.884393	0.376484	0.819339	ns
Tram2	543.825	-0.310386	0.278597	-1.11411	0.265234	0.999953	ns	-0.0311529	0.278558	-0.111836	0.910953	0.999965	ns	0.336221	0.277275	1.21259	0.225285	0.999875	ns	0.573881	0.279166	2.0557	0.0398115	0.782204	ns	0.302578	0.278919	1.08483	0.277999	0.994494	ns	-0.22091	0.278064	-0.794458	0.426929	0.999878	ns	-0.53629	0.278371	-1.92653	0.0540384	0.967879	ns	-0.172544	0.280183	-0.615825	0.53801	0.922855	ns
Gm28287	0	NA	NA	NA	NA	NA	ns	NA	NA	NA	NA	NA	ns	NA	NA	NA	NA	NA	ns	NA	NA	NA	NA	NA	ns	NA	NA	NA	NA	NA	ns	NA	NA	NA	NA	NA	ns	NA	NA	NA	NA	NA	ns	NA	NA	NA	NA	NA	ns
Tmem14a	319.369	0.0218756	0.404167	0.054125	0.956836	0.999953	ns	-0.0247588	0.404696	-0.0611787	0.951217	0.999965	ns	-0.326486	0.404338	-0.807458	0.419403	0.999875	ns	0.384563	0.405815	0.94763	0.343318	0.999999	ns	-0.446784	0.406481	-1.09915	0.271702	0.992118	ns	0.486319	0.403301	1.20585	0.227876	0.999878	ns	-0.066441	0.403668	-0.164593	0.869264	0.999647	ns	-0.248067	0.406507	-0.610241	0.541702	0.924426	ns
Gsta3	14.8356	-0.471521	1.97048	-0.239292	0.810879	0.999953	ns	-1.99693	2.02079	-0.988195	0.323057	0.999965	ns	1.1177	1.95242	0.572471	0.567003	0.999875	ns	2.63546	1.95971	1.34482	0.178682	0.999999	ns	0.300255	1.97146	0.1523	0.87895	0.999786	ns	-2.02829	2.00323	-1.01251	0.311294	0.999878	ns	0.31468	1.95729	0.160773	0.872272	0.999647	ns	-2.24837	2.04838	-1.09763	0.272364	0.740747	ns
Gm28836	0.0587578	-0.2362	4.78615	-0.0493506	0.96064	0.999953	ns	0.00188891	4.78615	0.000394662	0.999685	NA	ns	-0.42636	4.78615	-0.0890821	0.929017	NA	ns	0.143822	4.8023	0.0299486	0.976108	0.999999	ns	-0.349307	4.8023	-0.0727374	0.942015	NA	ns	1.94818	4.74405	0.410657	0.681324	NA	ns	-0.761834	4.78615	-0.159175	0.873531	NA	ns	-0.22221	4.8023	-0.0462715	0.963094	NA	ns
Khdc1a	0	NA	NA	NA	NA	NA	ns	NA	NA	NA	NA	NA	ns	NA	NA	NA	NA	NA	ns	NA	NA	NA	NA	NA	ns	NA	NA	NA	NA	NA	ns	NA	NA	NA	NA	NA	ns	NA	NA	NA	NA	NA	ns	NA	NA	NA	NA	NA	ns
Khdc1c	0	NA	NA	NA	NA	NA	ns	NA	NA	NA	NA	NA	ns	NA	NA	NA	NA	NA	ns	NA	NA	NA	NA	NA	ns	NA	NA	NA	NA	NA	ns	NA	NA	NA	NA	NA	ns	NA	NA	NA	NA	NA	ns	NA	NA	NA	NA	NA	ns
Khdc1b	0.755184	2.53272	4.67799	0.541412	0.588223	0.999953	ns	-1.26298	4.78087	-0.264174	0.791646	0.999965	ns	-1.69123	4.78087	-0.35375	0.723526	NA	ns	3.12661	4.6938	0.666114	0.505338	0.999999	ns	-1.12246	4.79868	-0.23391	0.815055	NA	ns	-1.49713	4.78087	-0.313151	0.754166	0.999878	ns	1.78097	4.68976	0.379758	0.704125	0.999647	ns	-0.995363	4.79868	-0.207424	0.835678	NA	ns
Kcnq5	0.103853	-0.373707	4.78532	-0.0780944	0.937753	0.999953	ns	-0.135618	4.78532	-0.0283405	0.977391	NA	ns	-0.563867	4.78532	-0.117833	0.9062	NA	ns	0.152998	4.80215	0.0318602	0.974583	0.999999	ns	-0.340131	4.80215	-0.070829	0.943534	NA	ns	-0.36977	4.78532	-0.0772717	0.938407	NA	ns	-0.899342	4.78532	-0.187938	0.850926	NA	ns	2.61824	4.72965	0.55358	0.579866	NA	ns
Rims1	1.92849	3.63044	4.65209	0.780389	0.435162	0.999953	ns	1.09597	4.69978	0.233196	0.815609	0.999965	ns	-2.60555	4.777	-0.545436	0.585454	0.999875	ns	-0.809953	4.78929	-0.169118	0.865704	0.999999	ns	0.602523	4.75439	0.12673	0.899154	0.999786	ns	-0.583781	4.72874	-0.123454	0.901748	0.999878	ns	-2.88331	4.77213	-0.604196	0.545713	0.999647	ns	0.596619	4.75151	0.125564	0.900077	0.989724	ns
Gm29506	0	NA	NA	NA	NA	NA	ns	NA	NA	NA	NA	NA	ns	NA	NA	NA	NA	NA	ns	NA	NA	NA	NA	NA	ns	NA	NA	NA	NA	NA	ns	NA	NA	NA	NA	NA	ns	NA	NA	NA	NA	NA	ns	NA	NA	NA	NA	NA	ns
4933415F23Rik	0	NA	NA	NA	NA	NA	ns	NA	NA	NA	NA	NA	ns	NA	NA	NA	NA	NA	ns	NA	NA	NA	NA	NA	ns	NA	NA	NA	NA	NA	ns	NA	NA	NA	NA	NA	ns	NA	NA	NA	NA	NA	ns	NA	NA	NA	NA	NA	ns
Gm27028	3.65637	-0.431431	3.28392	-0.131377	0.895477	0.999953	ns	-0.130012	3.28255	-0.0396069	0.968407	0.999965	ns	1.62659	3.26249	0.498574	0.61808	0.999875	ns	-0.953258	3.36867	-0.282978	0.777194	0.999999	ns	-0.384544	3.3566	-0.114564	0.908791	0.999786	ns	-0.0942959	3.2828	-0.0287242	0.977085	0.999878	ns	-0.140713	3.27726	-0.0429362	0.965752	0.999647	ns	-0.903788	3.35709	-0.269218	0.787762	0.988498	ns
Gm29107	223.274	-0.563278	0.529375	-1.06404	0.28731	0.999953	ns	-0.515778	0.529909	-0.973333	0.330388	0.999965	ns	-0.584783	0.528813	-1.10584	0.268796	0.999875	ns	0.414804	0.52979	0.78296	0.43365	0.999999	ns	0.517056	0.528738	0.977906	0.328121	0.999786	ns	0.328166	0.527241	0.622421	0.533665	0.999878	ns	0.427608	0.526576	0.812055	0.41676	0.999647	ns	-0.90732	0.53233	-1.70443	0.0883006	0.513649	ns
Ogfrl1	755.846	0.106149	0.195772	0.542208	0.587675	0.999953	ns	0.0237686	0.196266	0.121104	0.903609	0.999965	ns	-0.0976211	0.195705	-0.498816	0.617909	0.999875	ns	0.0466465	0.19738	0.236328	0.813178	0.999999	ns	-0.230299	0.197007	-1.16899	0.242408	0.980111	ns	-0.249755	0.196079	-1.27374	0.202754	0.999878	ns	0.0885124	0.19529	0.453235	0.65038	0.999647	ns	0.227893	0.196635	1.15897	0.246469	0.716389	ns
Gm28822	0	NA	NA	NA	NA	NA	ns	NA	NA	NA	NA	NA	ns	NA	NA	NA	NA	NA	ns	NA	NA	NA	NA	NA	ns	NA	NA	NA	NA	NA	ns	NA	NA	NA	NA	NA	ns	NA	NA	NA	NA	NA	ns	NA	NA	NA	NA	NA	ns
B3gat2	190.154	-1.23072	1.67364	-0.735356	0.462123	0.999953	ns	4.30927	1.57409	2.73762	0.00618851	0.463562	ns	-0.680538	1.67219	-0.406973	0.684028	0.999875	ns	-2.19537	1.79643	-1.22207	0.22168	0.999999	ns	-0.990429	1.79086	-0.553045	0.580232	0.999786	ns	-2.38826	1.67421	-1.42649	0.153726	0.972474	ns	-1.5358	1.67353	-0.917698	0.358777	0.999647	ns	-0.986118	1.79564	-0.549173	0.582887	0.944091	ns
Smap1	6614.63	0.00121133	0.147594	0.00820713	0.993452	0.999953	ns	0.124031	0.147625	0.840179	0.400808	0.999965	ns	0.125161	0.147514	0.848471	0.396176	0.999875	ns	-0.00489488	0.148254	-0.0330169	0.973661	0.999999	ns	0.0315759	0.148122	0.213175	0.83119	0.999786	ns	-0.0972441	0.147573	-0.658957	0.509923	0.999878	ns	0.0247816	0.147514	0.167995	0.866587	0.999647	ns	-0.0640015	0.14821	-0.431829	0.665866	0.980033	ns
Sdhaf4	1533.77	0.256109	0.174281	1.46952	0.141693	0.999953	ns	-0.032247	0.174713	-0.184571	0.853565	0.999965	ns	-0.128897	0.174388	-0.739141	0.459821	0.999875	ns	-0.0729178	0.175583	-0.415289	0.67793	0.999999	ns	0.0392599	0.175013	0.224325	0.822504	0.999786	ns	0.265318	0.174194	1.52312	0.127729	0.92889	ns	0.184528	0.174052	1.06018	0.28906	0.999647	ns	-0.108419	0.175293	-0.618499	0.536246	0.92234	ns
Fam135a	564.359	-0.164404	0.290586	-0.565767	0.571552	0.999953	ns	0.146462	0.29051	0.504155	0.614153	0.999965	ns	0.102606	0.289835	0.354015	0.723328	0.999875	ns	-0.0440241	0.292532	-0.150493	0.880376	0.999999	ns	-0.0912766	0.291822	-0.312782	0.754447	0.999786	ns	-0.336062	0.290478	-1.15693	0.247302	0.999878	ns	0.11406	0.289764	0.393631	0.693854	0.999647	ns	-0.260815	0.292666	-0.891169	0.372838	0.81643	ns
Col9a1	0.262047	-0.754952	4.78414	-0.157803	0.874612	0.999953	ns	-0.516864	4.78414	-0.108037	0.913966	NA	ns	3.32598	4.6693	0.712309	0.476273	NA	ns	-0.244539	4.80059	-0.0509394	0.959374	0.999999	ns	-0.737668	4.80059	-0.153662	0.877876	NA	ns	1.30554	4.75085	0.274801	0.783469	NA	ns	-1.28059	4.78414	-0.267673	0.788951	NA	ns	-0.610571	4.80059	-0.127187	0.898793	NA	ns
Col19a1	0	NA	NA	NA	NA	NA	ns	NA	NA	NA	NA	NA	ns	NA	NA	NA	NA	NA	ns	NA	NA	NA	NA	NA	ns	NA	NA	NA	NA	NA	ns	NA	NA	NA	NA	NA	ns	NA	NA	NA	NA	NA	ns	NA	NA	NA	NA	NA	ns
Lmbrd1	4560.94	0.0059053	0.0954608	0.061861	0.950673	0.999953	ns	0.0774966	0.0955559	0.811008	0.417361	0.999965	ns	0.185027	0.095262	1.9423	0.0521013	0.689157	ns	-0.138921	0.0962275	-1.44367	0.148831	0.999999	ns	0.0544874	0.0958255	0.56861	0.569621	0.999786	ns	0.0175011	0.0953653	0.183516	0.854393	0.999878	ns	0.0754757	0.0952614	0.7923	0.428185	0.999647	ns	-0.063427	0.0960278	-0.660506	0.508929	0.906136	ns
Gm28237	0	NA	NA	NA	NA	NA	ns	NA	NA	NA	NA	NA	ns	NA	NA	NA	NA	NA	ns	NA	NA	NA	NA	NA	ns	NA	NA	NA	NA	NA	ns	NA	NA	NA	NA	NA	ns	NA	NA	NA	NA	NA	ns	NA	NA	NA	NA	NA	ns
Gm29414	0	NA	NA	NA	NA	NA	ns	NA	NA	NA	NA	NA	ns	NA	NA	NA	NA	NA	ns	NA	NA	NA	NA	NA	ns	NA	NA	NA	NA	NA	ns	NA	NA	NA	NA	NA	ns	NA	NA	NA	NA	NA	ns	NA	NA	NA	NA	NA	ns
Adgrb3	3.7768	1.72811	3.62729	0.476419	0.633776	0.999953	ns	0.258933	3.6717	0.0705215	0.943779	0.999965	ns	-0.545795	3.68261	-0.148208	0.882178	0.999875	ns	-1.66431	3.78361	-0.439873	0.660029	0.999999	ns	6.34356	3.60185	1.7612	0.0782053	0.833783	ns	-2.95295	3.76425	-0.784473	0.432763	0.999878	ns	-3.48252	3.76425	-0.925159	0.354883	0.999647	ns	-0.0450579	3.7237	-0.0121003	0.990346	0.998703	ns
4931408C20Rik	0	NA	NA	NA	NA	NA	ns	NA	NA	NA	NA	NA	ns	NA	NA	NA	NA	NA	ns	NA	NA	NA	NA	NA	ns	NA	NA	NA	NA	NA	ns	NA	NA	NA	NA	NA	ns	NA	NA	NA	NA	NA	ns	NA	NA	NA	NA	NA	ns
Gm5524	0	NA	NA	NA	NA	NA	ns	NA	NA	NA	NA	NA	ns	NA	NA	NA	NA	NA	ns	NA	NA	NA	NA	NA	ns	NA	NA	NA	NA	NA	ns	NA	NA	NA	NA	NA	ns	NA	NA	NA	NA	NA	ns	NA	NA	NA	NA	NA	ns
Gm597	0.0924044	-0.348825	4.78528	-0.0728954	0.941889	0.999953	ns	-0.110736	4.78528	-0.023141	0.981538	NA	ns	2.56578	4.70065	0.545835	0.585179	NA	ns	0.0535229	4.80169	0.0111467	0.991106	0.999999	ns	-0.439606	4.80169	-0.0915524	0.927054	NA	ns	-0.344888	4.78528	-0.0720727	0.942544	NA	ns	-0.87446	4.78528	-0.182739	0.855002	NA	ns	-0.312509	4.80169	-0.0650831	0.948108	NA	ns
Gm9898	0	NA	NA	NA	NA	NA	ns	NA	NA	NA	NA	NA	ns	NA	NA	NA	NA	NA	ns	NA	NA	NA	NA	NA	ns	NA	NA	NA	NA	NA	ns	NA	NA	NA	NA	NA	ns	NA	NA	NA	NA	NA	ns	NA	NA	NA	NA	NA	ns
Phf3	4217.46	0.0488054	0.135927	0.359057	0.719553	0.999953	ns	0.0648653	0.136039	0.476812	0.633496	0.999965	ns	0.0920828	0.1358	0.678075	0.497724	0.999875	ns	0.0456074	0.136727	0.333565	0.738708	0.999999	ns	-0.24346	0.13665	-1.78163	0.0748091	0.824896	ns	-0.135317	0.135895	-0.995747	0.319373	0.999878	ns	0.0212757	0.135814	0.156653	0.875518	0.999647	ns	-0.0236451	0.136696	-0.172976	0.86267	0.988498	ns
Ptp4a1	110.759	1.84164	1.16683	1.57833	0.114491	0.999953	ns	1.95414	1.16843	1.67245	0.0944352	0.999965	ns	3.12366	1.15916	2.69477	0.00704382	0.268258	ns	-1.29037	1.28442	-1.00463	0.315074	0.999999	ns	-2.77861	1.36811	-2.03097	0.0422576	0.696247	ns	0.0876332	1.17973	0.0742822	0.940786	0.999878	ns	1.3749	1.16913	1.176	0.239594	0.999647	ns	-2.90513	1.39283	-2.08578	0.0369988	0.374207	ns
Ptp4a1.1	53.8855	-1.39966	1.45159	-0.964223	0.334934	0.999953	ns	1.65394	1.42632	1.15959	0.246217	0.999965	ns	1.75733	1.42399	1.23409	0.21717	0.999875	ns	-0.428174	1.45628	-0.294019	0.768743	0.999999	ns	-1.77937	1.47782	-1.20405	0.22857	0.970455	ns	-1.97887	1.45406	-1.36093	0.173537	0.999878	ns	1.02471	1.42678	0.718203	0.472632	0.999647	ns	-1.80715	1.49145	-1.21167	0.225638	0.69747	ns
Gm5698	0	NA	NA	NA	NA	NA	ns	NA	NA	NA	NA	NA	ns	NA	NA	NA	NA	NA	ns	NA	NA	NA	NA	NA	ns	NA	NA	NA	NA	NA	ns	NA	NA	NA	NA	NA	ns	NA	NA	NA	NA	NA	ns	NA	NA	NA	NA	NA	ns
4931428L18Rik	0.061106	-0.231605	4.78607	-0.0483914	0.961404	0.999953	ns	2.02272	4.7573	0.425182	0.670704	NA	ns	-0.421765	4.78607	-0.0881236	0.929778	NA	ns	0.17913	4.80293	0.0372961	0.970249	0.999999	ns	-0.313999	4.80293	-0.0653765	0.947874	NA	ns	-0.227668	4.78607	-0.0475689	0.96206	NA	ns	-0.75724	4.78607	-0.158218	0.874285	NA	ns	-0.186902	4.80293	-0.0389141	0.968959	NA	ns
Gm28644	0	NA	NA	NA	NA	NA	ns	NA	NA	NA	NA	NA	ns	NA	NA	NA	NA	NA	ns	NA	NA	NA	NA	NA	ns	NA	NA	NA	NA	NA	ns	NA	NA	NA	NA	NA	ns	NA	NA	NA	NA	NA	ns	NA	NA	NA	NA	NA	ns
Gm29128	0.112153	2.85361	4.69789	0.607424	0.54357	0.999953	ns	-0.128845	4.78518	-0.0269259	0.978519	NA	ns	-0.557094	4.78518	-0.116421	0.907319	NA	ns	0.0472142	4.80171	0.00983278	0.992155	0.999999	ns	-0.445915	4.80171	-0.0928659	0.92601	NA	ns	-0.362997	4.78518	-0.0758585	0.939532	NA	ns	-0.892568	4.78518	-0.186528	0.852031	NA	ns	-0.318818	4.80171	-0.0663968	0.947062	NA	ns
Lgsn	0	NA	NA	NA	NA	NA	ns	NA	NA	NA	NA	NA	ns	NA	NA	NA	NA	NA	ns	NA	NA	NA	NA	NA	ns	NA	NA	NA	NA	NA	ns	NA	NA	NA	NA	NA	ns	NA	NA	NA	NA	NA	ns	NA	NA	NA	NA	NA	ns
Pih1d3	0	NA	NA	NA	NA	NA	ns	NA	NA	NA	NA	NA	ns	NA	NA	NA	NA	NA	ns	NA	NA	NA	NA	NA	ns	NA	NA	NA	NA	NA	ns	NA	NA	NA	NA	NA	ns	NA	NA	NA	NA	NA	ns	NA	NA	NA	NA	NA	ns
Khdrbs2	3.50679	-1.87648	4.78016	-0.392555	0.694648	0.999953	ns	-1.63839	4.78016	-0.342748	0.731788	0.999965	ns	5.97526	4.63797	1.28833	0.197629	0.999875	ns	3.32597	4.67225	0.711858	0.476553	0.999999	ns	-2.09072	4.79624	-0.435908	0.662903	0.999786	ns	-1.87254	4.78016	-0.391732	0.695256	0.999878	ns	1.97992	4.66335	0.42457	0.67115	0.999647	ns	-1.96362	4.79624	-0.409409	0.68224	0.986329	ns
Gm5415	0.0848533	-0.316877	4.78571	-0.0662131	0.947208	0.999953	ns	-0.0787883	4.78571	-0.0164633	0.986865	NA	ns	-0.507038	4.78571	-0.105948	0.915623	NA	ns	0.185239	4.80235	0.0385726	0.969231	0.999999	ns	-0.30789	4.80235	-0.0641123	0.948881	NA	ns	-0.31294	4.78571	-0.0653906	0.947863	NA	ns	-0.842512	4.78571	-0.176047	0.860257	NA	ns	-0.180793	4.80235	-0.0376468	0.969969	NA	ns
Gm37724	8.11402	-0.727009	2.02592	-0.358853	0.719705	0.999953	ns	5.30899	1.92258	2.76138	0.00575574	0.448414	ns	-1.65892	2.03362	-0.815749	0.414644	0.999875	ns	0.802217	2.10763	0.380625	0.703481	0.999999	ns	-1.60949	2.13746	-0.752992	0.451454	0.999786	ns	0.477336	2.00665	0.237877	0.811977	0.999878	ns	-0.0362485	2.01896	-0.0179541	0.985675	0.999647	ns	-1.47691	2.13308	-0.692383	0.488697	0.896181	ns
Gm37591	0	NA	NA	NA	NA	NA	ns	NA	NA	NA	NA	NA	ns	NA	NA	NA	NA	NA	ns	NA	NA	NA	NA	NA	ns	NA	NA	NA	NA	NA	ns	NA	NA	NA	NA	NA	ns	NA	NA	NA	NA	NA	ns	NA	NA	NA	NA	NA	ns
Prim2	240.085	-0.791384	0.601794	-1.31504	0.188496	0.999953	ns	-0.00443949	0.600594	-0.00739184	0.994102	0.999965	ns	0.0935646	0.599566	0.156054	0.875991	0.999875	ns	0.348524	0.602712	0.578259	0.563089	0.999999	ns	0.28449	0.602101	0.472495	0.636573	0.999786	ns	0.175464	0.599524	0.292672	0.769773	0.999878	ns	-0.371306	0.600164	-0.618674	0.536131	0.999647	ns	0.597586	0.602063	0.992564	0.320923	0.781514	ns
Rab23	465.434	0.276723	0.577609	0.479084	0.631879	0.999953	ns	-0.0560643	0.57813	-0.0969753	0.922746	0.999965	ns	-0.103934	0.577686	-0.179914	0.85722	0.999875	ns	0.0311407	0.580397	0.0536541	0.957211	0.999999	ns	0.578039	0.579543	0.997406	0.318567	0.999786	ns	0.0190936	0.577636	0.0330548	0.973631	0.999878	ns	0.17486	0.577439	0.30282	0.762027	0.999647	ns	-0.561616	0.580943	-0.966732	0.333678	0.792048	ns
Bag2	877.829	-0.0715425	0.184485	-0.387796	0.698167	0.999953	ns	-0.145114	0.184967	-0.784536	0.432725	0.999965	ns	-0.0773304	0.184166	-0.419894	0.674563	0.999875	ns	0.304608	0.185294	1.64392	0.100193	0.999999	ns	0.245758	0.184732	1.33035	0.183403	0.949873	ns	-0.0666332	0.184295	-0.361557	0.717683	0.999878	ns	-0.0268939	0.183911	-0.146233	0.883737	0.999647	ns	-0.123528	0.185494	-0.665943	0.505447	0.904092	ns
Zfp451	1120.52	0.0494803	0.225497	0.219428	0.826317	0.999953	ns	0.0894454	0.225753	0.396209	0.691951	0.999965	ns	0.239325	0.225061	1.06338	0.287611	0.999875	ns	0.236886	0.22691	1.04396	0.296502	0.999999	ns	-0.230103	0.226976	-1.01378	0.310689	0.999786	ns	-0.247394	0.225498	-1.0971	0.272599	0.999878	ns	0.0670127	0.225202	0.297567	0.766034	0.999647	ns	-0.304009	0.227566	-1.33592	0.181576	0.649436	ns
Bend6	6.42137	4.47678	1.726	2.59373	0.00949412	0.731556	ns	-0.617312	1.8515	-0.333412	0.738823	0.999965	ns	-2.37326	1.89171	-1.25456	0.20964	0.999875	ns	-0.471015	1.96147	-0.240134	0.810227	0.999999	ns	1.02082	1.83263	0.557024	0.577511	0.999786	ns	-2.94434	1.93805	-1.51923	0.128705	0.930238	ns	3.63598	1.73047	2.10116	0.0356273	0.800642	ns	-1.02957	1.9521	-0.527417	0.597904	0.950944	ns
Dst	4019.68	0.0470796	0.194389	0.242192	0.808631	0.999953	ns	0.0743232	0.194475	0.382173	0.702333	0.999965	ns	0.324665	0.19423	1.67155	0.0946135	0.855493	ns	-0.1315	0.195413	-0.672932	0.50099	0.999999	ns	-0.211325	0.195259	-1.08228	0.279128	0.994565	ns	-0.480858	0.194473	-2.47262	0.0134126	0.47388	ns	-0.200344	0.19437	-1.03073	0.302667	0.999647	ns	0.386826	0.195156	1.98213	0.0474646	0.413653	ns
Gm26788	37.5834	0.352357	1.50967	0.2334	0.815451	0.999953	ns	-1.23116	1.52817	-0.805641	0.42045	0.999965	ns	0.281117	1.50839	0.186369	0.852155	0.999875	ns	-1.65149	1.55209	-1.06404	0.287309	0.999999	ns	1.62065	1.51385	1.07055	0.284373	0.995895	ns	1.3744	1.5046	0.913469	0.360996	0.999878	ns	-0.0932325	1.51072	-0.0617141	0.950791	0.999647	ns	-3.14961	1.60864	-1.95793	0.0502378	0.42252	ns
Gm37958	0	NA	NA	NA	NA	NA	ns	NA	NA	NA	NA	NA	ns	NA	NA	NA	NA	NA	ns	NA	NA	NA	NA	NA	ns	NA	NA	NA	NA	NA	ns	NA	NA	NA	NA	NA	ns	NA	NA	NA	NA	NA	ns	NA	NA	NA	NA	NA	ns
Gm37233	40.398	0.605078	1.32204	0.457686	0.647178	0.999953	ns	-1.2269	1.34868	-0.909705	0.362978	0.999965	ns	-1.54111	1.34211	-1.14827	0.250857	0.999875	ns	0.0635706	1.34252	0.0473516	0.962233	0.999999	ns	2.37546	1.32494	1.79288	0.0729921	0.820944	ns	-0.986618	1.33263	-0.740356	0.459084	0.999878	ns	1.29114	1.31757	0.979945	0.327113	0.999647	ns	1.77936	1.32858	1.3393	0.180474	0.649436	ns
Ccdc115	1984.49	0.159191	0.17139	0.928826	0.352979	0.999953	ns	-0.0460485	0.17169	-0.268207	0.78854	0.999965	ns	-0.290645	0.171514	-1.69459	0.0901539	0.843706	ns	0.0483364	0.17241	0.280357	0.779204	0.999999	ns	-0.136923	0.172183	-0.795223	0.426484	0.999786	ns	0.19698	0.171287	1.15	0.250143	0.999878	ns	-0.0709061	0.17129	-0.413954	0.678908	0.999647	ns	-0.195703	0.172384	-1.13527	0.256261	0.725989	ns
Gm28306	1.13282	0.940854	4.69509	0.200391	0.841175	0.999953	ns	0.62424	4.69925	0.132838	0.894321	0.999965	ns	-0.176004	4.70619	-0.0373984	0.970167	0.999875	ns	1.53137	4.75208	0.322253	0.747261	0.999999	ns	-0.112509	4.75873	-0.0236427	0.981138	NA	ns	0.296118	4.70399	0.0629504	0.949806	0.999878	ns	-2.95632	4.76514	-0.620406	0.53499	0.999647	ns	0.552307	4.75067	0.116259	0.907448	NA	ns
Imp4	2080.4	-0.129439	0.130405	-0.992594	0.320908	0.999953	ns	-0.0332945	0.130543	-0.255047	0.798687	0.999965	ns	-0.287881	0.130316	-2.2091	0.0271678	0.53712	ns	0.0550767	0.131208	0.419768	0.674655	0.999999	ns	-0.0900956	0.130896	-0.6883	0.491264	0.999786	ns	0.196588	0.130022	1.51195	0.130546	0.935456	ns	-0.187506	0.13014	-1.4408	0.149642	0.999647	ns	0.155604	0.130889	1.18882	0.23451	0.706083	ns
Ptpn18	503.942	-0.0537919	0.568438	-0.0946312	0.924608	0.999953	ns	0.000618151	0.568595	0.00108715	0.999133	0.999965	ns	0.0576002	0.568175	0.101378	0.919251	0.999875	ns	0.170709	0.570636	0.299156	0.764821	0.999999	ns	-0.203021	0.570539	-0.35584	0.72196	0.999786	ns	-0.00367798	0.568281	-0.00647212	0.994836	0.999878	ns	0.118553	0.568053	0.2087	0.834682	0.999647	ns	0.188957	0.570406	0.331267	0.740443	0.988498	ns
Gm28417	12.138	-0.943761	2.03101	-0.464676	0.642164	0.999953	ns	-1.20364	2.04987	-0.587177	0.557085	0.999965	ns	-0.626264	2.00275	-0.312702	0.754507	0.999875	ns	3.34219	1.97424	1.6929	0.0904751	0.999999	ns	-2.81148	2.15887	-1.30229	0.192817	0.954296	ns	-2.09936	2.0586	-1.0198	0.307822	0.999878	ns	2.24495	1.951	1.15067	0.249868	0.999647	ns	-2.61563	2.15272	-1.21504	0.224352	0.69733	ns
4930568A12Rik	0	NA	NA	NA	NA	NA	ns	NA	NA	NA	NA	NA	ns	NA	NA	NA	NA	NA	ns	NA	NA	NA	NA	NA	ns	NA	NA	NA	NA	NA	ns	NA	NA	NA	NA	NA	ns	NA	NA	NA	NA	NA	ns	NA	NA	NA	NA	NA	ns
Prss39	0.151162	-0.613183	4.78469	-0.128155	0.898026	0.999953	ns	-0.375094	4.78469	-0.0783946	0.937514	NA	ns	2.19956	4.70514	0.467481	0.640156	NA	ns	-0.105301	4.80129	-0.0219319	0.982502	0.999999	ns	-0.59843	4.80129	-0.12464	0.900809	NA	ns	1.4497	4.75121	0.305122	0.760273	NA	ns	-1.13882	4.78469	-0.238013	0.811871	NA	ns	-0.471333	4.80129	-0.0981681	0.921799	NA	ns
Cfc1	0	NA	NA	NA	NA	NA	ns	NA	NA	NA	NA	NA	ns	NA	NA	NA	NA	NA	ns	NA	NA	NA	NA	NA	ns	NA	NA	NA	NA	NA	ns	NA	NA	NA	NA	NA	ns	NA	NA	NA	NA	NA	ns	NA	NA	NA	NA	NA	ns
Prss40	0	NA	NA	NA	NA	NA	ns	NA	NA	NA	NA	NA	ns	NA	NA	NA	NA	NA	ns	NA	NA	NA	NA	NA	ns	NA	NA	NA	NA	NA	ns	NA	NA	NA	NA	NA	ns	NA	NA	NA	NA	NA	ns	NA	NA	NA	NA	NA	ns
1700101I19Rik	0	NA	NA	NA	NA	NA	ns	NA	NA	NA	NA	NA	ns	NA	NA	NA	NA	NA	ns	NA	NA	NA	NA	NA	ns	NA	NA	NA	NA	NA	ns	NA	NA	NA	NA	NA	ns	NA	NA	NA	NA	NA	ns	NA	NA	NA	NA	NA	ns
Amer3	0.224305	3.844	4.66894	0.823314	0.410329	0.999953	ns	-0.253551	4.78474	-0.0529915	0.957739	NA	ns	-0.6818	4.78474	-0.142495	0.886689	NA	ns	-0.0756782	4.80114	-0.0157626	0.987424	0.999999	ns	-0.568807	4.80114	-0.118473	0.905693	NA	ns	-0.487702	4.78474	-0.101929	0.918813	NA	ns	-1.01727	4.78474	-0.212608	0.831633	NA	ns	-0.44171	4.80114	-0.0920012	0.926697	NA	ns
Arhgef4	27.8499	-0.379493	1.33863	-0.283493	0.776799	0.999953	ns	0.630635	1.33258	0.473245	0.636039	0.999965	ns	0.789218	1.32876	0.593951	0.552545	0.999875	ns	0.713989	1.34074	0.532534	0.594356	0.999999	ns	0.341133	1.34035	0.25451	0.799101	0.999786	ns	-2.00698	1.35998	-1.47574	0.140013	0.953726	ns	1.08818	1.32755	0.819692	0.412392	0.999647	ns	-2.65996	1.41176	-1.88415	0.0595452	0.444493	ns
Arhgef4.1	0	NA	NA	NA	NA	NA	ns	NA	NA	NA	NA	NA	ns	NA	NA	NA	NA	NA	ns	NA	NA	NA	NA	NA	ns	NA	NA	NA	NA	NA	ns	NA	NA	NA	NA	NA	ns	NA	NA	NA	NA	NA	ns	NA	NA	NA	NA	NA	ns
Gm38336	22.6285	-2.33171	1.59298	-1.46374	0.143264	0.999953	ns	3.07828	1.47891	2.08145	0.0373923	0.999965	ns	-0.682591	1.53363	-0.445082	0.656261	0.999875	ns	4.13117	1.5032	2.74825	0.00599137	0.254569	ns	-2.52648	1.71224	-1.47554	0.140068	0.909691	ns	-1.56043	1.56484	-0.997179	0.318678	0.999878	ns	-2.36195	1.58874	-1.48668	0.137099	0.999647	ns	-2.22595	1.70842	-1.30293	0.192599	0.661727	ns
Fam168b	1987.35	-0.105256	0.191015	-0.551033	0.581611	0.999953	ns	0.166585	0.191001	0.87217	0.383116	0.999965	ns	0.151746	0.190734	0.795592	0.426269	0.999875	ns	-0.0486278	0.192029	-0.253231	0.80009	0.999999	ns	-0.0316398	0.191692	-0.165055	0.868901	0.999786	ns	-0.176619	0.190944	-0.924978	0.354977	0.999878	ns	-0.0747657	0.190789	-0.391877	0.695149	0.999647	ns	-0.0974352	0.1919	-0.507738	0.611637	0.957633	ns
Plekhb2	568.853	-0.368515	0.215286	-1.71174	0.0869443	0.999953	ns	-0.130453	0.215296	-0.605923	0.544566	0.999965	ns	0.127581	0.213921	0.596394	0.550912	0.999875	ns	-0.0107295	0.216425	-0.0495763	0.96046	0.999999	ns	-0.173661	0.215731	-0.804991	0.420825	0.999786	ns	0.158907	0.214015	0.742504	0.457782	0.999878	ns	-0.0802629	0.214018	-0.375028	0.70764	0.999647	ns	0.445042	0.215044	2.06954	0.0384957	0.380608	ns
Gm37068	0	NA	NA	NA	NA	NA	ns	NA	NA	NA	NA	NA	ns	NA	NA	NA	NA	NA	ns	NA	NA	NA	NA	NA	ns	NA	NA	NA	NA	NA	ns	NA	NA	NA	NA	NA	ns	NA	NA	NA	NA	NA	ns	NA	NA	NA	NA	NA	ns
Gm28415	0	NA	NA	NA	NA	NA	ns	NA	NA	NA	NA	NA	ns	NA	NA	NA	NA	NA	ns	NA	NA	NA	NA	NA	ns	NA	NA	NA	NA	NA	ns	NA	NA	NA	NA	NA	ns	NA	NA	NA	NA	NA	ns	NA	NA	NA	NA	NA	ns
1110002O04Rik	0	NA	NA	NA	NA	NA	ns	NA	NA	NA	NA	NA	ns	NA	NA	NA	NA	NA	ns	NA	NA	NA	NA	NA	ns	NA	NA	NA	NA	NA	ns	NA	NA	NA	NA	NA	ns	NA	NA	NA	NA	NA	ns	NA	NA	NA	NA	NA	ns
Gm37146	0	NA	NA	NA	NA	NA	ns	NA	NA	NA	NA	NA	ns	NA	NA	NA	NA	NA	ns	NA	NA	NA	NA	NA	ns	NA	NA	NA	NA	NA	ns	NA	NA	NA	NA	NA	ns	NA	NA	NA	NA	NA	ns	NA	NA	NA	NA	NA	ns
Gm33222	0	NA	NA	NA	NA	NA	ns	NA	NA	NA	NA	NA	ns	NA	NA	NA	NA	NA	ns	NA	NA	NA	NA	NA	ns	NA	NA	NA	NA	NA	ns	NA	NA	NA	NA	NA	ns	NA	NA	NA	NA	NA	ns	NA	NA	NA	NA	NA	ns
4930535G08Rik	0	NA	NA	NA	NA	NA	ns	NA	NA	NA	NA	NA	ns	NA	NA	NA	NA	NA	ns	NA	NA	NA	NA	NA	ns	NA	NA	NA	NA	NA	ns	NA	NA	NA	NA	NA	ns	NA	NA	NA	NA	NA	ns	NA	NA	NA	NA	NA	ns
Hs6st1	424.257	-0.201519	0.280079	-0.71951	0.471827	0.999953	ns	-0.0109369	0.280268	-0.0390231	0.968872	0.999965	ns	0.111249	0.278864	0.398937	0.689939	0.999875	ns	-0.052562	0.282518	-0.186049	0.852407	0.999999	ns	-0.642144	0.283028	-2.26883	0.0232784	0.570757	ns	-0.351417	0.279809	-1.25592	0.209147	0.999878	ns	-0.0339594	0.279074	-0.121686	0.903148	0.999647	ns	0.799105	0.280296	2.85094	0.00435908	0.133785	ns
Gm37335	2.10309	-0.436298	3.68523	-0.118391	0.905758	0.999953	ns	-0.102521	3.68242	-0.0278407	0.977789	0.999965	ns	2.44386	3.63284	0.672713	0.50113	0.999875	ns	1.01313	3.7416	0.270775	0.786564	0.999999	ns	-0.524889	3.74792	-0.140048	0.888622	0.999786	ns	-1.29601	3.70755	-0.349558	0.72667	0.999878	ns	-0.154592	3.67375	-0.0420802	0.966435	0.999647	ns	-0.891103	3.7472	-0.237805	0.812032	0.988498	ns
Gm33280	6.76686	-0.322612	2.01159	-0.160376	0.872585	0.999953	ns	5.19752	1.90812	2.72389	0.00645173	0.474483	ns	-1.43081	2.02126	-0.707879	0.479021	0.999875	ns	-2.22211	2.15104	-1.03304	0.301584	0.999999	ns	-1.03118	2.12112	-0.486149	0.626862	0.999786	ns	0.935931	1.97002	0.475087	0.634725	0.999878	ns	0.217722	2.00525	0.108576	0.913539	0.999647	ns	-0.354813	2.11461	-0.167791	0.866747	0.988498	ns
Uggt1	1183.52	0.14257	0.216863	0.657418	0.510912	0.999953	ns	0.0417878	0.217234	0.192364	0.847457	0.999965	ns	0.135299	0.216625	0.624575	0.53225	0.999875	ns	-0.0531156	0.218615	-0.242964	0.808034	0.999999	ns	-0.187136	0.218242	-0.857472	0.391184	0.999786	ns	-0.145017	0.216877	-0.668662	0.503711	0.999878	ns	0.0829323	0.21665	0.382794	0.701873	0.999647	ns	0.10245	0.218268	0.469378	0.638799	0.96774	ns
Neurl3	9.6449	-1.83886	1.97219	-0.932395	0.351132	0.999953	ns	-1.49824	1.96948	-0.760732	0.446817	0.999965	ns	3.70655	1.85116	2.00228	0.0452542	0.660885	ns	2.44281	1.89499	1.28909	0.197368	0.999999	ns	-2.35625	2.07638	-1.13479	0.256465	0.985309	ns	-1.35302	1.95664	-0.691501	0.489251	0.999878	ns	3.49207	1.8527	1.88486	0.0594491	0.999647	ns	-2.17386	2.06914	-1.05061	0.293439	0.756924	ns
Arid5a	3866.76	-0.445132	0.187183	-2.37806	0.0174042	0.967753	ns	0.136958	0.187044	0.732221	0.464034	0.999965	ns	0.341525	0.18686	1.82771	0.0675938	0.768556	ns	-0.239064	0.187903	-1.27227	0.203276	0.999999	ns	-0.149433	0.187658	-0.796306	0.425854	0.999786	ns	-0.0127771	0.186995	-0.0683286	0.945524	0.999878	ns	-0.58842	0.187057	-3.14566	0.00165711	0.128823	ns	0.284498	0.187573	1.51673	0.129334	0.578389	ns
4930403P22Rik	386.331	-0.402714	0.459376	-0.876654	0.380675	0.999953	ns	-0.12877	0.459317	-0.280351	0.779208	0.999965	ns	-0.0516497	0.458535	-0.112641	0.910315	0.999875	ns	0.439978	0.460453	0.955533	0.339308	0.999999	ns	-0.823456	0.46173	-1.78342	0.0745186	0.824463	ns	0.0548311	0.458533	0.119579	0.904816	0.999878	ns	-0.171078	0.45849	-0.373133	0.70905	0.999647	ns	0.00591057	0.460666	0.0128305	0.989763	0.998703	ns
Kansl3	2470.35	-0.132897	0.170266	-0.780527	0.435081	0.999953	ns	0.0196922	0.17032	0.115619	0.907955	0.999965	ns	0.0210105	0.170055	0.123551	0.901671	0.999875	ns	-0.130742	0.171202	-0.763675	0.445061	0.999999	ns	0.0144566	0.170813	0.0846336	0.932553	0.999786	ns	-0.268189	0.170243	-1.57533	0.11518	0.905627	ns	-0.018036	0.170018	-0.106083	0.915516	0.999647	ns	0.29475	0.170793	1.72577	0.0843879	0.505427	ns
Fer1l5	2.89507	-3.11253	3.99059	-0.779966	0.435411	0.999953	ns	1.41327	3.89625	0.362726	0.71681	0.999965	ns	-3.37738	3.99809	-0.844746	0.398253	0.999875	ns	4.71304	3.85923	1.22124	0.221996	0.999999	ns	-1.83335	3.99073	-0.459403	0.645945	0.999786	ns	-0.338627	3.91494	-0.0864961	0.931072	0.999878	ns	1.19909	3.88498	0.308647	0.75759	0.999647	ns	-0.138183	3.96158	-0.0348809	0.972175	0.996874	ns
Lman2l	794.956	-0.248234	0.252328	-0.983776	0.325226	0.999953	ns	-0.107677	0.252456	-0.42652	0.669729	0.999965	ns	-0.113467	0.251888	-0.450466	0.652374	0.999875	ns	0.0685103	0.253426	0.270336	0.786902	0.999999	ns	0.0410077	0.25287	0.162169	0.871173	0.999786	ns	-0.0080513	0.25189	-0.0319635	0.974501	0.999878	ns	-0.0229031	0.251649	-0.0910123	0.927483	0.999647	ns	0.416004	0.252709	1.64618	0.0997269	0.53651	ns
Cnnm4	295.071	-0.356181	0.658008	-0.541302	0.5883	0.999953	ns	-0.0939462	0.657978	-0.14278	0.886464	0.999965	ns	0.389576	0.656925	0.59303	0.553161	0.999875	ns	0.261358	0.660125	0.395921	0.692163	0.999999	ns	-0.572688	0.660628	-0.866884	0.386005	0.999786	ns	0.150716	0.657218	0.229325	0.818616	0.999878	ns	-0.35792	0.657495	-0.544368	0.586188	0.999647	ns	-0.015659	0.660147	-0.0237204	0.981076	0.998594	ns
Cnnm3	667.26	0.196057	0.389583	0.503248	0.61479	0.999953	ns	0.197492	0.389854	0.50658	0.61245	0.999965	ns	0.342118	0.389223	0.878976	0.379414	0.999875	ns	-0.171098	0.392242	-0.436205	0.662688	0.999999	ns	-0.00856484	0.39147	-0.0218787	0.982545	0.999786	ns	-0.293086	0.38977	-0.751946	0.452084	0.999878	ns	-0.0801214	0.38956	-0.205671	0.837048	0.999647	ns	-0.284381	0.39228	-0.724943	0.468487	0.881474	ns
Gm38033	26.2483	-2.37154	1.6886	-1.40444	0.160188	0.999953	ns	2.6105	1.60865	1.62279	0.104634	0.999965	ns	0.276521	1.6186	0.17084	0.86435	0.999875	ns	-1.61195	1.70559	-0.9451	0.344608	0.999999	ns	-2.46811	1.73356	-1.42372	0.154527	0.925069	ns	1.79586	1.60884	1.11625	0.264316	0.999878	ns	1.46017	1.61135	0.906179	0.364841	0.999647	ns	-2.54746	1.76634	-1.44223	0.149239	0.610352	ns
Ankrd23	137.713	-0.615859	0.613284	-1.0042	0.315283	0.999953	ns	-0.134973	0.612413	-0.220396	0.825563	0.999965	ns	-0.0334206	0.610689	-0.0547261	0.956357	0.999875	ns	0.39392	0.6138	0.641772	0.521021	0.999999	ns	0.213514	0.613035	0.34829	0.727622	0.999786	ns	-0.132474	0.611172	-0.216754	0.8284	0.999878	ns	-0.214533	0.610796	-0.351235	0.725412	0.999647	ns	-0.359722	0.615445	-0.584491	0.55889	0.932533	ns
Ankrd39	638.586	-0.0306675	0.207908	-0.147505	0.882733	0.999953	ns	0.0504621	0.208179	0.242398	0.808472	0.999965	ns	-0.122467	0.207661	-0.589744	0.555362	0.999875	ns	-0.199607	0.209932	-0.950819	0.341696	0.999999	ns	0.0767294	0.208446	0.368103	0.712797	0.999786	ns	0.189578	0.207376	0.914176	0.360624	0.999878	ns	0.125497	0.207089	0.606007	0.54451	0.999647	ns	-0.085942	0.209049	-0.41111	0.680992	0.986329	ns
Sema4c	3045.01	-0.235649	0.164198	-1.43515	0.151244	0.999953	ns	-0.0588444	0.164228	-0.358308	0.720113	0.999965	ns	0.346665	0.163864	2.11557	0.0343815	0.598811	ns	-0.0168439	0.164901	-0.102146	0.918641	0.999999	ns	-0.173891	0.164722	-1.05566	0.291122	0.996747	ns	-0.295765	0.164161	-1.80168	0.0715961	0.792807	ns	-0.0180198	0.163927	-0.109926	0.912468	0.999647	ns	-0.00273761	0.164737	-0.016618	0.986741	0.998703	ns
D430040D24Rik	580.143	-0.0607384	0.243098	-0.249852	0.802702	0.999953	ns	0.124356	0.243179	0.511378	0.609086	0.999965	ns	-0.130087	0.242827	-0.535718	0.592154	0.999875	ns	-0.0926244	0.244882	-0.378241	0.705252	0.999999	ns	0.02087	0.243792	0.0856056	0.93178	0.999786	ns	0.445868	0.242241	1.8406	0.0656809	0.772108	ns	-0.0178605	0.24244	-0.0736698	0.941273	0.999647	ns	-0.19071	0.24447	-0.780096	0.435335	0.860264	ns
Fam178b	55.2932	0.33065	1.13713	0.290776	0.771222	0.999953	ns	-0.629965	1.14256	-0.551363	0.581385	0.999965	ns	-0.0841179	1.13779	-0.0739313	0.941065	0.999875	ns	0.0763302	1.14336	0.0667597	0.946773	0.999999	ns	-1.01008	1.14628	-0.881185	0.378217	0.999786	ns	0.709516	1.13591	0.624621	0.53222	0.999878	ns	0.0647665	1.13649	0.0569883	0.954555	0.999647	ns	0.102516	1.14156	0.0898029	0.928444	0.993867	ns
Cox5b	11087.8	0.0201761	0.146348	0.137864	0.890348	0.999953	ns	-0.149717	0.146409	-1.0226	0.306498	0.999965	ns	0.100373	0.146309	0.686035	0.492691	0.999875	ns	0.113911	0.146898	0.775444	0.438077	0.999999	ns	0.0744255	0.14683	0.506883	0.612237	0.999786	ns	-0.0577788	0.146345	-0.394811	0.692982	0.999878	ns	0.0744565	0.146289	0.508969	0.610774	0.999647	ns	-0.152232	0.146883	-1.03642	0.300007	0.764332	ns
Actr1b	2715.1	-0.13297	0.160515	-0.828395	0.407447	0.999953	ns	-0.0679527	0.160617	-0.423072	0.672243	0.999965	ns	0.0902255	0.160288	0.562898	0.573504	0.999875	ns	0.118714	0.16122	0.736351	0.461517	0.999999	ns	0.0637254	0.160987	0.395842	0.692222	0.999786	ns	-0.0403024	0.160389	-0.251279	0.801598	0.999878	ns	-0.0213532	0.160273	-0.13323	0.894011	0.999647	ns	-0.31892	0.161332	-1.9768	0.0480641	0.415897	ns
4933424G06Rik	21.9546	0.881412	1.8969	0.46466	0.642175	0.999953	ns	-2.26301	1.99768	-1.13282	0.25729	0.999965	ns	-1.14183	1.92549	-0.593006	0.553177	0.999875	ns	2.10425	1.91166	1.10074	0.271009	0.999999	ns	-3.06234	2.08475	-1.46892	0.141853	0.910084	ns	-2.05399	1.95322	-1.05159	0.292985	0.999878	ns	-2.93361	1.99597	-1.46977	0.141625	0.999647	ns	4.99929	1.90184	2.62866	0.00857226	0.19856	ns
Gm33533	0.589129	3.13556	4.67219	0.671112	0.502149	0.999953	ns	-0.80271	4.78274	-0.167835	0.866713	NA	ns	-1.23096	4.78274	-0.257375	0.796889	NA	ns	3.81212	4.68443	0.813785	0.415768	0.999999	ns	-0.89638	4.79927	-0.186774	0.851838	NA	ns	-1.03686	4.78274	-0.216793	0.82837	0.999878	ns	-1.56643	4.78274	-0.327518	0.743276	NA	ns	-0.769283	4.79927	-0.160292	0.872651	NA	ns
Zap70	851.751	-0.0458947	0.301669	-0.152136	0.87908	0.999953	ns	0.00949345	0.301853	0.0314505	0.97491	0.999965	ns	-0.599279	0.30198	-1.9845	0.0472002	0.669163	ns	0.479371	0.302717	1.58356	0.113293	0.999999	ns	0.818291	0.30214	2.70832	0.00676252	0.326633	ns	0.318563	0.301251	1.05746	0.2903	0.999878	ns	0.0363907	0.301272	0.12079	0.903857	0.999647	ns	-1.41933	0.305193	-4.65061	3.3096e-06	0.000731338	ns
Tmem131	1469.27	0.0678773	0.207865	0.326545	0.744012	0.999953	ns	0.0215103	0.208163	0.103334	0.917698	0.999965	ns	0.39311	0.207424	1.8952	0.0580654	0.725417	ns	0.581401	0.208799	2.7845	0.0053611	0.24094	ns	-0.513059	0.209522	-2.44872	0.0143366	0.461123	ns	-0.0512338	0.207724	-0.246644	0.805184	0.999878	ns	-0.149031	0.207796	-0.717201	0.47325	0.999647	ns	0.0192115	0.209271	0.091802	0.926855	0.993867	ns
Gm38115	181.438	-0.40138	0.527933	-0.760287	0.447083	0.999953	ns	0.00859302	0.52744	0.0162919	0.987001	0.999965	ns	0.0676771	0.526158	0.128625	0.897654	0.999875	ns	0.456222	0.528824	0.862711	0.388296	0.999999	ns	-0.753278	0.530942	-1.41876	0.15597	0.928051	ns	0.255275	0.525996	0.485317	0.627451	0.999878	ns	-0.310697	0.526625	-0.589977	0.555206	0.999647	ns	-0.128036	0.529624	-0.241749	0.808975	0.988498	ns
Vwa3b	1.13143	-1.21081	4.78223	-0.253189	0.800122	0.999953	ns	1.4238	4.73157	0.300915	0.763479	0.999965	ns	-1.40097	4.78223	-0.292953	0.769558	0.999875	ns	-0.800441	4.79898	-0.166794	0.867532	0.999999	ns	-1.29357	4.79898	-0.269551	0.787506	NA	ns	4.63368	4.64813	0.996892	0.318817	0.999878	ns	-1.73644	4.78223	-0.363103	0.716528	0.999647	ns	-1.16647	4.79898	-0.243067	0.807954	NA	ns
Gm37020	0	NA	NA	NA	NA	NA	ns	NA	NA	NA	NA	NA	ns	NA	NA	NA	NA	NA	ns	NA	NA	NA	NA	NA	ns	NA	NA	NA	NA	NA	ns	NA	NA	NA	NA	NA	ns	NA	NA	NA	NA	NA	ns	NA	NA	NA	NA	NA	ns
Cnga3	0	NA	NA	NA	NA	NA	ns	NA	NA	NA	NA	NA	ns	NA	NA	NA	NA	NA	ns	NA	NA	NA	NA	NA	ns	NA	NA	NA	NA	NA	ns	NA	NA	NA	NA	NA	ns	NA	NA	NA	NA	NA	ns	NA	NA	NA	NA	NA	ns
Inpp4a	682.724	-0.364287	0.319814	-1.13906	0.254678	0.999953	ns	-0.10059	0.319789	-0.314551	0.753102	0.999965	ns	0.214837	0.318978	0.673516	0.500619	0.999875	ns	0.380851	0.320675	1.18766	0.234969	0.999999	ns	0.0118392	0.320563	0.0369324	0.970539	0.999786	ns	0.0990494	0.319145	0.310358	0.756289	0.999878	ns	-0.042474	0.319079	-0.133115	0.894103	0.999647	ns	-0.0276414	0.320859	-0.0861481	0.931349	0.993867	ns
4930439A04Rik	1.14464	-0.802198	4.78437	-0.167671	0.866842	0.999953	ns	-0.564109	4.78437	-0.117907	0.906142	0.999965	ns	6.17989	4.6444	1.33061	0.183316	0.999875	ns	-0.396632	4.80065	-0.0826206	0.934153	0.999999	ns	-0.889761	4.80065	-0.185342	0.852961	NA	ns	-0.798261	4.78437	-0.166848	0.86749	0.999878	ns	-1.32783	4.78437	-0.277536	0.781369	0.999647	ns	-0.762664	4.80065	-0.158867	0.873774	NA	ns
Coa5	748.731	-0.242093	0.174751	-1.38536	0.165943	0.999953	ns	0.0703626	0.174636	0.40291	0.687014	0.999965	ns	-0.0740837	0.173982	-0.425812	0.670245	0.999875	ns	-0.0949127	0.176367	-0.538156	0.590469	0.999999	ns	-0.0375145	0.175277	-0.21403	0.830524	0.999786	ns	0.039387	0.173913	0.226476	0.820831	0.999878	ns	-0.00960378	0.173755	-0.055272	0.955922	0.999647	ns	0.143935	0.175425	0.820493	0.411935	0.844508	ns
Unc50	3547.12	0.0293821	0.152699	0.192419	0.847414	0.999953	ns	0.0190049	0.152805	0.124373	0.90102	0.999965	ns	-0.0955597	0.15265	-0.626004	0.531312	0.999875	ns	-0.0465632	0.153489	-0.303365	0.761612	0.999999	ns	0.0806909	0.153211	0.526666	0.598426	0.999786	ns	0.192049	0.152587	1.25862	0.208167	0.999878	ns	-0.0227677	0.15257	-0.149227	0.881374	0.999647	ns	-0.149448	0.153399	-0.974247	0.329934	0.78935	ns
Mgat4a	518.584	-0.145918	0.333934	-0.436966	0.662136	0.999953	ns	-0.040383	0.334156	-0.120851	0.903809	0.999965	ns	0.806908	0.332667	2.42557	0.0152842	0.413291	ns	-0.190835	0.336137	-0.56773	0.570218	0.999999	ns	-0.40429	0.335667	-1.20444	0.22842	0.970455	ns	-0.538273	0.334247	-1.6104	0.10731	0.898301	ns	-0.51772	0.333929	-1.55039	0.121047	0.999647	ns	0.793028	0.334432	2.37127	0.0177272	0.271092	ns
2010300C02Rik	38.6691	0.690913	1.03383	0.668302	0.503941	0.999953	ns	1.3655	1.03189	1.3233	0.185735	0.999965	ns	1.42187	1.02967	1.3809	0.16731	0.999875	ns	0.162619	1.04802	0.155169	0.876688	0.999999	ns	-3.36017	1.13779	-2.95326	0.00314442	0.201402	ns	-0.259207	1.03836	-0.249631	0.802873	0.999878	ns	-0.978629	1.045	-0.936486	0.349023	0.999647	ns	-1.03217	1.06345	-0.970584	0.331755	0.790827	ns
4930556I23Rik	0	NA	NA	NA	NA	NA	ns	NA	NA	NA	NA	NA	ns	NA	NA	NA	NA	NA	ns	NA	NA	NA	NA	NA	ns	NA	NA	NA	NA	NA	ns	NA	NA	NA	NA	NA	ns	NA	NA	NA	NA	NA	ns	NA	NA	NA	NA	NA	ns
Tsga10	236.34	0.179366	0.896734	0.200022	0.841464	0.999953	ns	0.11436	0.897266	0.127454	0.898581	0.999965	ns	-0.72971	0.897685	-0.81288	0.416287	0.999875	ns	1.48039	0.899433	1.64592	0.0997807	0.999999	ns	0.556706	0.899977	0.618578	0.536195	0.999786	ns	-0.209087	0.896788	-0.233151	0.815644	0.999878	ns	-0.139314	0.896807	-0.155345	0.87655	0.999647	ns	-0.888363	0.903923	-0.982786	0.325713	0.787027	ns
Gm26805	2.45741	-0.320684	4.70008	-0.0682294	0.945603	0.999953	ns	0.114225	4.69683	0.0243197	0.980598	0.999965	ns	2.59427	4.65585	0.557205	0.577387	0.999875	ns	1.95667	4.72839	0.413814	0.67901	0.999999	ns	-0.457135	4.75446	-0.0961487	0.923402	0.999786	ns	-3.02815	4.77339	-0.634382	0.525831	0.999878	ns	-0.0362485	4.69102	-0.0077272	0.993835	0.999647	ns	-0.841174	4.75403	-0.176939	0.859556	0.988498	ns
Lipt1	46.7889	-0.0874354	1.12876	-0.0774617	0.938256	0.999953	ns	0.813515	1.12582	0.7226	0.469926	0.999965	ns	0.267705	1.12565	0.237823	0.812019	0.999875	ns	-0.209064	1.13878	-0.183586	0.854338	0.999999	ns	0.0286892	1.13417	0.0252953	0.979819	0.999786	ns	0.36283	1.1253	0.322429	0.747128	0.999878	ns	0.180515	1.12606	0.160307	0.87264	0.999647	ns	0.50296	1.1334	0.443763	0.657214	0.976547	ns
Mitd1	1660.45	0.134192	0.277238	0.484032	0.628363	0.999953	ns	0.0607342	0.277401	0.21894	0.826697	0.999965	ns	0.0279513	0.277167	0.100846	0.919673	0.999875	ns	-0.127843	0.278665	-0.458769	0.6464	0.999999	ns	0.314404	0.278171	1.13025	0.258369	0.988067	ns	-0.235482	0.277323	-0.849124	0.395812	0.999878	ns	0.326871	0.27702	1.17996	0.238018	0.999647	ns	0.293114	0.278293	1.05325	0.292224	0.75532	ns
Mrpl30	3789	-0.0200506	0.0911618	-0.219945	0.825914	0.999953	ns	0.00465012	0.0913023	0.050931	0.959381	0.999965	ns	0.0226406	0.0909952	0.248811	0.803507	0.999875	ns	0.0597908	0.0917337	0.651786	0.514539	0.999999	ns	-0.117613	0.091495	-1.28545	0.198633	0.959854	ns	0.0850156	0.0910326	0.933903	0.350354	0.999878	ns	0.0526576	0.090876	0.579445	0.562289	0.999647	ns	-0.118683	0.0916132	-1.29547	0.195156	0.665248	ns
Lyg2	0.0543143	-0.260601	4.78625	-0.0544478	0.956578	0.999953	ns	-0.0225126	4.78625	-0.00470359	0.996247	NA	ns	-0.450762	4.78625	-0.0941784	0.924967	NA	ns	0.227293	4.80278	0.0473254	0.962254	0.999999	ns	1.70273	4.77572	0.356539	0.721437	NA	ns	-0.256664	4.78625	-0.0536253	0.957234	NA	ns	-0.786236	4.78625	-0.16427	0.869519	NA	ns	-0.138739	4.80278	-0.0288872	0.976955	NA	ns
Gm15457	0.323932	-0.926696	4.7831	-0.193744	0.846377	0.999953	ns	-0.688608	4.7831	-0.143967	0.885527	NA	ns	-1.11686	4.7831	-0.233501	0.815373	NA	ns	-0.234679	4.80029	-0.0488884	0.961008	0.999999	ns	-0.727808	4.80029	-0.151617	0.879489	NA	ns	-0.92276	4.7831	-0.192921	0.847021	NA	ns	2.5274	4.68137	0.539886	0.589276	NA	ns	-0.600711	4.80029	-0.125141	0.900412	NA	ns
Lyg1	0.30699	-0.908128	4.78301	-0.189865	0.849415	0.999953	ns	2.62742	4.69596	0.559506	0.575816	NA	ns	-1.09829	4.78301	-0.229623	0.818385	NA	ns	-0.314137	4.8002	-0.0654425	0.947822	0.999999	ns	-0.807266	4.8002	-0.168174	0.866447	NA	ns	-0.904191	4.78301	-0.189042	0.85006	NA	ns	2.6407	4.67668	0.564652	0.572311	NA	ns	-0.680169	4.8002	-0.141696	0.88732	NA	ns
Txndc9	2739.34	0.155514	0.13133	1.18415	0.236355	0.999953	ns	-0.0157751	0.131601	-0.119871	0.904585	0.999965	ns	0.00244764	0.131268	0.0186462	0.985123	0.999875	ns	-0.0218732	0.132306	-0.165323	0.86869	0.999999	ns	0.0200193	0.13194	0.15173	0.8794	0.999786	ns	0.211485	0.131201	1.61192	0.10698	0.898301	ns	-0.0803134	0.131254	-0.611893	0.540609	0.999647	ns	-0.407432	0.132454	-3.07603	0.00209776	0.0889734	ns
Eif5b	7426.02	0.039635	0.156497	0.253263	0.800065	0.999953	ns	0.125617	0.156529	0.802517	0.422254	0.999965	ns	0.110367	0.156441	0.705487	0.480507	0.999875	ns	-0.0831155	0.157184	-0.52878	0.596958	0.999999	ns	0.133381	0.157034	0.849375	0.395673	0.999786	ns	-0.374643	0.156545	-2.3932	0.016702	0.511612	ns	-0.0424446	0.156446	-0.271305	0.786156	0.999647	ns	0.204256	0.157066	1.30045	0.193448	0.662493	ns
Rev1	977.151	0.0469269	0.344634	0.136165	0.891691	0.999953	ns	0.0611298	0.344814	0.177284	0.859286	0.999965	ns	0.334896	0.344307	0.972666	0.330719	0.999875	ns	-0.513209	0.346926	-1.47931	0.139059	0.999999	ns	-0.231317	0.346166	-0.668226	0.50399	0.999786	ns	-0.31396	0.344727	-0.910749	0.362428	0.999878	ns	-0.0114439	0.344454	-0.0332233	0.973497	0.999647	ns	0.0719416	0.346149	0.207834	0.835359	0.988498	ns
Gm37062	1.76919	-0.193955	4.69664	-0.0412966	0.967059	0.999953	ns	-0.617422	4.70356	-0.131267	0.895564	0.999965	ns	-0.710449	4.7014	-0.151114	0.879886	0.999875	ns	1.04892	4.74984	0.220832	0.825223	0.999999	ns	-1.23828	4.76251	-0.260006	0.794859	0.999786	ns	1.37516	4.68154	0.293741	0.768955	0.999878	ns	1.18397	4.68423	0.252757	0.800456	0.999647	ns	-0.838922	4.75406	-0.176464	0.859929	0.988498	ns
Gm5099	0	NA	NA	NA	NA	NA	ns	NA	NA	NA	NA	NA	ns	NA	NA	NA	NA	NA	ns	NA	NA	NA	NA	NA	ns	NA	NA	NA	NA	NA	ns	NA	NA	NA	NA	NA	ns	NA	NA	NA	NA	NA	ns	NA	NA	NA	NA	NA	ns
Aff3	1.48451	-1.66588	4.7813	-0.348415	0.727529	0.999953	ns	-1.42779	4.7813	-0.298619	0.765231	0.999965	ns	4.84005	4.64471	1.04206	0.297385	0.999875	ns	-0.655194	4.80018	-0.136494	0.891431	0.999999	ns	-1.14832	4.80018	-0.239225	0.810931	0.999786	ns	0.20024	4.74721	0.0421805	0.966355	0.999878	ns	-2.19151	4.7813	-0.45835	0.646701	0.999647	ns	1.14394	4.75435	0.240609	0.809858	0.988498	ns
Gm16150	0	NA	NA	NA	NA	NA	ns	NA	NA	NA	NA	NA	ns	NA	NA	NA	NA	NA	ns	NA	NA	NA	NA	NA	ns	NA	NA	NA	NA	NA	ns	NA	NA	NA	NA	NA	ns	NA	NA	NA	NA	NA	ns	NA	NA	NA	NA	NA	ns
Gm16151	0	NA	NA	NA	NA	NA	ns	NA	NA	NA	NA	NA	ns	NA	NA	NA	NA	NA	ns	NA	NA	NA	NA	NA	ns	NA	NA	NA	NA	NA	ns	NA	NA	NA	NA	NA	ns	NA	NA	NA	NA	NA	ns	NA	NA	NA	NA	NA	ns
Gm16152	0	NA	NA	NA	NA	NA	ns	NA	NA	NA	NA	NA	ns	NA	NA	NA	NA	NA	ns	NA	NA	NA	NA	NA	ns	NA	NA	NA	NA	NA	ns	NA	NA	NA	NA	NA	ns	NA	NA	NA	NA	NA	ns	NA	NA	NA	NA	NA	ns
Lonrf2	1.5771	4.39185	4.643	0.945909	0.344195	0.999953	ns	-1.93286	4.77895	-0.404452	0.68588	0.999965	ns	-2.36111	4.77895	-0.494064	0.621261	0.999875	ns	-1.26556	4.79692	-0.263827	0.791914	0.999999	ns	1.99437	4.69358	0.424915	0.670899	0.999786	ns	-2.16701	4.77895	-0.453449	0.650226	0.999878	ns	2.19431	4.66248	0.470632	0.637903	0.999647	ns	0.653353	4.74675	0.137642	0.890523	0.988843	ns
Chst10	4.19091	-0.0755486	2.28676	-0.0330375	0.973645	0.999953	ns	-0.324174	2.28982	-0.141572	0.887418	0.999965	ns	0.878588	2.28117	0.385147	0.700128	0.999875	ns	0.186716	2.38902	0.0781561	0.937704	0.999999	ns	-0.625717	2.38913	-0.261902	0.793397	0.999786	ns	0.0926222	2.287	0.0404994	0.967695	0.999878	ns	0.445882	2.28046	0.195522	0.844984	0.999647	ns	-0.467872	2.38557	-0.196126	0.844511	0.988498	ns
Gm37707	0	NA	NA	NA	NA	NA	ns	NA	NA	NA	NA	NA	ns	NA	NA	NA	NA	NA	ns	NA	NA	NA	NA	NA	ns	NA	NA	NA	NA	NA	ns	NA	NA	NA	NA	NA	ns	NA	NA	NA	NA	NA	ns	NA	NA	NA	NA	NA	ns
Nms	0	NA	NA	NA	NA	NA	ns	NA	NA	NA	NA	NA	ns	NA	NA	NA	NA	NA	ns	NA	NA	NA	NA	NA	ns	NA	NA	NA	NA	NA	ns	NA	NA	NA	NA	NA	ns	NA	NA	NA	NA	NA	ns	NA	NA	NA	NA	NA	ns
Pdcl3	4507.62	0.0327963	0.129272	0.253699	0.799728	0.999953	ns	-0.106838	0.129433	-0.825433	0.409126	0.999965	ns	0.0102439	0.12919	0.0792928	0.9368	0.999875	ns	-0.0857354	0.130006	-0.659472	0.509592	0.999999	ns	-0.00422948	0.129758	-0.0325952	0.973997	0.999786	ns	0.257375	0.129142	1.99296	0.046266	0.697046	ns	0.0440411	0.12914	0.341034	0.733078	0.999647	ns	-0.167493	0.129925	-1.28915	0.197347	0.667946	ns
Gm37821	0	NA	NA	NA	NA	NA	ns	NA	NA	NA	NA	NA	ns	NA	NA	NA	NA	NA	ns	NA	NA	NA	NA	NA	ns	NA	NA	NA	NA	NA	ns	NA	NA	NA	NA	NA	ns	NA	NA	NA	NA	NA	ns	NA	NA	NA	NA	NA	ns
Npas2	75.5715	0.846343	1.21586	0.696087	0.486374	0.999953	ns	-1.43561	1.23351	-1.16384	0.244489	0.999965	ns	1.43045	1.21379	1.17849	0.2386	0.999875	ns	1.94961	1.22116	1.59653	0.110371	0.999999	ns	-1.8459	1.24588	-1.4816	0.138448	0.908487	ns	0.305807	1.21627	0.251431	0.801481	0.999878	ns	0.672529	1.2157	0.553205	0.580123	0.999647	ns	-2.54936	1.27096	-2.00585	0.0448717	0.405567	ns
Rpl31	42466	-0.0257764	0.202731	-0.127146	0.898825	0.999953	ns	-0.157636	0.202742	-0.77752	0.436852	0.999965	ns	0.258298	0.202718	1.27417	0.202603	0.999875	ns	0.0997982	0.20343	0.490577	0.623725	0.999999	ns	0.0120296	0.203416	0.059138	0.952842	0.999786	ns	-0.295001	0.202739	-1.45508	0.145648	0.957157	ns	0.0705486	0.202716	0.348018	0.727827	0.999647	ns	0.123072	0.203415	0.605028	0.54516	0.925611	ns
Tbc1d8	363.928	-0.302814	0.254767	-1.18859	0.234599	0.999953	ns	-0.049382	0.254741	-0.193852	0.846292	0.999965	ns	-0.0733295	0.253557	-0.289203	0.772426	0.999875	ns	0.0762878	0.256137	0.29784	0.765825	0.999999	ns	0.157454	0.254712	0.618166	0.536466	0.999786	ns	-0.170148	0.253983	-0.66992	0.502909	0.999878	ns	-0.125237	0.253387	-0.49425	0.62113	0.999647	ns	0.187651	0.255171	0.735395	0.462099	0.877912	ns
Cnot11	922.189	0.0168514	0.164883	0.102202	0.918596	0.999953	ns	0.280671	0.164854	1.70255	0.0886524	0.999965	ns	0.0845269	0.16446	0.513967	0.607275	0.999875	ns	-0.104549	0.16658	-0.627624	0.53025	0.999999	ns	-0.0468992	0.165647	-0.283127	0.777079	0.999786	ns	0.118229	0.164533	0.718578	0.472401	0.999878	ns	0.14342	0.16424	0.873232	0.382536	0.999647	ns	0.0491832	0.165845	0.296561	0.766802	0.988498	ns
Gm15832	28.7672	-1.34298	1.36762	-0.981986	0.326107	0.999953	ns	1.58888	1.33905	1.18657	0.235398	0.999965	ns	-0.567351	1.35045	-0.420119	0.674398	0.999875	ns	2.15522	1.3471	1.59989	0.109623	0.999999	ns	-3.29473	1.46923	-2.24248	0.0249303	0.581423	ns	1.30395	1.33756	0.974873	0.329623	0.999878	ns	-0.121715	1.3466	-0.090387	0.92798	0.999647	ns	-1.68166	1.40277	-1.19881	0.230601	0.702979	ns
Rnf149	590.261	0.117503	0.369272	0.318201	0.750333	0.999953	ns	0.178644	0.369461	0.483526	0.628722	0.999965	ns	-0.0541803	0.369186	-0.146756	0.883325	0.999875	ns	0.168767	0.371097	0.454778	0.649269	0.999999	ns	-0.200861	0.370973	-0.541443	0.588203	0.999786	ns	0.309743	0.368953	0.839518	0.401178	0.999878	ns	0.0555469	0.36899	0.150538	0.88034	0.999647	ns	-0.855672	0.372345	-2.29806	0.0215581	0.297274	ns
Creg2	0.217173	-0.833917	4.78403	-0.174313	0.86162	0.999953	ns	1.63905	4.73544	0.346125	0.729249	NA	ns	-1.02408	4.78403	-0.214062	0.830499	NA	ns	-0.0211267	4.80248	-0.00439911	0.99649	0.999999	ns	1.10627	4.78116	0.231381	0.817019	NA	ns	-0.82998	4.78403	-0.17349	0.862266	NA	ns	-1.35955	4.78403	-0.284186	0.776268	NA	ns	-0.387159	4.80248	-0.0806163	0.935747	NA	ns
D930019O06Rik	2.73029	-0.721965	4.78437	-0.150901	0.880054	0.999953	ns	-0.483876	4.78437	-0.101137	0.919442	0.999965	ns	-0.912126	4.78437	-0.190647	0.848802	0.999875	ns	-0.547319	4.80062	-0.11401	0.90923	0.999999	ns	6.33338	4.66069	1.35889	0.17418	0.942215	ns	-0.718028	4.78437	-0.150078	0.880703	0.999878	ns	-1.2476	4.78437	-0.260765	0.794273	0.999647	ns	-0.913351	4.80062	-0.190257	0.849108	0.988498	ns
Rfx8	0.83497	1.51303	4.69873	0.322007	0.747447	0.999953	ns	1.42935	4.70072	0.304071	0.761074	0.999965	ns	0.257339	4.71284	0.0546039	0.956454	NA	ns	-0.766632	4.80062	-0.159694	0.873122	0.999999	ns	0.0899087	4.76478	0.0188694	0.984945	NA	ns	-0.301631	4.73259	-0.0637349	0.949181	0.999878	ns	-2.66001	4.77715	-0.556819	0.577651	0.999647	ns	-0.748176	4.77083	-0.156823	0.875384	NA	ns
Gm3646	0	NA	NA	NA	NA	NA	ns	NA	NA	NA	NA	NA	ns	NA	NA	NA	NA	NA	ns	NA	NA	NA	NA	NA	ns	NA	NA	NA	NA	NA	ns	NA	NA	NA	NA	NA	ns	NA	NA	NA	NA	NA	ns	NA	NA	NA	NA	NA	ns
1700066B17Rik	0.139168	-0.560455	4.78528	-0.11712	0.906765	0.999953	ns	-0.322366	4.78528	-0.0673662	0.94629	NA	ns	-0.750615	4.78528	-0.156859	0.875356	NA	ns	0.135763	4.80268	0.0282682	0.977448	0.999999	ns	1.36613	4.78142	0.285716	0.775096	NA	ns	-0.556518	4.78528	-0.116298	0.907417	NA	ns	-1.08609	4.78528	-0.226965	0.820451	NA	ns	-0.230269	4.80268	-0.0479459	0.961759	NA	ns
Map4k4	6108.68	-0.0418746	0.150574	-0.2781	0.780936	0.999953	ns	-0.0139878	0.150647	-0.0928515	0.926022	0.999965	ns	0.0809564	0.15047	0.538022	0.590562	0.999875	ns	0.13179	0.151251	0.871333	0.383572	0.999999	ns	-0.00677323	0.151159	-0.0448085	0.96426	0.999786	ns	-0.0748988	0.150512	-0.497627	0.618747	0.999878	ns	0.193163	0.150443	1.28396	0.199157	0.999647	ns	-0.285618	0.151366	-1.88694	0.0591683	0.443963	ns
Il1r2	0.47064	2.60307	4.68063	0.556137	0.578117	0.999953	ns	1.06594	4.73057	0.22533	0.821722	NA	ns	1.08549	4.72438	0.229763	0.818276	NA	ns	-0.476966	4.80069	-0.0993536	0.920858	0.999999	ns	0.586882	4.77647	0.122869	0.902211	NA	ns	-1.38654	4.78139	-0.289987	0.771826	0.999878	ns	-1.91611	4.78139	-0.400744	0.688609	NA	ns	-0.842998	4.80069	-0.175599	0.860609	NA	ns
Gm16894	0.0848533	-0.316877	4.78571	-0.0662131	0.947208	0.999953	ns	-0.0787883	4.78571	-0.0164633	0.986865	NA	ns	-0.507038	4.78571	-0.105948	0.915623	NA	ns	0.185239	4.80235	0.0385726	0.969231	0.999999	ns	-0.30789	4.80235	-0.0641123	0.948881	NA	ns	-0.31294	4.78571	-0.0653906	0.947863	NA	ns	-0.842512	4.78571	-0.176047	0.860257	NA	ns	-0.180793	4.80235	-0.0376468	0.969969	NA	ns
Il1r1	523.672	0.05631	0.588287	0.0957185	0.923744	0.999953	ns	-0.0582826	0.588604	-0.0990184	0.921124	0.999965	ns	0.151814	0.588032	0.258172	0.796274	0.999875	ns	0.0991335	0.590823	0.167789	0.866749	0.999999	ns	-0.0763461	0.590581	-0.129273	0.897142	0.999786	ns	-0.48045	0.588532	-0.816354	0.414298	0.999878	ns	0.0190301	0.58808	0.0323597	0.974185	0.999647	ns	-0.487206	0.591315	-0.823936	0.409976	0.843768	ns
Il1rl2	5.24074	5.36386	4.12925	1.29899	0.193947	0.999953	ns	4.70323	4.135	1.13742	0.255363	0.999965	ns	-17.3668	4.22555	-4.10995	3.95744e-05	0.0065679	ns	17.7631	4.08574	4.34758	1.3765e-05	0.00153865	ns	-12.7003	4.24743	-2.99012	0.00278864	0.188671	ns	6.09418	4.12671	1.47677	0.139739	0.953597	ns	4.14739	4.13229	1.00365	0.315546	0.999647	ns	-13.0594	4.24743	-3.07465	0.00210747	0.0889734	ns
Il1rl1	0.0543143	-0.260601	4.78625	-0.0544478	0.956578	0.999953	ns	-0.0225126	4.78625	-0.00470359	0.996247	NA	ns	-0.450762	4.78625	-0.0941784	0.924967	NA	ns	0.227293	4.80278	0.0473254	0.962254	0.999999	ns	1.70273	4.77572	0.356539	0.721437	NA	ns	-0.256664	4.78625	-0.0536253	0.957234	NA	ns	-0.786236	4.78625	-0.16427	0.869519	NA	ns	-0.138739	4.80278	-0.0288872	0.976955	NA	ns
Il18r1	0.758707	-1.35629	4.7818	-0.283636	0.77669	0.999953	ns	-1.1182	4.7818	-0.233845	0.815105	0.999965	ns	1.16383	4.7234	0.246396	0.805376	NA	ns	-0.540525	4.79985	-0.112613	0.910337	0.999999	ns	-1.03365	4.79985	-0.215351	0.829493	NA	ns	4.06575	4.65205	0.873969	0.382135	0.999878	ns	-1.88192	4.7818	-0.39356	0.693906	0.999647	ns	1.48334	4.74638	0.312521	0.754645	NA	ns
Il18rap	0.061106	-0.231605	4.78607	-0.0483914	0.961404	0.999953	ns	2.02272	4.7573	0.425182	0.670704	NA	ns	-0.421765	4.78607	-0.0881236	0.929778	NA	ns	0.17913	4.80293	0.0372961	0.970249	0.999999	ns	-0.313999	4.80293	-0.0653765	0.947874	NA	ns	-0.227668	4.78607	-0.0475689	0.96206	NA	ns	-0.75724	4.78607	-0.158218	0.874285	NA	ns	-0.186902	4.80293	-0.0389141	0.968959	NA	ns
Gm35801	0	NA	NA	NA	NA	NA	ns	NA	NA	NA	NA	NA	ns	NA	NA	NA	NA	NA	ns	NA	NA	NA	NA	NA	ns	NA	NA	NA	NA	NA	ns	NA	NA	NA	NA	NA	ns	NA	NA	NA	NA	NA	ns	NA	NA	NA	NA	NA	ns
Slc9a4	12.8249	1.18769	1.74168	0.681921	0.495289	0.999953	ns	1.23759	1.75502	0.705167	0.480706	0.999965	ns	-1.08185	1.79335	-0.603259	0.546336	0.999875	ns	-19.4849	2.0326	-9.58622	9.13752e-22	1.24482e-18	ns	4.39943	1.68301	2.61403	0.0089482	0.371329	ns	6.88608	1.64166	4.1946	2.73358e-05	0.00852083	ns	5.38247	1.64718	3.26769	0.0010843	0.0973867	ns	1.04758	1.83145	0.571994	0.567326	0.935612	ns
Slc9a2	591.88	0.0423798	0.293262	0.144512	0.885097	0.999953	ns	-0.156955	0.293916	-0.534014	0.593332	0.999965	ns	-0.520816	0.293671	-1.77347	0.0761511	0.802688	ns	0.00591556	0.295185	0.0200402	0.984011	0.999999	ns	0.391572	0.294041	1.33169	0.182962	0.94962	ns	0.258454	0.292804	0.882687	0.377405	0.999878	ns	0.233924	0.292657	0.799313	0.424109	0.999647	ns	0.0424291	0.294786	0.143932	0.885554	0.988759	ns
Gm37623	0.103853	-0.373707	4.78532	-0.0780944	0.937753	0.999953	ns	-0.135618	4.78532	-0.0283405	0.977391	NA	ns	-0.563867	4.78532	-0.117833	0.9062	NA	ns	0.152998	4.80215	0.0318602	0.974583	0.999999	ns	-0.340131	4.80215	-0.070829	0.943534	NA	ns	-0.36977	4.78532	-0.0772717	0.938407	NA	ns	-0.899342	4.78532	-0.187938	0.850926	NA	ns	2.61824	4.72965	0.55358	0.579866	NA	ns
Gm37915	0.211769	2.64781	4.69454	0.564019	0.572741	0.999953	ns	1.82882	4.74106	0.38574	0.699689	NA	ns	-0.888917	4.78399	-0.185811	0.852593	NA	ns	-0.141885	4.80138	-0.0295508	0.976425	0.999999	ns	-0.635014	4.80138	-0.132256	0.894781	NA	ns	-0.69482	4.78399	-0.145238	0.884523	NA	ns	-1.22439	4.78399	-0.255935	0.798001	NA	ns	-0.507917	4.80138	-0.105785	0.915753	NA	ns
Mfsd9	139.142	0.51725	0.796064	0.649759	0.515848	0.999953	ns	0.325272	0.796839	0.408202	0.683125	0.999965	ns	-0.585844	0.79794	-0.734195	0.46283	0.999875	ns	0.109321	0.800536	0.13656	0.891379	0.999999	ns	-0.501467	0.800778	-0.626225	0.531168	0.999786	ns	-0.0606039	0.796978	-0.0760421	0.939386	0.999878	ns	0.244516	0.795789	0.307263	0.758643	0.999647	ns	1.20867	0.797988	1.51465	0.129862	0.579191	ns
Tmem182	2.62205	4.507	4.69534	0.959889	0.337111	0.999953	ns	-13.5538	4.77589	-2.83796	0.00454023	0.388904	ns	-14.0836	4.77589	-2.94889	0.00318918	0.171703	ns	5.71662	4.74716	1.20422	0.228505	0.999999	ns	-13.4214	4.7988	-2.79682	0.00516075	0.275015	ns	15.2202	4.63448	3.28411	0.00102304	0.122044	ns	6.0064	4.68643	1.28166	0.199963	0.999647	ns	5.7957	4.74378	1.22175	0.221803	0.69461	ns
4930448I06Rik	0	NA	NA	NA	NA	NA	ns	NA	NA	NA	NA	NA	ns	NA	NA	NA	NA	NA	ns	NA	NA	NA	NA	NA	ns	NA	NA	NA	NA	NA	ns	NA	NA	NA	NA	NA	ns	NA	NA	NA	NA	NA	ns	NA	NA	NA	NA	NA	ns
Gm28634	0	NA	NA	NA	NA	NA	ns	NA	NA	NA	NA	NA	ns	NA	NA	NA	NA	NA	ns	NA	NA	NA	NA	NA	ns	NA	NA	NA	NA	NA	ns	NA	NA	NA	NA	NA	ns	NA	NA	NA	NA	NA	ns	NA	NA	NA	NA	NA	ns
Gm29260	0	NA	NA	NA	NA	NA	ns	NA	NA	NA	NA	NA	ns	NA	NA	NA	NA	NA	ns	NA	NA	NA	NA	NA	ns	NA	NA	NA	NA	NA	ns	NA	NA	NA	NA	NA	ns	NA	NA	NA	NA	NA	ns	NA	NA	NA	NA	NA	ns
Gm9915	0.0924044	-0.348825	4.78528	-0.0728954	0.941889	0.999953	ns	-0.110736	4.78528	-0.023141	0.981538	NA	ns	2.56578	4.70065	0.545835	0.585179	NA	ns	0.0535229	4.80169	0.0111467	0.991106	0.999999	ns	-0.439606	4.80169	-0.0915524	0.927054	NA	ns	-0.344888	4.78528	-0.0720727	0.942544	NA	ns	-0.87446	4.78528	-0.182739	0.855002	NA	ns	-0.312509	4.80169	-0.0650831	0.948108	NA	ns
Gm29664	0	NA	NA	NA	NA	NA	ns	NA	NA	NA	NA	NA	ns	NA	NA	NA	NA	NA	ns	NA	NA	NA	NA	NA	ns	NA	NA	NA	NA	NA	ns	NA	NA	NA	NA	NA	ns	NA	NA	NA	NA	NA	ns	NA	NA	NA	NA	NA	ns
Gm28175	0	NA	NA	NA	NA	NA	ns	NA	NA	NA	NA	NA	ns	NA	NA	NA	NA	NA	ns	NA	NA	NA	NA	NA	ns	NA	NA	NA	NA	NA	ns	NA	NA	NA	NA	NA	ns	NA	NA	NA	NA	NA	ns	NA	NA	NA	NA	NA	ns
Gm28140	2.40224	0.267789	3.52866	0.0758898	0.939507	0.999953	ns	0.686779	3.52612	0.194769	0.845574	0.999965	ns	2.48051	3.48084	0.712619	0.476081	0.999875	ns	0.917316	3.59611	0.255086	0.798657	0.999999	ns	-0.630534	3.60288	-0.175008	0.861073	0.999786	ns	-1.39592	3.5622	-0.391871	0.695153	0.999878	ns	-0.251631	3.52658	-0.0713526	0.943117	0.999647	ns	-1.01004	3.60226	-0.280391	0.779178	0.988498	ns
Pantr1	2.02357	-2.60383	4.77775	-0.54499	0.58576	0.999953	ns	-0.0943233	4.73299	-0.0199289	0.9841	0.999965	ns	1.96174	4.65576	0.421357	0.673494	0.999875	ns	3.30365	4.66638	0.70797	0.478964	0.999999	ns	-0.667568	4.77222	-0.139886	0.88875	0.999786	ns	-0.65862	4.75462	-0.138522	0.889828	0.999878	ns	3.30803	4.64189	0.712646	0.476065	0.999647	ns	-2.33666	4.79549	-0.487261	0.626073	0.962997	ns
Gm20646	0.078005	-0.275918	4.78571	-0.0576545	0.954024	0.999953	ns	2.35252	4.73562	0.496771	0.61935	NA	ns	-0.466078	4.78571	-0.0973897	0.922417	NA	ns	0.140993	4.80253	0.029358	0.976579	0.999999	ns	-0.352136	4.80253	-0.0733231	0.941549	NA	ns	-0.271981	4.78571	-0.056832	0.954679	NA	ns	-0.801553	4.78571	-0.167489	0.866985	NA	ns	-0.225039	4.80253	-0.0468585	0.962626	NA	ns
Pou3f3	0.76116	0.866592	4.70673	0.184118	0.853921	0.999953	ns	1.14528	4.70492	0.243421	0.807679	0.999965	ns	-2.23645	4.77774	-0.468097	0.639715	NA	ns	-0.618832	4.79887	-0.128954	0.897394	0.999999	ns	0.934042	4.75674	0.196362	0.844327	NA	ns	0.835053	4.71001	0.177293	0.859278	0.999878	ns	-2.55642	4.77638	-0.53522	0.592498	0.999647	ns	0.910566	4.75373	0.191548	0.848097	NA	ns
Pantr2	0	NA	NA	NA	NA	NA	ns	NA	NA	NA	NA	NA	ns	NA	NA	NA	NA	NA	ns	NA	NA	NA	NA	NA	ns	NA	NA	NA	NA	NA	ns	NA	NA	NA	NA	NA	ns	NA	NA	NA	NA	NA	ns	NA	NA	NA	NA	NA	ns
Dalir	0	NA	NA	NA	NA	NA	ns	NA	NA	NA	NA	NA	ns	NA	NA	NA	NA	NA	ns	NA	NA	NA	NA	NA	ns	NA	NA	NA	NA	NA	ns	NA	NA	NA	NA	NA	ns	NA	NA	NA	NA	NA	ns	NA	NA	NA	NA	NA	ns
Mrps9	1023.64	0.0602024	0.306362	0.196507	0.844213	0.999953	ns	-0.1386	0.306718	-0.45188	0.651356	0.999965	ns	0.0225414	0.306215	0.0736131	0.941318	0.999875	ns	-0.508176	0.30848	-1.64735	0.0994858	0.999999	ns	0.114531	0.307444	0.372526	0.709501	0.999786	ns	0.224526	0.306146	0.733396	0.463317	0.999878	ns	0.0472093	0.306131	0.154213	0.877442	0.999647	ns	0.673576	0.307254	2.19225	0.0283617	0.335327	ns
Gpr45	1.4292	-2.37413	4.7715	-0.497565	0.618791	0.999953	ns	-0.00776141	4.71364	-0.00164658	0.998686	0.999965	ns	-2.6253	4.77663	-0.549613	0.582585	0.999875	ns	-0.825733	4.78892	-0.172426	0.863103	0.999999	ns	0.583667	4.75417	0.12277	0.90229	0.999786	ns	1.81198	4.67893	0.387264	0.698561	0.999878	ns	2.46462	4.66669	0.528131	0.597409	0.999647	ns	0.578164	4.75129	0.121686	0.903148	0.990438	ns
Tgfbrap1	1098.28	-0.125399	0.166481	-0.75323	0.451312	0.999953	ns	0.173873	0.166428	1.04473	0.296148	0.999965	ns	0.156128	0.165821	0.941548	0.346424	0.999875	ns	0.377442	0.167281	2.25634	0.0240493	0.606015	ns	0.142718	0.167007	0.854564	0.392792	0.999786	ns	-0.263696	0.166356	-1.58513	0.112936	0.904525	ns	-0.250941	0.166197	-1.5099	0.13107	0.999647	ns	0.169269	0.167347	1.01149	0.311784	0.772273	ns
Gm28782	0	NA	NA	NA	NA	NA	ns	NA	NA	NA	NA	NA	ns	NA	NA	NA	NA	NA	ns	NA	NA	NA	NA	NA	ns	NA	NA	NA	NA	NA	ns	NA	NA	NA	NA	NA	ns	NA	NA	NA	NA	NA	ns	NA	NA	NA	NA	NA	ns
8430432A02Rik	39.2947	-0.725916	1.43138	-0.507143	0.612055	0.999953	ns	0.350127	1.42552	0.245614	0.805981	0.999965	ns	0.0863881	1.42361	0.0606825	0.951612	0.999875	ns	-0.531996	1.44265	-0.368764	0.712304	0.999999	ns	-0.708567	1.44026	-0.491971	0.62274	0.999786	ns	0.62154	1.4213	0.437305	0.661891	0.999878	ns	-1.34804	1.43519	-0.939279	0.347588	0.999647	ns	1.08018	1.43008	0.755325	0.450054	0.86947	ns
AI597479	267.307	0.2373	0.331048	0.716817	0.473487	0.999953	ns	0.313719	0.33156	0.946189	0.344052	0.999965	ns	-0.0160681	0.330941	-0.0485528	0.961276	0.999875	ns	-0.290466	0.336574	-0.863008	0.388133	0.999999	ns	-0.218411	0.334497	-0.652953	0.513787	0.999786	ns	0.00827023	0.330945	0.0249897	0.980063	0.999878	ns	0.11045	0.330593	0.334096	0.738307	0.999647	ns	0.799627	0.332451	2.40525	0.0161615	0.26044	ns
Fhl2	2.32873	0.90681	3.67519	0.246738	0.805111	0.999953	ns	0.368355	3.69394	0.0997187	0.920568	0.999965	ns	0.0432828	3.69491	0.0117142	0.990654	0.999875	ns	0.918295	3.7265	0.246423	0.805355	0.999999	ns	-2.37235	3.80296	-0.623817	0.532748	0.999786	ns	4.4156	3.61481	1.22153	0.221885	0.999878	ns	-0.244504	3.69092	-0.0662448	0.947183	0.999647	ns	-1.99539	3.77901	-0.52802	0.597486	0.950944	ns
Gm29040	0	NA	NA	NA	NA	NA	ns	NA	NA	NA	NA	NA	ns	NA	NA	NA	NA	NA	ns	NA	NA	NA	NA	NA	ns	NA	NA	NA	NA	NA	ns	NA	NA	NA	NA	NA	ns	NA	NA	NA	NA	NA	ns	NA	NA	NA	NA	NA	ns
Nck2	386.635	0.0723093	0.429981	0.168169	0.86645	0.999953	ns	0.481528	0.429783	1.1204	0.262544	0.999965	ns	0.750955	0.428861	1.75105	0.079938	0.815151	ns	0.0633376	0.432772	0.146353	0.883642	0.999999	ns	-0.369047	0.432798	-0.852701	0.393825	0.999786	ns	-0.639086	0.430716	-1.48377	0.137869	0.949903	ns	-0.424188	0.430283	-0.985835	0.324214	0.999647	ns	0.0768148	0.432543	0.177589	0.859046	0.988498	ns
Ecrg4	3.74751	-7.38863	4.78135	-1.5453	0.122273	0.999953	ns	11.7006	4.70927	2.48459	0.0129701	0.694058	ns	-7.67648	4.78135	-1.6055	0.108383	0.888832	ns	-6.82765	4.79987	-1.42247	0.154891	0.999999	ns	-7.9794	4.79987	-1.66242	0.0964289	0.861875	ns	-7.16949	4.78135	-1.49947	0.133752	0.945724	ns	-8.54193	4.78135	-1.78651	0.0740171	0.999647	ns	22.6407	4.65774	4.86087	1.16873e-06	0.000303836	ns
Gm29155	3.44749	-1.13491	2.96328	-0.382992	0.701726	0.999953	ns	0.500012	2.94489	0.16979	0.865175	0.999965	ns	0.694277	2.94197	0.23599	0.81344	0.999875	ns	4.63217	2.89635	1.59932	0.10975	0.999999	ns	-0.0259451	3.02317	-0.00858208	0.993153	0.999786	ns	0.751632	2.93655	0.255958	0.797984	0.999878	ns	-4.07075	3.04589	-1.33647	0.181394	0.999647	ns	0.226881	3.01948	0.0751391	0.940104	0.994088	ns
Gm29157	0	NA	NA	NA	NA	NA	ns	NA	NA	NA	NA	NA	ns	NA	NA	NA	NA	NA	ns	NA	NA	NA	NA	NA	ns	NA	NA	NA	NA	NA	ns	NA	NA	NA	NA	NA	ns	NA	NA	NA	NA	NA	ns	NA	NA	NA	NA	NA	ns
Gm29156	1.86523	-0.0840551	4.28652	-0.0196092	0.984355	0.999953	ns	0.356162	4.28212	0.0831743	0.933713	0.999965	ns	-2.9946	4.3626	-0.686425	0.492445	0.999875	ns	4.91871	4.23752	1.16075	0.245743	0.999999	ns	0.199271	4.33577	0.0459598	0.963342	0.999786	ns	-2.8005	4.3626	-0.641934	0.520916	0.999878	ns	0.227428	4.27418	0.0532098	0.957565	0.999647	ns	0.182861	4.33252	0.0422066	0.966334	0.996039	ns
Uxs1	899.445	0.12772	0.281266	0.45409	0.649764	0.999953	ns	0.0204607	0.281575	0.0726652	0.942073	0.999965	ns	0.213907	0.281021	0.761179	0.44655	0.999875	ns	-0.0357337	0.282869	-0.126326	0.899474	0.999999	ns	-0.123874	0.282455	-0.438563	0.660978	0.999786	ns	-0.258736	0.281478	-0.919204	0.357989	0.999878	ns	0.0697432	0.281009	0.248188	0.803989	0.999647	ns	0.314509	0.282264	1.11424	0.265177	0.732012	ns
Tpp2	2154.7	0.0390248	0.213268	0.182985	0.85481	0.999953	ns	0.0303174	0.213424	0.142052	0.887039	0.999965	ns	0.0222948	0.213136	0.104604	0.91669	0.999875	ns	0.128759	0.21435	0.600696	0.548042	0.999999	ns	-0.288235	0.21434	-1.34475	0.178705	0.946593	ns	-0.264002	0.21329	-1.23776	0.215805	0.999878	ns	0.175753	0.213059	0.824902	0.409427	0.999647	ns	0.033062	0.21433	0.154258	0.877406	0.988498	ns
Mettl21c	29.3505	0.760695	1.45768	0.521852	0.601774	0.999953	ns	2.11374	1.448	1.45976	0.144356	0.999965	ns	3.01793	1.44096	2.09438	0.0362259	0.606784	ns	-2.96077	1.68248	-1.75976	0.0784487	0.999999	ns	0.795511	1.47887	0.537916	0.590635	0.999786	ns	-0.614327	1.47211	-0.41731	0.676452	0.999878	ns	-1.19699	1.49317	-0.801645	0.422759	0.999647	ns	-1.98962	1.60746	-1.23775	0.21581	0.687424	ns
Gm8251	760.163	-0.0313234	0.952081	-0.0328999	0.973754	0.999953	ns	-0.497318	0.952658	-0.522032	0.601648	0.999965	ns	-0.231163	0.952	-0.242818	0.808146	0.999875	ns	-0.739825	0.956708	-0.773303	0.439343	0.999999	ns	-0.137118	0.955737	-0.143468	0.88592	0.999786	ns	0.268503	0.951744	0.282117	0.777854	0.999878	ns	0.748089	0.951634	0.78611	0.431803	0.999647	ns	0.417733	0.955622	0.437132	0.662016	0.978149	ns
Tex30	1063.32	-0.0175178	0.274647	-0.0637829	0.949143	0.999953	ns	0.0418261	0.274791	0.152211	0.879021	0.999965	ns	-0.00981632	0.274464	-0.0357653	0.971469	0.999875	ns	0.13973	0.275873	0.506501	0.612505	0.999999	ns	-0.0817826	0.27565	-0.29669	0.766703	0.999786	ns	-0.0274187	0.274548	-0.0998686	0.920449	0.999878	ns	-0.158256	0.274457	-0.576614	0.5642	0.999647	ns	-0.154371	0.275886	-0.559548	0.575788	0.93994	ns
Poglut2	494.238	0.0402257	0.909559	0.0442254	0.964725	0.999953	ns	0.203799	0.909611	0.224051	0.822718	0.999965	ns	0.28815	0.909325	0.316883	0.751332	0.999875	ns	-0.439995	0.913442	-0.481689	0.630027	0.999999	ns	-0.037119	0.912823	-0.0406639	0.967564	0.999786	ns	0.141164	0.909403	0.155227	0.876642	0.999878	ns	-0.0192751	0.909424	-0.0211949	0.98309	0.999647	ns	0.456207	0.912715	0.499835	0.617191	0.958108	ns
Bivm	257.402	0.1676	0.280152	0.598245	0.549676	0.999953	ns	0.263216	0.280583	0.938103	0.348191	0.999965	ns	0.237383	0.279319	0.849862	0.395402	0.999875	ns	-0.251983	0.284648	-0.885246	0.376024	0.999999	ns	-0.689636	0.284435	-2.42458	0.0153262	0.470282	ns	-0.387804	0.281409	-1.37808	0.168178	0.999878	ns	0.0363057	0.279459	0.129915	0.896634	0.999647	ns	0.733602	0.280495	2.61539	0.00891263	0.201441	ns
Ercc5	1420.67	-0.000264448	0.176001	-0.00150254	0.998801	0.999953	ns	-0.0755662	0.176333	-0.428542	0.668256	0.999965	ns	0.22202	0.175611	1.26427	0.206133	0.999875	ns	0.00857542	0.177239	0.0483834	0.961411	0.999999	ns	-0.102258	0.176861	-0.578182	0.563141	0.999786	ns	-0.281046	0.176066	-1.59625	0.110432	0.904525	ns	-0.0764849	0.175764	-0.435155	0.66345	0.999647	ns	0.230873	0.176799	1.30585	0.191602	0.660659	ns
Mettl21e	0.745267	-1.40133	4.78142	-0.293078	0.769462	0.999953	ns	-1.16324	4.78142	-0.243284	0.807786	0.999965	ns	2.22988	4.6843	0.476033	0.634051	NA	ns	3.13032	4.70038	0.665972	0.505429	0.999999	ns	-0.921536	4.79948	-0.192008	0.847736	NA	ns	-1.39739	4.78142	-0.292255	0.770092	0.999878	ns	-1.92697	4.78142	-0.403011	0.68694	0.999647	ns	2.12048	4.73263	0.448055	0.654114	NA	ns
Gm28893	0	NA	NA	NA	NA	NA	ns	NA	NA	NA	NA	NA	ns	NA	NA	NA	NA	NA	ns	NA	NA	NA	NA	NA	ns	NA	NA	NA	NA	NA	ns	NA	NA	NA	NA	NA	ns	NA	NA	NA	NA	NA	ns	NA	NA	NA	NA	NA	ns
Gulp1	847.671	0.0476131	0.290736	0.163767	0.869914	0.999953	ns	0.0404871	0.291037	0.139113	0.889361	0.999965	ns	-0.135071	0.290625	-0.46476	0.642103	0.999875	ns	0.00392251	0.292622	0.0134047	0.989305	0.999999	ns	0.0551606	0.292035	0.188884	0.850184	0.999786	ns	0.179834	0.290377	0.619313	0.53571	0.999878	ns	0.321673	0.290241	1.1083	0.267733	0.999647	ns	0.273484	0.292138	0.936147	0.349198	0.800664	ns
4930521E06Rik	0	NA	NA	NA	NA	NA	ns	NA	NA	NA	NA	NA	ns	NA	NA	NA	NA	NA	ns	NA	NA	NA	NA	NA	ns	NA	NA	NA	NA	NA	ns	NA	NA	NA	NA	NA	ns	NA	NA	NA	NA	NA	ns	NA	NA	NA	NA	NA	ns
Col3a1	8.69527	0.30336	2.33829	0.129736	0.896775	0.999953	ns	2.03422	2.31674	0.878055	0.379914	0.999965	ns	0.467125	2.33169	0.200338	0.841216	0.999875	ns	-0.351259	2.36915	-0.148264	0.882135	0.999999	ns	-0.394124	2.35147	-0.167608	0.866892	0.999786	ns	2.00716	2.31587	0.866698	0.386107	0.999878	ns	2.36816	2.31002	1.02517	0.305284	0.999647	ns	-1.26569	2.37949	-0.531917	0.594784	0.949913	ns
Col5a2	15.3801	3.2192	1.6397	1.96328	0.0496136	0.999953	ns	-1.73729	1.74132	-0.997689	0.31843	0.999965	ns	2.28541	1.64189	1.39193	0.163943	0.999875	ns	1.08783	1.68078	0.647214	0.517494	0.999999	ns	-1.42243	1.75039	-0.812637	0.416426	0.999786	ns	-1.48207	1.69925	-0.872191	0.383104	0.999878	ns	2.1813	1.64307	1.32758	0.184318	0.999647	ns	-1.82643	1.8024	-1.01334	0.3109	0.772273	ns
Wdr75	725.216	0.152692	0.287819	0.530514	0.595756	0.999953	ns	-0.233625	0.288673	-0.809305	0.41834	0.999965	ns	-0.150017	0.28783	-0.521199	0.602228	0.999875	ns	0.136045	0.28971	0.46959	0.638648	0.999999	ns	0.283573	0.288985	0.98127	0.32646	0.999786	ns	-0.125915	0.28784	-0.437446	0.661788	0.999878	ns	-0.169482	0.287813	-0.588861	0.555955	0.999647	ns	-0.644373	0.290885	-2.21521	0.0267454	0.32462	ns
Gm5269	61.4271	0.67115	1.53828	0.4363	0.662619	0.999953	ns	1.20685	1.53745	0.784971	0.432471	0.999965	ns	-0.0385172	1.53983	-0.0250139	0.980044	0.999875	ns	-1.68304	1.57828	-1.06637	0.286255	0.999999	ns	1.71848	1.54535	1.11203	0.266124	0.991056	ns	1.48492	1.53512	0.967302	0.333393	0.999878	ns	-1.08712	1.54739	-0.702552	0.482335	0.999647	ns	-4.51621	1.72231	-2.62219	0.00873672	0.199585	ns
Slc40a1	12903.4	0.0830182	0.13676	0.607035	0.543828	0.999953	ns	0.202618	0.136778	1.48137	0.138508	0.999965	ns	0.094574	0.136727	0.691698	0.489127	0.999875	ns	-0.124799	0.137353	-0.9086	0.363561	0.999999	ns	-0.0488014	0.137268	-0.355519	0.7222	0.999786	ns	-0.216397	0.13677	-1.58219	0.113607	0.904525	ns	0.117812	0.136717	0.861717	0.388843	0.999647	ns	0.0933416	0.137287	0.679903	0.496566	0.8999	ns
Dnah7b	9.18855	11.5301	3.37085	3.42053	0.00062499	0.146483	ns	9.57889	3.39869	2.81841	0.00482623	0.404478	ns	8.9283	3.4091	2.61896	0.00881974	0.311012	ns	-16.4746	3.5623	-4.62471	3.75114e-06	0.000495537	ns	5.83645	3.44216	1.69558	0.089966	0.849129	ns	-15.7991	3.55748	-4.44109	8.95058e-06	0.00376041	ns	4.88916	3.48605	1.40249	0.160769	0.999647	ns	7.94233	3.41315	2.32698	0.0199663	0.286306	ns
Dnah7c	81.5184	-0.0469105	1.14176	-0.0410861	0.967227	0.999953	ns	-0.22509	1.14367	-0.196813	0.843974	0.999965	ns	0.181821	1.14009	0.15948	0.873291	0.999875	ns	1.14558	1.14492	1.00058	0.317031	0.999999	ns	-0.719278	1.15074	-0.625059	0.531933	0.999786	ns	-0.00447826	1.14056	-0.00392638	0.996867	0.999878	ns	0.893959	1.13866	0.785094	0.432399	0.999647	ns	-2.31143	1.17255	-1.97129	0.0486905	0.417379	ns
Slc39a10	22963.6	-0.0289955	0.127292	-0.227787	0.819812	0.999953	ns	0.129085	0.127305	1.01398	0.310592	0.999965	ns	0.170486	0.127248	1.33979	0.180313	0.999875	ns	0.0179518	0.127809	0.140458	0.888298	0.999999	ns	-0.185925	0.127784	-1.45499	0.145671	0.915165	ns	-0.229698	0.12728	-1.80466	0.071128	0.792453	ns	-0.0778494	0.12727	-0.611685	0.540746	0.999647	ns	0.0610262	0.127796	0.477528	0.632986	0.966396	ns
Gm28151	41.8955	0.528393	1.55735	0.339289	0.734392	0.999953	ns	-0.123622	1.56153	-0.0791673	0.9369	0.999965	ns	-0.455988	1.56015	-0.292272	0.770079	0.999875	ns	0.254326	1.56773	0.162225	0.871128	0.999999	ns	-1.09786	1.57475	-0.697167	0.485699	0.999786	ns	1.02319	1.55523	0.657902	0.510601	0.999878	ns	-2.66538	1.58332	-1.68341	0.0922952	0.999647	ns	1.52488	1.56265	0.97583	0.329149	0.78935	ns
Gm28826	0.852461	-1.53196	4.78108	-0.320421	0.748649	0.999953	ns	-1.29387	4.78108	-0.270623	0.786681	0.999965	ns	-1.72212	4.78108	-0.360195	0.718701	NA	ns	-0.681703	4.79876	-0.142058	0.887034	0.999999	ns	1.57441	4.7294	0.332898	0.739211	NA	ns	3.85596	4.65184	0.828911	0.407155	0.999878	ns	1.77053	4.68851	0.377631	0.705705	0.999647	ns	-1.04773	4.79876	-0.218335	0.827168	NA	ns
C230029F24Rik	0.630063	-1.87855	4.77872	-0.393108	0.69424	0.999953	ns	0.549317	4.72223	0.116326	0.907394	NA	ns	1.55565	4.69528	0.331323	0.740401	NA	ns	-0.698747	4.80046	-0.145558	0.88427	0.999999	ns	1.06275	4.75463	0.22352	0.823131	NA	ns	-0.0333952	4.73958	-0.00704603	0.994378	0.999878	ns	1.20541	4.70043	0.256447	0.797605	NA	ns	-0.856826	4.78171	-0.179188	0.85779	NA	ns
4933411E06Rik	37.6274	-1.58206	1.37685	-1.14905	0.250537	0.999953	ns	-0.351867	1.3645	-0.257872	0.796506	0.999965	ns	1.09576	1.35511	0.808615	0.418736	0.999875	ns	0.573312	1.363	0.420625	0.674029	0.999999	ns	-0.0932731	1.36328	-0.0684181	0.945453	0.999786	ns	0.309398	1.35896	0.227672	0.819901	0.999878	ns	-0.0207424	1.35773	-0.0152772	0.987811	0.999647	ns	0.44993	1.36086	0.330622	0.74093	0.988498	ns
Gm29665	0	NA	NA	NA	NA	NA	ns	NA	NA	NA	NA	NA	ns	NA	NA	NA	NA	NA	ns	NA	NA	NA	NA	NA	ns	NA	NA	NA	NA	NA	ns	NA	NA	NA	NA	NA	ns	NA	NA	NA	NA	NA	ns	NA	NA	NA	NA	NA	ns
Gm28321	0	NA	NA	NA	NA	NA	ns	NA	NA	NA	NA	NA	ns	NA	NA	NA	NA	NA	ns	NA	NA	NA	NA	NA	ns	NA	NA	NA	NA	NA	ns	NA	NA	NA	NA	NA	ns	NA	NA	NA	NA	NA	ns	NA	NA	NA	NA	NA	ns
Tmeff2	1.87104	-0.286473	4.70528	-0.0608832	0.951452	0.999953	ns	-2.76384	4.77487	-0.578829	0.562705	0.999965	ns	0.292547	4.69738	0.0622787	0.950341	0.999875	ns	4.62151	4.66452	0.990779	0.321793	0.999999	ns	-0.684408	4.7595	-0.143798	0.88566	0.999786	ns	-2.99799	4.77487	-0.627867	0.530091	0.999878	ns	1.4466	4.67535	0.309409	0.75701	0.999647	ns	0.00501042	4.74996	0.00105483	0.999158	0.999889	ns
Gm28322	0	NA	NA	NA	NA	NA	ns	NA	NA	NA	NA	NA	ns	NA	NA	NA	NA	NA	ns	NA	NA	NA	NA	NA	ns	NA	NA	NA	NA	NA	ns	NA	NA	NA	NA	NA	ns	NA	NA	NA	NA	NA	ns	NA	NA	NA	NA	NA	ns
Gm28319	0	NA	NA	NA	NA	NA	ns	NA	NA	NA	NA	NA	ns	NA	NA	NA	NA	NA	ns	NA	NA	NA	NA	NA	ns	NA	NA	NA	NA	NA	ns	NA	NA	NA	NA	NA	ns	NA	NA	NA	NA	NA	ns	NA	NA	NA	NA	NA	ns
Gm28320	0.257363	-0.964679	4.78308	-0.201686	0.840162	0.999953	ns	1.21799	4.74358	0.256766	0.797359	NA	ns	1.58099	4.72237	0.334788	0.737785	NA	ns	-0.176148	4.80169	-0.0366845	0.970737	0.999999	ns	-0.669277	4.80169	-0.139384	0.889147	NA	ns	-0.960743	4.78308	-0.200863	0.840806	NA	ns	-1.49031	4.78308	-0.311581	0.755359	NA	ns	1.88013	4.74727	0.396044	0.692073	NA	ns
Gm29325	1.03287	1.44514	4.70074	0.307429	0.758517	0.999953	ns	2.11424	4.69655	0.450169	0.652589	0.999965	ns	1.22852	4.70172	0.261292	0.793867	0.999875	ns	-0.744403	4.80083	-0.155057	0.876776	0.999999	ns	0.11638	4.76533	0.0244222	0.980516	NA	ns	-2.09432	4.77807	-0.43832	0.661154	0.999878	ns	-2.6239	4.77807	-0.549154	0.5829	0.999647	ns	1.34997	4.74946	0.284236	0.77623	NA	ns
9330175M20Rik	4.19861	-9.78649	4.77993	-2.04741	0.0406175	0.999953	ns	-9.35308	4.77993	-1.95674	0.050378	0.999965	ns	9.83933	4.70072	2.09315	0.0363354	0.606929	ns	21.94	4.65695	4.71124	2.46213e-06	0.00034402	ns	9.76613	4.75135	2.05544	0.0398362	0.684094	ns	7.94372	4.73763	1.67673	0.0935954	0.863218	ns	-11.5908	4.77993	-2.42489	0.015313	0.507745	ns	-9.86087	4.79941	-2.0546	0.0399178	0.387304	ns
Cavin2	26275.7	-0.0150329	0.109961	-0.136711	0.891259	0.999953	ns	0.148894	0.109968	1.35398	0.175744	0.999965	ns	-0.0543145	0.109944	-0.494022	0.621291	0.999875	ns	-0.0992422	0.1104	-0.898929	0.36869	0.999999	ns	-0.110237	0.110357	-0.998916	0.317836	0.999786	ns	-0.107379	0.109952	-0.976597	0.328769	0.999878	ns	-0.115531	0.109942	-1.05084	0.293332	0.999647	ns	0.237981	0.11035	2.1566	0.0310368	0.348597	ns
1700072G22Rik	4.64125	4.16612	2.24328	1.85715	0.0632891	0.999953	ns	-1.06231	2.34423	-0.453159	0.650434	0.999965	ns	-2.17848	2.3606	-0.922853	0.356084	0.999875	ns	-0.188354	2.43209	-0.0774452	0.938269	0.999999	ns	-1.08955	2.43306	-0.447811	0.65429	0.999786	ns	-0.538783	2.33847	-0.230399	0.817782	0.999878	ns	1.45079	2.29544	0.63203	0.527367	0.999647	ns	-0.994517	2.42869	-0.409487	0.682182	0.986329	ns
Nabp1	618.375	0.31355	0.267614	1.17165	0.241338	0.999953	ns	0.223301	0.268184	0.83264	0.405048	0.999965	ns	-0.13724	0.267822	-0.512431	0.60835	0.999875	ns	0.0701842	0.270364	0.259592	0.795179	0.999999	ns	-1.18554	0.27284	-4.34519	1.39154e-05	0.00390472	ns	0.0771438	0.267523	0.288363	0.773069	0.999878	ns	-0.484696	0.268422	-1.80572	0.0709616	0.999647	ns	0.21304	0.269885	0.789373	0.429894	0.857057	ns
Gm17767	0.154225	-0.489262	4.78473	-0.102255	0.918554	0.999953	ns	-0.251174	4.78473	-0.052495	0.958134	NA	ns	-0.679423	4.78473	-0.141998	0.887081	NA	ns	-0.0513028	4.80129	-0.0106852	0.991475	0.999999	ns	-0.544432	4.80129	-0.113393	0.909719	NA	ns	-0.485326	4.78473	-0.101432	0.919207	NA	ns	3.21136	4.67257	0.687278	0.491907	NA	ns	-0.417335	4.80129	-0.0869213	0.930734	NA	ns
Gm28055	1.3534	-2.06188	4.77314	-0.431977	0.665758	0.999953	ns	1.39545	4.70072	0.296859	0.766574	0.999965	ns	-2.30753	4.77782	-0.482967	0.629119	0.999875	ns	1.98553	4.74628	0.418334	0.675703	0.999999	ns	-0.883885	4.77978	-0.184922	0.853291	0.999786	ns	1.15049	4.70394	0.244579	0.806783	0.999878	ns	-2.58986	4.77332	-0.54257	0.587426	0.999647	ns	0.888373	4.75248	0.186928	0.851717	0.988498	ns
Myo1b	3792.71	0.133494	0.119597	1.1162	0.264335	0.999953	ns	0.131387	0.119722	1.09744	0.27245	0.999965	ns	0.102951	0.119495	0.861554	0.388933	0.999875	ns	0.0181591	0.120393	0.150832	0.880109	0.999999	ns	-0.185799	0.120237	-1.54527	0.12228	0.892604	ns	-0.235504	0.119679	-1.9678	0.0490913	0.711198	ns	-0.0622048	0.119521	-0.52045	0.60275	0.999647	ns	9.84726e-05	0.120278	0.00081871	0.999347	0.999889	ns
Gm29453	14.689	-0.522036	1.59141	-0.328034	0.742886	0.999953	ns	4.32963	1.48325	2.91902	0.00351129	0.343735	ns	-2.0346	1.60203	-1.27002	0.204079	0.999875	ns	-1.06566	1.72268	-0.618608	0.536175	0.999999	ns	-1.66935	1.72113	-0.969916	0.332088	0.999786	ns	0.458416	1.53759	0.29814	0.765596	0.999878	ns	3.3643	1.48694	2.26256	0.0236627	0.648604	ns	-2.191	1.7218	-1.27251	0.203193	0.674754	ns
Gm28323	26.664	0.237518	1.73056	0.137249	0.890834	0.999953	ns	2.87115	1.71901	1.67024	0.0948719	0.999965	ns	-1.70822	1.75489	-0.973406	0.330352	0.999875	ns	1.63603	1.73657	0.942102	0.34614	0.999999	ns	-1.87358	1.78957	-1.04695	0.295123	0.999225	ns	-2.35402	1.77145	-1.32886	0.183893	0.999878	ns	1.48307	1.72153	0.861482	0.388973	0.999647	ns	-2.84285	1.86072	-1.52782	0.126556	0.573951	ns
Stat4	1.31974	-0.297597	4.01968	-0.0740351	0.940982	0.999953	ns	0.0373205	4.01709	0.00929043	0.992587	0.999965	ns	-0.635357	4.02297	-0.157933	0.87451	0.999875	ns	-0.803759	4.09715	-0.196175	0.844473	0.999999	ns	-0.395219	4.08018	-0.0968632	0.922835	0.999786	ns	0.843036	4.00989	0.210239	0.833481	0.999878	ns	-0.0157574	4.0092	-0.00393032	0.996864	0.999647	ns	0.239922	4.07258	0.0589117	0.953022	0.995362	ns
Gm31812	14.437	3.111	1.3608	2.28616	0.0222451	0.999953	ns	3.72545	1.35776	2.74382	0.00607296	0.4605	ns	2.87649	1.35999	2.11508	0.034423	0.598811	ns	-20.0974	1.78819	-11.239	2.6235e-29	2.85923e-25	ns	2.69469	1.37721	1.95663	0.0503912	0.736212	ns	3.27234	1.3565	2.41235	0.0158501	0.504152	ns	2.9521	1.35961	2.17128	0.0299102	0.736663	ns	0.878365	1.43804	0.610807	0.541327	0.924426	ns
Stat1	4254.37	-0.00653863	0.202953	-0.0322175	0.974299	0.999953	ns	0.0683747	0.203013	0.3368	0.736268	0.999965	ns	-0.0598139	0.202887	-0.294814	0.768136	0.999875	ns	-0.217982	0.203971	-1.06869	0.285211	0.999999	ns	0.190142	0.203674	0.933557	0.350533	0.999786	ns	0.0255344	0.202872	0.125865	0.899839	0.999878	ns	0.0126549	0.202864	0.0623809	0.950259	0.999647	ns	-0.0302868	0.203846	-0.148577	0.881888	0.988759	ns
Gls	5491.93	0.00546655	0.201606	0.027115	0.978368	0.999953	ns	-0.0367354	0.201699	-0.18213	0.855481	0.999965	ns	0.0311677	0.201526	0.154658	0.877091	0.999875	ns	0.0337136	0.20252	0.166471	0.867787	0.999999	ns	-0.128092	0.202439	-0.632743	0.526902	0.999786	ns	0.0643249	0.201518	0.319203	0.749573	0.999878	ns	0.0654946	0.201526	0.324993	0.745186	0.999647	ns	-0.30215	0.202628	-1.49116	0.135921	0.590619	ns
Nab1	2512.44	-0.0278337	0.140756	-0.197744	0.843245	0.999953	ns	-0.112973	0.140999	-0.801234	0.422996	0.999965	ns	0.0733434	0.140538	0.521874	0.601758	0.999875	ns	-0.0856801	0.14174	-0.604488	0.545519	0.999999	ns	0.0815644	0.141271	0.57736	0.563697	0.999786	ns	0.175109	0.140521	1.24615	0.212711	0.999878	ns	0.0916781	0.140484	0.652589	0.514022	0.999647	ns	-0.090503	0.141577	-0.639247	0.522662	0.914019	ns
Gm553	0.078005	-0.275918	4.78571	-0.0576545	0.954024	0.999953	ns	2.35252	4.73562	0.496771	0.61935	NA	ns	-0.466078	4.78571	-0.0973897	0.922417	NA	ns	0.140993	4.80253	0.029358	0.976579	0.999999	ns	-0.352136	4.80253	-0.0733231	0.941549	NA	ns	-0.271981	4.78571	-0.056832	0.954679	NA	ns	-0.801553	4.78571	-0.167489	0.866985	NA	ns	-0.225039	4.80253	-0.0468585	0.962626	NA	ns
Gm28178	0.078005	-0.275918	4.78571	-0.0576545	0.954024	0.999953	ns	2.35252	4.73562	0.496771	0.61935	NA	ns	-0.466078	4.78571	-0.0973897	0.922417	NA	ns	0.140993	4.80253	0.029358	0.976579	0.999999	ns	-0.352136	4.80253	-0.0733231	0.941549	NA	ns	-0.271981	4.78571	-0.056832	0.954679	NA	ns	-0.801553	4.78571	-0.167489	0.866985	NA	ns	-0.225039	4.80253	-0.0468585	0.962626	NA	ns
Nemp2	131.195	0.330576	0.958749	0.3448	0.730245	0.999953	ns	0.981731	0.958175	1.02458	0.305559	0.999965	ns	0.179839	0.958509	0.187623	0.851172	0.999875	ns	0.432028	0.963267	0.448503	0.65379	0.999999	ns	-0.611001	0.964914	-0.633218	0.526592	0.999786	ns	-0.594673	0.960095	-0.619389	0.53566	0.999878	ns	-0.576598	0.959955	-0.600651	0.548072	0.999647	ns	-0.00116686	0.964053	-0.00121037	0.999034	0.999889	ns
Mfsd6	954.717	0.099312	0.21319	0.465837	0.641332	0.999953	ns	-0.118017	0.21381	-0.55197	0.580969	0.999965	ns	-0.159641	0.213156	-0.748942	0.453892	0.999875	ns	0.133304	0.214766	0.620696	0.5348	0.999999	ns	-0.142803	0.214539	-0.665628	0.505649	0.999786	ns	0.166533	0.212867	0.782336	0.434017	0.999878	ns	-0.120819	0.213071	-0.567036	0.570689	0.999647	ns	-0.13565	0.214968	-0.631023	0.528025	0.91766	ns
Gm29670	0.737664	1.42736	4.71362	0.302817	0.76203	0.999953	ns	-1.30422	4.7806	-0.272815	0.784995	0.999965	ns	-1.73247	4.7806	-0.362396	0.717056	NA	ns	2.88906	4.70818	0.613624	0.539464	0.999999	ns	1.89157	4.73049	0.399867	0.689254	NA	ns	0.314197	4.74445	0.0662241	0.947199	0.999878	ns	-2.06794	4.7806	-0.43257	0.665327	0.999647	ns	-0.713143	4.78871	-0.148922	0.881615	NA	ns
Inpp1	2793.61	0.0311645	0.103748	0.300388	0.763881	0.999953	ns	-0.0150375	0.103982	-0.144617	0.885014	0.999965	ns	-0.218878	0.103742	-2.10982	0.0348734	0.600262	ns	-0.191382	0.104795	-1.82625	0.0678123	0.967454	ns	0.0681171	0.104129	0.654164	0.513006	0.999786	ns	0.0815607	0.103599	0.787272	0.431123	0.999878	ns	0.175303	0.103405	1.6953	0.0900178	0.999647	ns	0.194193	0.104203	1.86361	0.0623765	0.453003	ns
Hibch	611.443	0.0637335	0.284339	0.224146	0.822644	0.999953	ns	-0.166293	0.285052	-0.583377	0.55964	0.999965	ns	0.173402	0.283904	0.610777	0.541347	0.999875	ns	-0.173147	0.286648	-0.604038	0.545818	0.999999	ns	-0.0529091	0.285691	-0.185197	0.853074	0.999786	ns	0.0977923	0.284052	0.344276	0.730639	0.999878	ns	-0.291119	0.284328	-1.02388	0.305891	0.999647	ns	0.727625	0.285082	2.55234	0.0107002	0.218888	ns
1700019D03Rik	4.72269	-0.350886	2.56682	-0.136701	0.891268	0.999953	ns	0.887544	2.55857	0.346891	0.728674	0.999965	ns	1.3648	2.51485	0.542697	0.587339	0.999875	ns	-2.06639	2.69109	-0.767867	0.442566	0.999999	ns	-1.06855	2.65661	-0.402223	0.68752	0.999786	ns	-0.45833	2.57033	-0.178315	0.858475	0.999878	ns	4.23105	2.47299	1.7109	0.0870988	0.999647	ns	-2.0524	2.66372	-0.770501	0.441003	0.862974	ns
Mstn	0	NA	NA	NA	NA	NA	ns	NA	NA	NA	NA	NA	ns	NA	NA	NA	NA	NA	ns	NA	NA	NA	NA	NA	ns	NA	NA	NA	NA	NA	ns	NA	NA	NA	NA	NA	ns	NA	NA	NA	NA	NA	ns	NA	NA	NA	NA	NA	ns
1700019A02Rik	0.41267	-1.11434	4.78248	-0.233006	0.815757	0.999953	ns	2.02311	4.71712	0.428887	0.668006	NA	ns	-1.3045	4.78248	-0.272768	0.785032	NA	ns	-0.167089	4.80166	-0.0347982	0.972241	0.999999	ns	-0.660218	4.80166	-0.137498	0.890637	NA	ns	-1.11041	4.78248	-0.232182	0.816396	0.999878	ns	-1.63998	4.78248	-0.342914	0.731663	NA	ns	1.70373	4.75311	0.358444	0.720011	NA	ns
Pms1	155.824	-0.107676	0.626908	-0.171758	0.863628	0.999953	ns	0.0184152	0.627287	0.0293568	0.97658	0.999965	ns	0.24585	0.625497	0.393048	0.694284	0.999875	ns	0.682089	0.628815	1.08472	0.278045	0.999999	ns	-0.575105	0.63119	-0.911144	0.36222	0.999786	ns	-0.51322	0.627358	-0.818066	0.41332	0.999878	ns	-0.354846	0.626677	-0.566235	0.571234	0.999647	ns	-0.152159	0.630729	-0.241242	0.809367	0.988498	ns
Gm28777	0.112153	2.85361	4.69789	0.607424	0.54357	0.999953	ns	-0.128845	4.78518	-0.0269259	0.978519	NA	ns	-0.557094	4.78518	-0.116421	0.907319	NA	ns	0.0472142	4.80171	0.00983278	0.992155	0.999999	ns	-0.445915	4.80171	-0.0928659	0.92601	NA	ns	-0.362997	4.78518	-0.0758585	0.939532	NA	ns	-0.892568	4.78518	-0.186528	0.852031	NA	ns	-0.318818	4.80171	-0.0663968	0.947062	NA	ns
Ormdl1	553.302	0.0824634	0.223455	0.369039	0.712099	0.999953	ns	0.0373244	0.22397	0.166649	0.867646	0.999965	ns	-0.0443878	0.223259	-0.198817	0.842406	0.999875	ns	0.111865	0.225112	0.496929	0.619239	0.999999	ns	0.0739235	0.224255	0.32964	0.741672	0.999786	ns	0.255233	0.222981	1.14464	0.252358	0.999878	ns	-0.0422921	0.223	-0.18965	0.849583	0.999647	ns	-0.25667	0.225268	-1.1394	0.254536	0.724004	ns
Osgepl1	705.228	0.0547493	0.249356	0.219563	0.826212	0.999953	ns	0.261361	0.249395	1.04798	0.294648	0.999965	ns	0.00419025	0.249127	0.0168197	0.98658	0.999875	ns	-0.0654958	0.251108	-0.260827	0.794226	0.999999	ns	-0.110308	0.250447	-0.440444	0.659615	0.999786	ns	-0.0365252	0.249291	-0.146516	0.883514	0.999878	ns	-0.346858	0.249345	-1.39108	0.164202	0.999647	ns	0.226313	0.250294	0.904188	0.365896	0.81252	ns
Asnsd1	1054.18	0.091028	0.208108	0.437406	0.661817	0.999953	ns	0.0332924	0.208434	0.159726	0.873097	0.999965	ns	0.0361939	0.207916	0.17408	0.861803	0.999875	ns	-0.157897	0.209815	-0.752551	0.45172	0.999999	ns	0.204286	0.208846	0.978168	0.327991	0.999786	ns	-0.240599	0.20825	-1.15533	0.247954	0.999878	ns	-0.00998153	0.207865	-0.0480193	0.961701	0.999647	ns	0.236539	0.209057	1.13145	0.257864	0.728546	ns
Asdurf	0	NA	NA	NA	NA	NA	ns	NA	NA	NA	NA	NA	ns	NA	NA	NA	NA	NA	ns	NA	NA	NA	NA	NA	ns	NA	NA	NA	NA	NA	ns	NA	NA	NA	NA	NA	ns	NA	NA	NA	NA	NA	ns	NA	NA	NA	NA	NA	ns
Dnah7a	0	NA	NA	NA	NA	NA	ns	NA	NA	NA	NA	NA	ns	NA	NA	NA	NA	NA	ns	NA	NA	NA	NA	NA	ns	NA	NA	NA	NA	NA	ns	NA	NA	NA	NA	NA	ns	NA	NA	NA	NA	NA	ns	NA	NA	NA	NA	NA	ns
Stk17b	875.9	0.198254	0.242886	0.816241	0.414362	0.999953	ns	0.215283	0.243148	0.885401	0.375941	0.999965	ns	0.346019	0.242508	1.42683	0.153628	0.983253	ns	0.189467	0.24451	0.774884	0.438408	0.999999	ns	-0.373334	0.244681	-1.5258	0.12706	0.894619	ns	-0.17497	0.243022	-0.719976	0.47154	0.999878	ns	-0.193385	0.242939	-0.796024	0.426018	0.999647	ns	-0.12528	0.244743	-0.511884	0.608732	0.956803	ns
Hecw2	27.8682	-1.23722	1.61034	-0.768299	0.44231	0.999953	ns	-1.97116	1.63783	-1.20352	0.228777	0.999965	ns	-2.08811	1.62288	-1.28667	0.198211	0.999875	ns	3.54631	1.58963	2.23091	0.0256873	0.626995	ns	0.904591	1.59767	0.566196	0.571261	0.999786	ns	1.0845	1.58267	0.685234	0.493196	0.999878	ns	0.885781	1.58404	0.559191	0.576032	0.999647	ns	2.08105	1.59346	1.30599	0.191554	0.660659	ns
Ccdc150	2.41625	0.777489	2.58988	0.300203	0.764022	0.999953	ns	0.579925	2.59273	0.223673	0.823012	0.999965	ns	-1.14533	2.61527	-0.437938	0.661431	0.999875	ns	0.76416	2.68292	0.284824	0.775779	0.999999	ns	-0.703846	2.69022	-0.261632	0.793605	0.999786	ns	1.48673	2.57309	0.5778	0.563399	0.999878	ns	-0.539587	2.59514	-0.207922	0.83529	0.999647	ns	-0.977048	2.68819	-0.36346	0.716261	0.988498	ns
Gtf3c3	482.687	0.141731	0.406303	0.34883	0.727217	0.999953	ns	0.0417483	0.406796	0.102627	0.918259	0.999965	ns	0.115736	0.406005	0.285062	0.775597	0.999875	ns	0.109417	0.408749	0.267687	0.78894	0.999999	ns	0.288972	0.407904	0.70843	0.478678	0.999786	ns	-0.488549	0.406773	-1.20104	0.229737	0.999878	ns	-0.00357564	0.406113	-0.00880454	0.992975	0.999647	ns	-0.0598475	0.40885	-0.14638	0.883621	0.988759	ns
Gm34066	0.215331	-0.751075	4.78391	-0.157	0.875245	0.999953	ns	1.47016	4.7508	0.309456	0.756975	NA	ns	-0.941236	4.78391	-0.19675	0.844023	NA	ns	-0.18981	4.80116	-0.0395341	0.968465	0.999999	ns	-0.682939	4.80116	-0.142245	0.886887	NA	ns	-0.747139	4.78391	-0.156177	0.875893	NA	ns	2.82949	4.67624	0.605078	0.545127	NA	ns	-0.555842	4.80116	-0.115772	0.907833	NA	ns
Pgap1	166.035	0.0345969	0.883361	0.0391651	0.968759	0.999953	ns	-0.219525	0.884514	-0.248187	0.80399	0.999965	ns	0.352798	0.882402	0.399815	0.689293	0.999875	ns	-0.610118	0.890039	-0.685496	0.493031	0.999999	ns	1.10366	0.885502	1.24636	0.212632	0.966139	ns	-0.0797414	0.883038	-0.0903034	0.928046	0.999878	ns	0.488018	0.882249	0.553153	0.580159	0.999647	ns	-0.37068	0.888915	-0.417003	0.676676	0.985442	ns
Ankrd44	898.441	0.0149604	0.231462	0.0646345	0.948465	0.999953	ns	0.0598569	0.231703	0.258335	0.796149	0.999965	ns	0.134964	0.231082	0.584054	0.559184	0.999875	ns	0.190043	0.232779	0.816412	0.414264	0.999999	ns	0.101568	0.232349	0.437138	0.662011	0.999786	ns	-0.122363	0.231385	-0.528829	0.596924	0.999878	ns	0.0410329	0.231088	0.177564	0.859066	0.999647	ns	-0.328443	0.233251	-1.40811	0.159098	0.621039	ns
4930444A19Rik	5.51034	-0.222256	2.50088	-0.0888711	0.929184	0.999953	ns	0.328904	2.49535	0.131807	0.895137	0.999965	ns	-0.0784842	2.49731	-0.0314275	0.974929	0.999875	ns	-1.98904	2.64157	-0.752975	0.451465	0.999999	ns	-0.698282	2.58654	-0.269968	0.787185	0.999786	ns	0.971357	2.45637	0.395444	0.692515	0.999878	ns	-4.26556	2.63924	-1.61621	0.106049	0.999647	ns	-0.696823	2.58116	-0.269965	0.787187	0.988498	ns
Sf3b1	13976.9	-0.086443	0.159398	-0.54231	0.587605	0.999953	ns	0.0190208	0.159414	0.119317	0.905024	0.999965	ns	-0.0534663	0.159368	-0.335489	0.737256	0.999875	ns	0.0447059	0.159996	0.279419	0.779923	0.999999	ns	-0.214152	0.159971	-1.3387	0.18067	0.947699	ns	-0.00787475	0.159371	-0.0494115	0.960591	0.999878	ns	-0.0288587	0.159358	-0.181094	0.856294	0.999647	ns	0.0288759	0.159973	0.180505	0.856756	0.988498	ns
Coq10b	5726.98	-0.145923	0.24036	-0.6071	0.543785	0.999953	ns	-0.0682845	0.240393	-0.284053	0.776369	0.999965	ns	0.152854	0.240274	0.636165	0.524669	0.999875	ns	-0.0611959	0.241282	-0.253628	0.799783	0.999999	ns	-0.0878908	0.241195	-0.364397	0.715562	0.999786	ns	0.0320097	0.2403	0.133208	0.894029	0.999878	ns	-0.146584	0.240301	-0.61	0.541862	0.999647	ns	0.0978829	0.241209	0.405802	0.684888	0.987016	ns
Hspd1	3716.55	0.0154012	0.131384	0.117223	0.906684	0.999953	ns	0.0221233	0.131525	0.168206	0.866421	0.999965	ns	-0.105384	0.131302	-0.802609	0.422201	0.999875	ns	-0.140206	0.132348	-1.05937	0.289431	0.999999	ns	0.138352	0.131915	1.04879	0.294273	0.997921	ns	0.0434574	0.131251	0.331102	0.740568	0.999878	ns	-0.111429	0.131293	-0.848707	0.396044	0.999647	ns	0.164122	0.132065	1.24273	0.213966	0.684661	ns
Hspe1	4358.25	-0.0425084	0.12912	-0.329216	0.741992	0.999953	ns	-0.272858	0.129337	-2.10967	0.0348868	0.999965	ns	-0.0204651	0.12902	-0.15862	0.873969	0.999875	ns	0.126282	0.1297	0.973649	0.330231	0.999999	ns	0.21872	0.129468	1.68938	0.0911475	0.854804	ns	0.246485	0.12897	1.91118	0.0559817	0.735343	ns	-0.072183	0.12898	-0.559644	0.575722	0.999647	ns	-0.132754	0.129682	-1.02369	0.305983	0.770358	ns
Mob4	3240.78	-0.0354112	0.172856	-0.20486	0.837682	0.999953	ns	0.0943298	0.172907	0.54555	0.585375	0.999965	ns	-0.0891431	0.172772	-0.515956	0.605885	0.999875	ns	0.105216	0.173648	0.605916	0.54457	0.999999	ns	-0.287429	0.173613	-1.65557	0.0978084	0.861875	ns	0.0580438	0.172746	0.336006	0.736866	0.999878	ns	-0.0437212	0.172723	-0.253129	0.800168	0.999647	ns	0.0787767	0.173563	0.453879	0.649916	0.972729	ns
Rftn2	562.78	-0.0726549	0.250979	-0.289486	0.77221	0.999953	ns	0.0497162	0.251197	0.197917	0.84311	0.999965	ns	-0.146722	0.250678	-0.585303	0.558344	0.999875	ns	0.00602174	0.252773	0.0238228	0.980994	0.999999	ns	0.467263	0.251284	1.8595	0.0629556	0.781033	ns	-0.252071	0.250964	-1.00441	0.315181	0.999878	ns	0.171333	0.250124	0.68499	0.49335	0.999647	ns	-0.274594	0.252905	-1.08576	0.277585	0.74501	ns
Gm10561	49.2162	0.274658	1.09052	0.251859	0.80115	0.999953	ns	0.450952	1.0907	0.413452	0.679276	0.999965	ns	-1.18892	1.09754	-1.08326	0.278692	0.999875	ns	-1.04492	1.10562	-0.945102	0.344607	0.999999	ns	0.321122	1.09364	0.293626	0.769044	0.999786	ns	0.598213	1.08915	0.54925	0.582834	0.999878	ns	0.453375	1.08851	0.416508	0.677039	0.999647	ns	0.48599	1.0936	0.444395	0.656757	0.97652	ns
Mars2	229.535	-0.151715	0.599105	-0.253236	0.800086	0.999953	ns	-0.0201126	0.599332	-0.0335583	0.973229	0.999965	ns	-0.0802638	0.598543	-0.134099	0.893325	0.999875	ns	0.233505	0.601544	0.388175	0.697886	0.999999	ns	0.0221696	0.601101	0.0368817	0.970579	0.999786	ns	0.0962654	0.598392	0.160873	0.872193	0.999878	ns	-0.119649	0.598459	-0.199929	0.841536	0.999647	ns	-0.556692	0.602896	-0.923364	0.355818	0.805798	ns
Boll	2.33286	-3.1068	4.27319	-0.727045	0.467198	0.999953	ns	0.0183161	4.19458	0.00436662	0.996516	0.999965	ns	-3.3331	4.27673	-0.779356	0.43577	0.999875	ns	4.39419	4.14838	1.05925	0.289484	0.999999	ns	-0.856338	4.25553	-0.201229	0.840519	0.999786	ns	2.0338	4.14299	0.490901	0.623497	0.999878	ns	1.35254	4.16156	0.325008	0.745175	0.999647	ns	-0.156973	4.24414	-0.0369858	0.970496	0.996477	ns
Plcl1	23.34	3.31626	1.65174	2.00773	0.044672	0.999953	ns	2.12391	1.65794	1.28105	0.200175	0.999965	ns	2.00239	1.65498	1.20992	0.22631	0.999875	ns	-1.55657	1.77756	-0.87568	0.381204	0.999999	ns	2.14874	1.67595	1.2821	0.199806	0.960092	ns	-1.87179	1.71424	-1.09191	0.274875	0.999878	ns	-2.06958	1.73125	-1.19543	0.231921	0.999647	ns	-2.09654	1.81822	-1.15307	0.248881	0.71879	ns
9130227L01Rik	0	NA	NA	NA	NA	NA	ns	NA	NA	NA	NA	NA	ns	NA	NA	NA	NA	NA	ns	NA	NA	NA	NA	NA	ns	NA	NA	NA	NA	NA	ns	NA	NA	NA	NA	NA	ns	NA	NA	NA	NA	NA	ns	NA	NA	NA	NA	NA	ns
1700003I22Rik	0	NA	NA	NA	NA	NA	ns	NA	NA	NA	NA	NA	ns	NA	NA	NA	NA	NA	ns	NA	NA	NA	NA	NA	ns	NA	NA	NA	NA	NA	ns	NA	NA	NA	NA	NA	ns	NA	NA	NA	NA	NA	ns	NA	NA	NA	NA	NA	ns
Gm28240	0	NA	NA	NA	NA	NA	ns	NA	NA	NA	NA	NA	ns	NA	NA	NA	NA	NA	ns	NA	NA	NA	NA	NA	ns	NA	NA	NA	NA	NA	ns	NA	NA	NA	NA	NA	ns	NA	NA	NA	NA	NA	ns	NA	NA	NA	NA	NA	ns
Hsfy2	0	NA	NA	NA	NA	NA	ns	NA	NA	NA	NA	NA	ns	NA	NA	NA	NA	NA	ns	NA	NA	NA	NA	NA	ns	NA	NA	NA	NA	NA	ns	NA	NA	NA	NA	NA	ns	NA	NA	NA	NA	NA	ns	NA	NA	NA	NA	NA	ns
Satb2	30.5378	-0.142586	1.53624	-0.0928152	0.92605	0.999953	ns	0.520789	1.53359	0.339588	0.734167	0.999965	ns	1.29784	1.52763	0.849579	0.395559	0.999875	ns	1.60468	1.5375	1.0437	0.296626	0.999999	ns	-2.01117	1.57654	-1.27569	0.202066	0.962533	ns	-1.14722	1.54257	-0.743708	0.457053	0.999878	ns	0.47802	1.53082	0.312263	0.75484	0.999647	ns	1.53146	1.53768	0.995952	0.319273	0.780174	ns
9130024F11Rik	17.8799	1.11605	1.54046	0.724494	0.468762	0.999953	ns	-0.250446	1.56092	-0.160448	0.872529	0.999965	ns	-2.83497	1.63209	-1.73701	0.0823849	0.819937	ns	0.182886	1.57032	0.116464	0.907285	0.999999	ns	1.82526	1.54889	1.17843	0.238624	0.978066	ns	-0.158895	1.55016	-0.102502	0.918358	0.999878	ns	1.50221	1.53636	0.977778	0.328184	0.999647	ns	-4.02291	1.79593	-2.24002	0.0250897	0.315684	ns
1700126A01Rik	0	NA	NA	NA	NA	NA	ns	NA	NA	NA	NA	NA	ns	NA	NA	NA	NA	NA	ns	NA	NA	NA	NA	NA	ns	NA	NA	NA	NA	NA	ns	NA	NA	NA	NA	NA	ns	NA	NA	NA	NA	NA	ns	NA	NA	NA	NA	NA	ns
BC055402	0	NA	NA	NA	NA	NA	ns	NA	NA	NA	NA	NA	ns	NA	NA	NA	NA	NA	ns	NA	NA	NA	NA	NA	ns	NA	NA	NA	NA	NA	ns	NA	NA	NA	NA	NA	ns	NA	NA	NA	NA	NA	ns	NA	NA	NA	NA	NA	ns
4930558J18Rik	5.15307	-0.635115	3.1054	-0.20452	0.837947	0.999953	ns	0.291111	3.09119	0.0941746	0.92497	0.999965	ns	0.886165	3.06059	0.289541	0.772168	0.999875	ns	-1.88878	3.22544	-0.585589	0.558152	0.999999	ns	-1.08222	3.17456	-0.340904	0.733176	0.999786	ns	-0.0633283	3.09797	-0.0204419	0.983691	0.999878	ns	-3.86837	3.20805	-1.20583	0.227882	0.999647	ns	-0.369985	3.15799	-0.117158	0.906735	0.991112	ns
1700066M21Rik	215.315	-0.107435	0.640514	-0.167732	0.866794	0.999953	ns	0.745555	0.639575	1.1657	0.243735	0.999965	ns	-0.656465	0.641071	-1.02401	0.30583	0.999875	ns	-0.183265	0.644202	-0.284483	0.77604	0.999999	ns	-0.496327	0.643843	-0.770882	0.440777	0.999786	ns	-0.0199925	0.639999	-0.0312383	0.97508	0.999878	ns	0.259771	0.639414	0.406264	0.684548	0.999647	ns	1.17268	0.641576	1.82781	0.067578	0.46812	ns
Tyw5	412.39	0.394763	0.351377	1.12347	0.261237	0.999953	ns	-0.0147013	0.352375	-0.0417204	0.966722	0.999965	ns	-0.341809	0.352043	-0.97093	0.331583	0.999875	ns	0.330717	0.353563	0.935383	0.349591	0.999999	ns	0.0462429	0.353273	0.130898	0.895856	0.999786	ns	0.135042	0.351459	0.384232	0.700806	0.999878	ns	-0.149783	0.351598	-0.426006	0.670104	0.999647	ns	0.269647	0.353321	0.763177	0.445358	0.866393	ns
Maip1	907.16	-0.0289176	0.222794	-0.129795	0.896728	0.999953	ns	0.204438	0.22281	0.917544	0.358858	0.999965	ns	-0.121949	0.222611	-0.547813	0.58382	0.999875	ns	0.0696644	0.224143	0.310804	0.75595	0.999999	ns	-0.193715	0.22387	-0.865298	0.386875	0.999786	ns	0.193233	0.222391	0.868887	0.384909	0.999878	ns	-0.0430282	0.222425	-0.193451	0.846606	0.999647	ns	0.221253	0.223672	0.989187	0.322572	0.782763	ns
Spats2l	126.873	0.100425	0.834886	0.120286	0.904256	0.999953	ns	-0.255411	0.836306	-0.305404	0.760058	0.999965	ns	-0.470247	0.835659	-0.562726	0.573622	0.999875	ns	0.173136	0.838499	0.206484	0.836413	0.999999	ns	0.0561479	0.837609	0.0670335	0.946555	0.999786	ns	-0.506218	0.836128	-0.605431	0.544893	0.999878	ns	0.595741	0.833413	0.71482	0.47472	0.999647	ns	0.243465	0.837553	0.290687	0.771291	0.988498	ns
Gm17234	0	NA	NA	NA	NA	NA	ns	NA	NA	NA	NA	NA	ns	NA	NA	NA	NA	NA	ns	NA	NA	NA	NA	NA	ns	NA	NA	NA	NA	NA	ns	NA	NA	NA	NA	NA	ns	NA	NA	NA	NA	NA	ns	NA	NA	NA	NA	NA	ns
Kctd18	490.842	0.0340465	0.233268	0.145955	0.883957	0.999953	ns	0.227785	0.233379	0.976029	0.32905	0.999965	ns	-0.0563206	0.232942	-0.241779	0.808951	0.999875	ns	-0.414979	0.23672	-1.75304	0.0795954	0.999999	ns	0.404442	0.23371	1.73053	0.0835354	0.842597	ns	-0.140217	0.233231	-0.601194	0.547711	0.999878	ns	-0.029727	0.232726	-0.127734	0.898359	0.999647	ns	0.242631	0.234442	1.03493	0.3007	0.764954	ns
Sgo2a	16.38	-0.528387	1.10402	-0.478603	0.632221	0.999953	ns	0.697598	1.09874	0.634909	0.525488	0.999965	ns	-0.0383284	1.10068	-0.0348225	0.972221	0.999875	ns	0.0350929	1.26387	0.0277663	0.977849	0.999999	ns	-0.526164	1.26229	-0.416833	0.6768	0.999786	ns	0.74966	1.09879	0.682258	0.495076	0.999878	ns	-0.0744795	1.09837	-0.0678089	0.945938	0.999647	ns	0.157339	1.25721	0.125149	0.900406	0.989724	ns
Aox1	105.515	0.339467	0.788254	0.430657	0.666718	0.999953	ns	-0.307321	0.791025	-0.388511	0.697638	0.999965	ns	-0.444341	0.789639	-0.562714	0.57363	0.999875	ns	-0.0185701	0.793881	-0.0233916	0.981338	0.999999	ns	0.264361	0.791586	0.333964	0.738407	0.999786	ns	-0.868534	0.791454	-1.09739	0.272471	0.999878	ns	0.905714	0.786615	1.15141	0.249564	0.999647	ns	-0.393731	0.794611	-0.495502	0.620246	0.959712	ns
Aox3	3.01334	0.74028	2.5452	0.290853	0.771163	0.999953	ns	0.606469	2.54664	0.238145	0.811769	0.999965	ns	-0.792034	2.55639	-0.309825	0.756694	0.999875	ns	0.448323	2.64211	0.169684	0.865259	0.999999	ns	-0.385419	2.64236	-0.145861	0.884031	0.999786	ns	-0.830575	2.56105	-0.324311	0.745703	0.999878	ns	-0.270314	2.54661	-0.106147	0.915466	0.999647	ns	0.344353	2.63656	0.130607	0.896086	0.989556	ns
Aox4	0	NA	NA	NA	NA	NA	ns	NA	NA	NA	NA	NA	ns	NA	NA	NA	NA	NA	ns	NA	NA	NA	NA	NA	ns	NA	NA	NA	NA	NA	ns	NA	NA	NA	NA	NA	ns	NA	NA	NA	NA	NA	ns	NA	NA	NA	NA	NA	ns
Gm15759	0	NA	NA	NA	NA	NA	ns	NA	NA	NA	NA	NA	ns	NA	NA	NA	NA	NA	ns	NA	NA	NA	NA	NA	ns	NA	NA	NA	NA	NA	ns	NA	NA	NA	NA	NA	ns	NA	NA	NA	NA	NA	ns	NA	NA	NA	NA	NA	ns
Aox2	87.0976	-0.679085	1.23516	-0.549795	0.58246	0.999953	ns	-0.247868	1.23456	-0.200775	0.840875	0.999965	ns	0.255487	1.2314	0.207476	0.835638	0.999875	ns	-0.608088	1.24264	-0.489351	0.624593	0.999999	ns	-0.760326	1.2413	-0.612525	0.54019	0.999786	ns	-0.096994	1.23216	-0.0787187	0.937256	0.999878	ns	-0.861334	1.23476	-0.697572	0.485445	0.999647	ns	1.52313	1.23563	1.23267	0.217698	0.690017	ns
Bzw1	6114.42	0.0772696	0.110981	0.696243	0.486277	0.999953	ns	0.112081	0.111066	1.00914	0.312907	0.999965	ns	0.0583302	0.110895	0.525996	0.598891	0.999875	ns	-0.107223	0.111724	-0.959715	0.337199	0.999999	ns	-0.0481016	0.111502	-0.431398	0.666179	0.999786	ns	-0.0739358	0.110946	-0.666415	0.505146	0.999878	ns	0.0352835	0.110892	0.31818	0.750348	0.999647	ns	-0.0976371	0.111654	-0.874465	0.381865	0.82546	ns
Clk1	20826.9	-0.0701031	0.143821	-0.487434	0.62595	0.999953	ns	0.0638053	0.143831	0.443613	0.657322	0.999965	ns	0.116849	0.143788	0.812646	0.416421	0.999875	ns	0.000761366	0.144362	0.00527402	0.995792	0.999999	ns	-0.0257424	0.144323	-0.178367	0.858435	0.999786	ns	-0.310276	0.143822	-2.15736	0.0309778	0.61743	ns	0.0212994	0.143789	0.148129	0.882241	0.999647	ns	0.188156	0.144328	1.30367	0.192347	0.66154	ns
Ppil3	625.098	0.248848	0.234859	1.05956	0.289343	0.999953	ns	0.105967	0.23541	0.450138	0.652611	0.999965	ns	0.101991	0.234731	0.434502	0.663924	0.999875	ns	-0.113484	0.237096	-0.47864	0.632195	0.999999	ns	-0.219702	0.236376	-0.929463	0.352649	0.999786	ns	0.248638	0.234685	1.05946	0.289393	0.999878	ns	-0.0460444	0.234709	-0.196176	0.844472	0.999647	ns	-0.574066	0.237471	-2.41742	0.015631	0.257451	ns
Nif3l1	380.14	0.0400094	0.553225	0.0723204	0.942347	0.999953	ns	0.373964	0.553134	0.676082	0.498988	0.999965	ns	0.147769	0.552881	0.26727	0.789261	0.999875	ns	-0.779624	0.557216	-1.39914	0.161771	0.999999	ns	0.0270824	0.555209	0.0487787	0.961096	0.999786	ns	0.183138	0.552928	0.331215	0.740482	0.999878	ns	-0.0965406	0.552979	-0.174583	0.861407	0.999647	ns	-0.187558	0.55574	-0.337493	0.735746	0.988498	ns
Orc2	724.181	-0.121468	0.663863	-0.182972	0.85482	0.999953	ns	0.106193	0.663882	0.159957	0.872915	0.999965	ns	0.189854	0.663597	0.286098	0.774803	0.999875	ns	-0.0359729	0.666467	-0.0539755	0.956955	0.999999	ns	0.225061	0.666078	0.337889	0.735447	0.999786	ns	0.00876521	0.663686	0.0132069	0.989463	0.999878	ns	0.0890439	0.663615	0.13418	0.89326	0.999647	ns	-0.295198	0.666545	-0.442877	0.657855	0.976759	ns
Gm15834	5.78591	-1.31941	2.47783	-0.532485	0.59439	0.999953	ns	0.467977	2.45148	0.190896	0.848607	0.999965	ns	-0.849161	2.47085	-0.343671	0.731093	0.999875	ns	-2.79106	2.60586	-1.07107	0.284138	0.999999	ns	3.48848	2.40467	1.45071	0.14686	0.915177	ns	-1.67207	2.48724	-0.672262	0.501417	0.999878	ns	4.44249	2.37048	1.87409	0.0609182	0.999647	ns	0.062949	2.52321	0.0249479	0.980096	0.998452	ns
Fam126b	1038.64	0.131765	0.17565	0.750154	0.453162	0.999953	ns	0.321085	0.175778	1.82666	0.0677513	0.999965	ns	0.302689	0.175064	1.72902	0.0838052	0.822726	ns	-0.0753021	0.178014	-0.423011	0.672287	0.999999	ns	-0.00908664	0.17708	-0.0513138	0.959075	0.999786	ns	-0.290222	0.175817	-1.6507	0.0987994	0.880266	ns	-0.0823587	0.175542	-0.469169	0.638949	0.999647	ns	-0.116167	0.177924	-0.652903	0.513819	0.908148	ns
Ndufb3	6001.48	0.0474255	0.149386	0.317471	0.750886	0.999953	ns	-0.181004	0.149513	-1.21062	0.22604	0.999965	ns	0.0751368	0.149325	0.503175	0.614841	0.999875	ns	0.0848013	0.150016	0.565283	0.571881	0.999999	ns	0.0239824	0.1499	0.159989	0.87289	0.999786	ns	0.0563531	0.149353	0.377314	0.70594	0.999878	ns	0.0330022	0.1493	0.221047	0.825056	0.999647	ns	0.0711555	0.149937	0.474568	0.635095	0.966696	ns
Flacc1	5.4985	-1.99921	4.78587	-0.417731	0.676144	0.999953	ns	-1.64977	4.78587	-0.344716	0.730308	0.999965	ns	-2.50672	4.78587	-0.523775	0.600435	0.999875	ns	-3.50803	4.80069	-0.730733	0.464942	0.999999	ns	21.3972	4.7115	4.54148	5.58601e-06	0.00189903	ns	-2.90929	4.78587	-0.607892	0.543259	0.999878	ns	-2.04098	4.78587	-0.42646	0.669772	0.999647	ns	-3.34537	4.80069	-0.696851	0.485896	0.893393	ns
Cflar	3838.54	-0.171665	0.149715	-1.14662	0.251541	0.999953	ns	-0.232582	0.149874	-1.55185	0.120699	0.999965	ns	0.0213025	0.149528	0.142465	0.886713	0.999875	ns	0.0301486	0.150439	0.200405	0.841164	0.999999	ns	0.0786861	0.150209	0.523843	0.600388	0.999786	ns	0.0445986	0.149537	0.298243	0.765517	0.999878	ns	0.119776	0.149477	0.8013	0.422958	0.999647	ns	0.0517973	0.150346	0.34452	0.730455	0.988498	ns
Casp8	2343.06	0.0836481	0.124349	0.672689	0.501145	0.999953	ns	0.0124233	0.124593	0.0997109	0.920574	0.999965	ns	0.081567	0.124182	0.656833	0.511288	0.999875	ns	0.0639809	0.125221	0.510945	0.60939	0.999999	ns	-0.128681	0.124967	-1.02972	0.30314	0.999786	ns	0.113293	0.124226	0.911991	0.361774	0.999878	ns	-0.104432	0.124204	-0.84081	0.400455	0.999647	ns	-0.0523035	0.125083	-0.41815	0.675837	0.985312	ns
Trak2	1806.12	-0.207317	0.185138	-1.11979	0.262802	0.999953	ns	-0.148073	0.185321	-0.799008	0.424286	0.999965	ns	0.27445	0.184625	1.48652	0.13714	0.951275	ns	-0.416257	0.186673	-2.22987	0.0257562	0.627272	ns	0.0579661	0.18577	0.312031	0.755017	0.999786	ns	-0.166199	0.18491	-0.89881	0.368754	0.999878	ns	-0.0945679	0.184819	-0.511678	0.608876	0.999647	ns	0.448007	0.185708	2.41243	0.0158467	0.258825	ns
Stradb	338.04	0.234078	0.580316	0.403364	0.686681	0.999953	ns	0.437099	0.580369	0.75314	0.451366	0.999965	ns	0.221172	0.580067	0.381287	0.702991	0.999875	ns	0.334563	0.582916	0.573947	0.566004	0.999999	ns	0.233606	0.582498	0.401042	0.688389	0.999786	ns	-0.076606	0.580431	-0.131981	0.894999	0.999878	ns	-0.315259	0.580517	-0.543066	0.587085	0.999647	ns	-1.37937	0.586151	-2.35326	0.0186096	0.278885	ns
C2cd6	1.98396	-1.72192	4.78125	-0.360141	0.718741	0.999953	ns	-1.48384	4.78125	-0.310345	0.756299	0.999965	ns	4.77266	4.64416	1.02767	0.304105	0.999875	ns	4.10048	4.67331	0.877424	0.380256	0.999999	ns	-1.31984	4.79844	-0.275055	0.783274	0.999786	ns	-1.71799	4.78125	-0.359318	0.719357	0.999878	ns	-2.24756	4.78125	-0.470078	0.638299	0.999647	ns	-1.19274	4.79844	-0.248568	0.803695	0.988498	ns
AC169382.1	0	NA	NA	NA	NA	NA	ns	NA	NA	NA	NA	NA	ns	NA	NA	NA	NA	NA	ns	NA	NA	NA	NA	NA	ns	NA	NA	NA	NA	NA	ns	NA	NA	NA	NA	NA	ns	NA	NA	NA	NA	NA	ns	NA	NA	NA	NA	NA	ns
Gm29018	0	NA	NA	NA	NA	NA	ns	NA	NA	NA	NA	NA	ns	NA	NA	NA	NA	NA	ns	NA	NA	NA	NA	NA	ns	NA	NA	NA	NA	NA	ns	NA	NA	NA	NA	NA	ns	NA	NA	NA	NA	NA	ns	NA	NA	NA	NA	NA	ns
Tmem237	1113.97	0.137351	0.276789	0.496228	0.619734	0.999953	ns	-0.195022	0.277251	-0.703412	0.481799	0.999965	ns	0.116968	0.276639	0.422816	0.67243	0.999875	ns	-0.0123194	0.278304	-0.0442657	0.964693	0.999999	ns	0.0033785	0.277897	0.0121574	0.9903	0.999786	ns	-0.0141312	0.276773	-0.0510569	0.95928	0.999878	ns	-0.175696	0.276741	-0.634875	0.52551	0.999647	ns	-0.386381	0.278444	-1.38764	0.165245	0.630592	ns
G730003C15Rik	71.9037	-0.00894686	1.01979	-0.00877324	0.993	0.999953	ns	0.244707	1.0198	0.239956	0.810365	0.999965	ns	-0.258009	1.01969	-0.253026	0.800248	0.999875	ns	1.1195	1.02208	1.09531	0.273383	0.999999	ns	-0.493585	1.02601	-0.48107	0.630467	0.999786	ns	0.235079	1.0184	0.230832	0.817446	0.999878	ns	0.628707	1.01722	0.618064	0.536533	0.999647	ns	-2.04853	1.0417	-1.96653	0.0492377	0.418494	ns
Mpp4	10.9394	-0.499848	1.94238	-0.257337	0.796918	0.999953	ns	5.43644	1.84354	2.94891	0.00318899	0.327623	ns	-1.53644	1.9469	-0.789174	0.43001	0.999875	ns	-0.257332	2.05587	-0.12517	0.900389	0.999999	ns	-0.801271	2.05497	-0.389919	0.696597	0.999786	ns	-0.565884	1.94344	-0.291176	0.770917	0.999878	ns	-0.784867	1.94091	-0.404381	0.685933	0.999647	ns	-1.18286	2.0548	-0.575655	0.564848	0.934822	ns
Gm29017	0.133764	3.08761	4.68919	0.658454	0.510246	0.999953	ns	-0.158365	4.78505	-0.0330958	0.973598	NA	ns	-0.586614	4.78505	-0.122593	0.902429	NA	ns	0.0182333	4.80154	0.00379738	0.99697	0.999999	ns	-0.474896	4.80154	-0.098905	0.921214	NA	ns	-0.392517	4.78505	-0.0820299	0.934623	NA	ns	-0.922089	4.78505	-0.192702	0.847192	NA	ns	-0.347799	4.80154	-0.0724349	0.942256	NA	ns
Als2	277.923	-0.409392	0.778377	-0.525957	0.598918	0.999953	ns	-0.67164	0.779334	-0.861814	0.38879	0.999965	ns	0.328189	0.77721	0.422266	0.672831	0.999875	ns	-0.789823	0.783126	-1.00855	0.31319	0.999999	ns	0.707427	0.780138	0.906798	0.364514	0.999786	ns	-0.0711735	0.777598	-0.0915298	0.927072	0.999878	ns	0.191498	0.777312	0.24636	0.805404	0.999647	ns	0.58667	0.780546	0.751616	0.452282	0.870869	ns
Cdk15	7.9914	-2.40709	2.25784	-1.0661	0.286378	0.999953	ns	4.12302	2.10408	1.95954	0.0500497	0.999965	ns	1.25445	2.12004	0.59171	0.554045	0.999875	ns	1.80767	2.14256	0.843694	0.398841	0.999999	ns	-3.0554	2.34872	-1.30088	0.1933	0.954296	ns	1.12266	2.1217	0.529134	0.596713	0.999878	ns	1.9314	2.11318	0.91398	0.360727	0.999647	ns	-2.27571	2.31713	-0.982122	0.32604	0.787072	ns
Gm29016	0	NA	NA	NA	NA	NA	ns	NA	NA	NA	NA	NA	ns	NA	NA	NA	NA	NA	ns	NA	NA	NA	NA	NA	ns	NA	NA	NA	NA	NA	ns	NA	NA	NA	NA	NA	ns	NA	NA	NA	NA	NA	ns	NA	NA	NA	NA	NA	ns
Fzd7	89.2587	0.197688	0.814749	0.242636	0.808287	0.999953	ns	-0.205989	0.816958	-0.252141	0.800932	0.999965	ns	0.267276	0.813918	0.328382	0.742623	0.999875	ns	-0.0505082	0.820303	-0.0615727	0.950903	0.999999	ns	-0.603622	0.820628	-0.735561	0.461998	0.999786	ns	0.0296798	0.814744	0.0364284	0.970941	0.999878	ns	-0.666882	0.816267	-0.81699	0.413934	0.999647	ns	0.182523	0.818544	0.222985	0.823547	0.988498	ns
Gm26813	1.83609	1.57709	4.06307	0.388153	0.697903	0.999953	ns	1.32555	4.06523	0.326071	0.74437	0.999965	ns	0.461109	4.06995	0.113296	0.909796	0.999875	ns	-0.613964	4.15274	-0.147845	0.882465	0.999999	ns	0.660312	4.12894	0.159923	0.872942	0.999786	ns	-2.78135	4.16238	-0.668211	0.503999	0.999878	ns	-3.08759	4.1426	-0.745326	0.456075	0.999647	ns	1.21585	4.12462	0.294778	0.768164	0.988498	ns
Gm973	1.15506	-0.0420331	4.13441	-0.0101666	0.991888	0.999953	ns	0.116056	4.13412	0.0280727	0.977604	0.999965	ns	0.315565	4.12948	0.0764177	0.939087	0.999875	ns	-0.757418	4.21317	-0.179774	0.85733	0.999999	ns	0.251017	4.19141	0.0598883	0.952245	0.999786	ns	-1.07877	4.15663	-0.259531	0.795226	0.999878	ns	0.0640733	4.12638	0.0155277	0.987611	0.999647	ns	0.30309	4.18859	0.0723609	0.942315	0.994204	ns
Gm28411	0	NA	NA	NA	NA	NA	ns	NA	NA	NA	NA	NA	ns	NA	NA	NA	NA	NA	ns	NA	NA	NA	NA	NA	ns	NA	NA	NA	NA	NA	ns	NA	NA	NA	NA	NA	ns	NA	NA	NA	NA	NA	ns	NA	NA	NA	NA	NA	ns
1700122D07Rik	0	NA	NA	NA	NA	NA	ns	NA	NA	NA	NA	NA	ns	NA	NA	NA	NA	NA	ns	NA	NA	NA	NA	NA	ns	NA	NA	NA	NA	NA	ns	NA	NA	NA	NA	NA	ns	NA	NA	NA	NA	NA	ns	NA	NA	NA	NA	NA	ns
Sumo1	7458.69	0.101749	0.108171	0.940638	0.346891	0.999953	ns	0.0494668	0.108253	0.456956	0.647703	0.999965	ns	-0.107869	0.108159	-0.997315	0.318612	0.999875	ns	-0.182664	0.108798	-1.67893	0.0931652	0.999999	ns	-0.0825194	0.108602	-0.759831	0.447356	0.999786	ns	0.101574	0.108132	0.939353	0.34755	0.999878	ns	0.0429506	0.108092	0.397354	0.691106	0.999647	ns	0.0362781	0.108632	0.333953	0.738415	0.988498	ns
Nop58	2128.96	-0.0763078	0.26697	-0.285829	0.775009	0.999953	ns	0.0751002	0.267021	0.281252	0.778517	0.999965	ns	-0.0335557	0.266838	-0.125753	0.899927	0.999875	ns	0.152768	0.268088	0.569841	0.568785	0.999999	ns	0.0730258	0.267921	0.272565	0.785188	0.999786	ns	-0.159455	0.266901	-0.597431	0.550219	0.999878	ns	0.170979	0.266754	0.640959	0.521549	0.999647	ns	-0.386844	0.268322	-1.44172	0.149382	0.610474	ns
Bmpr2	16507.8	-0.035181	0.128699	-0.273359	0.784577	0.999953	ns	0.121456	0.12872	0.943564	0.345392	0.999965	ns	0.183273	0.128628	1.42483	0.154206	0.983253	ns	-0.0275806	0.129283	-0.213336	0.831065	0.999999	ns	-0.0497601	0.12921	-0.385109	0.700157	0.999786	ns	-0.253501	0.128679	-1.97003	0.0488354	0.709086	ns	0.0607347	0.128649	0.472095	0.636859	0.999647	ns	0.110963	0.129248	0.85853	0.3906	0.831937	ns
Fam117b	3846.98	-0.101635	0.149291	-0.680786	0.496007	0.999953	ns	-0.0937987	0.149402	-0.627827	0.530117	0.999965	ns	0.0873444	0.149122	0.585726	0.558059	0.999875	ns	0.0542125	0.150005	0.361405	0.717796	0.999999	ns	0.00180006	0.149821	0.0120147	0.990414	0.999786	ns	-0.233894	0.14926	-1.56702	0.11711	0.90611	ns	-0.265987	0.149212	-1.78262	0.0746487	0.999647	ns	0.271308	0.14982	1.8109	0.0701569	0.474459	ns
Ica1l	314.75	-0.0366331	0.418741	-0.0874839	0.930287	0.999953	ns	0.199066	0.418781	0.475345	0.634541	0.999965	ns	0.289145	0.417824	0.692025	0.488921	0.999875	ns	0.00281273	0.421395	0.0066748	0.994674	0.999999	ns	-0.0982105	0.420643	-0.233477	0.815391	0.999786	ns	-0.200548	0.418641	-0.479046	0.631906	0.999878	ns	-0.897099	0.419809	-2.13692	0.0326041	0.765535	ns	0.445913	0.420167	1.06128	0.288564	0.752568	ns
Wdr12	1622.27	-0.364056	0.375412	-0.969753	0.33217	0.999953	ns	0.194979	0.375243	0.519607	0.603337	0.999965	ns	0.209725	0.375087	0.559139	0.576067	0.999875	ns	0.178404	0.376571	0.47376	0.635671	0.999999	ns	-0.336866	0.376544	-0.894627	0.370987	0.999786	ns	0.0473565	0.375212	0.126213	0.899564	0.999878	ns	-0.18453	0.375113	-0.491931	0.622768	0.999647	ns	-0.26908	0.376545	-0.714603	0.474855	0.886966	ns
Carf	274.124	-0.123494	0.323338	-0.381936	0.702509	0.999953	ns	0.484081	0.322452	1.50125	0.133291	0.999965	ns	-0.23295	0.322942	-0.721338	0.470702	0.999875	ns	0.31979	0.324774	0.984652	0.324795	0.999999	ns	0.289207	0.3237	0.893441	0.371621	0.999786	ns	-0.653872	0.324433	-2.01543	0.0438594	0.690556	ns	0.0241501	0.322088	0.0749798	0.940231	0.999647	ns	0.193094	0.324476	0.595096	0.551779	0.929011	ns
Nbeal1	5046.77	0.0727925	0.157059	0.463473	0.643026	0.999953	ns	0.0522698	0.157158	0.332593	0.739441	0.999965	ns	-0.0759916	0.157014	-0.483981	0.628399	0.999875	ns	0.0760068	0.157855	0.481497	0.630164	0.999999	ns	-0.378921	0.15787	-2.40021	0.0163857	0.483917	ns	-0.109023	0.157028	-0.69429	0.4875	0.999878	ns	0.0531532	0.156977	0.338605	0.734907	0.999647	ns	0.278931	0.157737	1.76833	0.0770054	0.489325	ns
Cyp20a1	1065.1	0.186905	0.170568	1.09578	0.273176	0.999953	ns	0.117197	0.170937	0.685612	0.492958	0.999965	ns	-0.253496	0.17078	-1.48434	0.137718	0.953431	ns	-0.0126124	0.172118	-0.0732778	0.941585	0.999999	ns	0.127633	0.171289	0.745133	0.456191	0.999786	ns	0.130776	0.170463	0.767182	0.442973	0.999878	ns	0.140524	0.170224	0.825527	0.409073	0.999647	ns	-0.102184	0.171854	-0.594596	0.552114	0.929152	ns
Abi2	962.688	0.133144	0.233802	0.569474	0.569035	0.999953	ns	0.04137	0.234221	0.176628	0.859801	0.999965	ns	0.228972	0.233438	0.980869	0.326658	0.999875	ns	0.403594	0.23513	1.71647	0.0860756	0.999999	ns	-0.0681417	0.235186	-0.289735	0.772019	0.999786	ns	-0.178952	0.233844	-0.765262	0.444115	0.999878	ns	0.227412	0.233425	0.974243	0.329936	0.999647	ns	-0.860118	0.237142	-3.62701	0.000286721	0.0241984	ns
Raph1	1160.12	0.11806	0.22995	0.513414	0.607662	0.999953	ns	0.193027	0.230124	0.838794	0.401585	0.999965	ns	0.184668	0.229674	0.804045	0.421371	0.999875	ns	0.123896	0.231426	0.535358	0.592402	0.999999	ns	-0.151983	0.231252	-0.657218	0.511041	0.999786	ns	-0.163411	0.229968	-0.71058	0.477344	0.999878	ns	-0.0453654	0.229819	-0.197396	0.843517	0.999647	ns	-0.231237	0.231709	-0.99796	0.318299	0.779566	ns
Cd28	0.154225	-0.489262	4.78473	-0.102255	0.918554	0.999953	ns	-0.251174	4.78473	-0.052495	0.958134	NA	ns	-0.679423	4.78473	-0.141998	0.887081	NA	ns	-0.0513028	4.80129	-0.0106852	0.991475	0.999999	ns	-0.544432	4.80129	-0.113393	0.909719	NA	ns	-0.485326	4.78473	-0.101432	0.919207	NA	ns	3.21136	4.67257	0.687278	0.491907	NA	ns	-0.417335	4.80129	-0.0869213	0.930734	NA	ns
Gm11579	0	NA	NA	NA	NA	NA	ns	NA	NA	NA	NA	NA	ns	NA	NA	NA	NA	NA	ns	NA	NA	NA	NA	NA	ns	NA	NA	NA	NA	NA	ns	NA	NA	NA	NA	NA	ns	NA	NA	NA	NA	NA	ns	NA	NA	NA	NA	NA	ns
2310016D23Rik	0	NA	NA	NA	NA	NA	ns	NA	NA	NA	NA	NA	ns	NA	NA	NA	NA	NA	ns	NA	NA	NA	NA	NA	ns	NA	NA	NA	NA	NA	ns	NA	NA	NA	NA	NA	ns	NA	NA	NA	NA	NA	ns	NA	NA	NA	NA	NA	ns
Ctla4	0	NA	NA	NA	NA	NA	ns	NA	NA	NA	NA	NA	ns	NA	NA	NA	NA	NA	ns	NA	NA	NA	NA	NA	ns	NA	NA	NA	NA	NA	ns	NA	NA	NA	NA	NA	ns	NA	NA	NA	NA	NA	ns	NA	NA	NA	NA	NA	ns
Icos	0.394715	2.89761	4.6755	0.619745	0.535426	0.999953	ns	1.34056	4.73585	0.283067	0.777126	NA	ns	1.46905	4.7151	0.311562	0.755373	NA	ns	-0.444793	4.80017	-0.0926619	0.926172	0.999999	ns	-0.937922	4.80017	-0.195394	0.845085	NA	ns	-1.14876	4.78217	-0.240217	0.810162	0.999878	ns	-1.67833	4.78217	-0.350956	0.725622	NA	ns	-0.810825	4.80017	-0.168916	0.865863	NA	ns
Gm28083	0	NA	NA	NA	NA	NA	ns	NA	NA	NA	NA	NA	ns	NA	NA	NA	NA	NA	ns	NA	NA	NA	NA	NA	ns	NA	NA	NA	NA	NA	ns	NA	NA	NA	NA	NA	ns	NA	NA	NA	NA	NA	ns	NA	NA	NA	NA	NA	ns
Gm11587	0	NA	NA	NA	NA	NA	ns	NA	NA	NA	NA	NA	ns	NA	NA	NA	NA	NA	ns	NA	NA	NA	NA	NA	ns	NA	NA	NA	NA	NA	ns	NA	NA	NA	NA	NA	ns	NA	NA	NA	NA	NA	ns	NA	NA	NA	NA	NA	ns
9530026F06Rik	0.133764	3.08761	4.68919	0.658454	0.510246	0.999953	ns	-0.158365	4.78505	-0.0330958	0.973598	NA	ns	-0.586614	4.78505	-0.122593	0.902429	NA	ns	0.0182333	4.80154	0.00379738	0.99697	0.999999	ns	-0.474896	4.80154	-0.098905	0.921214	NA	ns	-0.392517	4.78505	-0.0820299	0.934623	NA	ns	-0.922089	4.78505	-0.192702	0.847192	NA	ns	-0.347799	4.80154	-0.0724349	0.942256	NA	ns
Gm11588	0	NA	NA	NA	NA	NA	ns	NA	NA	NA	NA	NA	ns	NA	NA	NA	NA	NA	ns	NA	NA	NA	NA	NA	ns	NA	NA	NA	NA	NA	ns	NA	NA	NA	NA	NA	ns	NA	NA	NA	NA	NA	ns	NA	NA	NA	NA	NA	ns
Gm28449	0	NA	NA	NA	NA	NA	ns	NA	NA	NA	NA	NA	ns	NA	NA	NA	NA	NA	ns	NA	NA	NA	NA	NA	ns	NA	NA	NA	NA	NA	ns	NA	NA	NA	NA	NA	ns	NA	NA	NA	NA	NA	ns	NA	NA	NA	NA	NA	ns
4930587A21Rik	0	NA	NA	NA	NA	NA	ns	NA	NA	NA	NA	NA	ns	NA	NA	NA	NA	NA	ns	NA	NA	NA	NA	NA	ns	NA	NA	NA	NA	NA	ns	NA	NA	NA	NA	NA	ns	NA	NA	NA	NA	NA	ns	NA	NA	NA	NA	NA	ns
Pard3b	830.848	-0.0480668	0.280431	-0.171403	0.863907	0.999953	ns	0.0168553	0.280626	0.0600631	0.952105	0.999965	ns	-0.103717	0.280232	-0.37011	0.7113	0.999875	ns	0.0260836	0.281955	0.0925098	0.926293	0.999999	ns	-0.268747	0.281751	-0.953845	0.340162	0.999786	ns	-0.157765	0.280349	-0.562746	0.573608	0.999878	ns	0.456254	0.279756	1.6309	0.102912	0.999647	ns	0.143648	0.281581	0.51015	0.609947	0.957611	ns
Pard3bos1	21.311	-0.657365	1.36839	-0.480394	0.630947	0.999953	ns	0.0537317	1.36658	0.0393183	0.968637	0.999965	ns	0.322926	1.36543	0.236501	0.813044	0.999875	ns	0.0109611	1.51371	0.00724122	0.994222	0.999999	ns	0.0711461	1.51142	0.0470724	0.962456	0.999786	ns	-0.0283249	1.36699	-0.0207206	0.983469	0.999878	ns	0.227468	1.36456	0.166697	0.867608	0.999647	ns	-0.0316536	1.51081	-0.0209515	0.983284	0.998671	ns
Pard3bos2	0	NA	NA	NA	NA	NA	ns	NA	NA	NA	NA	NA	ns	NA	NA	NA	NA	NA	ns	NA	NA	NA	NA	NA	ns	NA	NA	NA	NA	NA	ns	NA	NA	NA	NA	NA	ns	NA	NA	NA	NA	NA	ns	NA	NA	NA	NA	NA	ns
Pard3bos3	0.894083	-2.14954	4.77738	-0.449941	0.652753	0.999953	ns	0.00861485	4.7232	0.00182394	0.998545	0.999965	ns	0.245084	4.71345	0.0519967	0.958531	NA	ns	-0.805771	4.79998	-0.16787	0.866686	0.999999	ns	0.808094	4.75648	0.169893	0.865094	NA	ns	-0.315893	4.7335	-0.0667355	0.946792	0.999878	ns	2.44124	4.66854	0.522913	0.601035	0.999647	ns	-0.810025	4.77144	-0.169765	0.865195	NA	ns
Gm29084	2.75492	0.0813307	3.9981	0.0203423	0.98377	0.999953	ns	-1.16205	4.0153	-0.289405	0.772271	0.999965	ns	2.20106	3.96183	0.555565	0.578508	0.999875	ns	0.769285	4.06126	0.18942	0.849764	0.999999	ns	-1.36542	4.07294	-0.335242	0.737442	0.999786	ns	-0.598305	4.00741	-0.149299	0.881317	0.999878	ns	1.17896	3.98927	0.295532	0.767587	0.999647	ns	-0.0794631	4.05932	-0.0195755	0.984382	0.998703	ns
Nrp2	1423.1	0.214908	0.168196	1.27772	0.201347	0.999953	ns	-0.156588	0.168868	-0.927278	0.353782	0.999965	ns	-0.146242	0.168263	-0.869128	0.384777	0.999875	ns	-0.0351541	0.169791	-0.207044	0.835976	0.999999	ns	-0.0630001	0.169284	-0.372156	0.709777	0.999786	ns	-0.218503	0.168374	-1.29772	0.194382	0.999878	ns	0.271056	0.167891	1.61448	0.106424	0.999647	ns	0.484761	0.169028	2.86793	0.00413169	0.130296	ns
Gm29083	0.270526	2.2838	4.70054	0.48586	0.627066	0.999953	ns	1.55055	4.73779	0.327274	0.743461	NA	ns	-1.1399	4.78336	-0.238306	0.811644	NA	ns	-0.275023	4.80138	-0.05728	0.954322	0.999999	ns	-0.768152	4.80138	-0.159986	0.872892	NA	ns	0.981978	4.75959	0.206316	0.836544	NA	ns	-1.47538	4.78336	-0.30844	0.757748	NA	ns	-0.641055	4.80138	-0.133515	0.893786	NA	ns
Gm4208	0.133764	3.08761	4.68919	0.658454	0.510246	0.999953	ns	-0.158365	4.78505	-0.0330958	0.973598	NA	ns	-0.586614	4.78505	-0.122593	0.902429	NA	ns	0.0182333	4.80154	0.00379738	0.99697	0.999999	ns	-0.474896	4.80154	-0.098905	0.921214	NA	ns	-0.392517	4.78505	-0.0820299	0.934623	NA	ns	-0.922089	4.78505	-0.192702	0.847192	NA	ns	-0.347799	4.80154	-0.0724349	0.942256	NA	ns
Ino80d	2580.91	-0.084041	0.222773	-0.37725	0.705988	0.999953	ns	0.407547	0.222677	1.83022	0.0672177	0.999965	ns	0.212097	0.222545	0.953051	0.340564	0.999875	ns	0.0912632	0.223794	0.407801	0.68342	0.999999	ns	0.0939727	0.223579	0.420311	0.674258	0.999786	ns	-0.283528	0.222742	-1.2729	0.203055	0.999878	ns	0.293269	0.222512	1.31799	0.187507	0.999647	ns	-0.204728	0.223899	-0.914377	0.360519	0.80962	ns
Ino80dos	132.744	0.236785	1.02211	0.231663	0.8168	0.999953	ns	0.389819	1.02238	0.381284	0.702993	0.999965	ns	0.71714	1.02086	0.702488	0.482375	0.999875	ns	1.29094	1.02543	1.25893	0.208057	0.999999	ns	-0.396327	1.02831	-0.385415	0.69993	0.999786	ns	-0.733626	1.02364	-0.716687	0.473567	0.999878	ns	-0.109716	1.02226	-0.107327	0.91453	0.999647	ns	0.303297	1.02731	0.295235	0.767814	0.988498	ns
Gm20342	692.184	-0.498841	0.37704	-1.32305	0.18582	0.999953	ns	-0.484695	0.377339	-1.28451	0.198964	0.999965	ns	-0.0230885	0.376327	-0.0613521	0.951079	0.999875	ns	0.304025	0.378058	0.804174	0.421297	0.999999	ns	-0.394307	0.378292	-1.04234	0.297256	0.999786	ns	-0.0315971	0.3764	-0.0839454	0.9331	0.999878	ns	-0.216008	0.376384	-0.573905	0.566032	0.999647	ns	0.865093	0.377454	2.29192	0.0219104	0.299723	ns
Ndufs1	1331.85	-0.0955242	0.144811	-0.659649	0.509479	0.999953	ns	-0.0459701	0.145077	-0.316866	0.751345	0.999965	ns	0.0777377	0.144328	0.538619	0.59015	0.999875	ns	-0.00390736	0.146028	-0.0267576	0.978653	0.999999	ns	0.22836	0.145141	1.57337	0.115633	0.882318	ns	0.0190235	0.144452	0.131694	0.895226	0.999878	ns	-0.0277582	0.14434	-0.192311	0.847499	0.999647	ns	0.0664272	0.145639	0.456108	0.648312	0.972008	ns
Eef1b2	18006.3	0.00763208	0.141007	0.0541256	0.956835	0.999953	ns	-0.0775018	0.141042	-0.549496	0.582665	0.999965	ns	-0.0653692	0.140989	-0.463647	0.642901	0.999875	ns	0.0124028	0.141554	0.0876187	0.93018	0.999999	ns	-0.177736	0.141525	-1.25586	0.209165	0.966139	ns	0.101958	0.140981	0.723205	0.469554	0.999878	ns	0.029378	0.140977	0.208389	0.834925	0.999647	ns	0.109488	0.141524	0.773638	0.439145	0.861644	ns
Gpr1	30.9004	1.01054	1.42578	0.708763	0.478472	0.999953	ns	0.905821	1.42792	0.634363	0.525844	0.999965	ns	-1.0143	1.44088	-0.703947	0.481466	0.999875	ns	1.79807	1.43412	1.25378	0.209922	0.999999	ns	0.510871	1.43907	0.355	0.72259	0.999786	ns	-2.25232	1.46698	-1.53534	0.124699	0.922915	ns	-0.249092	1.43224	-0.173917	0.86193	0.999647	ns	-4.07957	1.63713	-2.4919	0.0127061	0.236791	ns
Platr12	0.47065	-1.45193	4.78092	-0.303692	0.761362	0.999953	ns	-1.21384	4.78092	-0.253893	0.799578	NA	ns	0.98711	4.72126	0.209078	0.834388	NA	ns	-0.375519	4.80148	-0.078209	0.937662	0.999999	ns	0.598392	4.77282	0.125375	0.900227	NA	ns	-1.44799	4.78092	-0.302869	0.76199	0.999878	ns	1.65777	4.70341	0.352461	0.724492	NA	ns	-0.629085	4.79043	-0.131321	0.895521	NA	ns
Gm11608	0	NA	NA	NA	NA	NA	ns	NA	NA	NA	NA	NA	ns	NA	NA	NA	NA	NA	ns	NA	NA	NA	NA	NA	ns	NA	NA	NA	NA	NA	ns	NA	NA	NA	NA	NA	ns	NA	NA	NA	NA	NA	ns	NA	NA	NA	NA	NA	ns
Zdbf2	25.558	-2.34565	1.89254	-1.23942	0.215191	0.999953	ns	-1.62829	1.87439	-0.868705	0.385009	0.999965	ns	-3.44732	1.92286	-1.79281	0.0730029	0.792646	ns	3.28824	1.82368	1.80308	0.0713763	0.992086	ns	2.94768	1.82364	1.61637	0.106014	0.873111	ns	-1.98952	1.86036	-1.06943	0.284878	0.999878	ns	2.54227	1.80401	1.40924	0.158765	0.999647	ns	-2.65675	1.9831	-1.3397	0.180343	0.649436	ns
Adam23	1.66996	4.41325	4.64299	0.950518	0.341849	0.999953	ns	-1.94547	4.77911	-0.407079	0.68395	0.999965	ns	-2.37372	4.77911	-0.496687	0.61941	0.999875	ns	-1.27445	4.79707	-0.265673	0.790491	0.999999	ns	1.40646	4.71127	0.298531	0.765298	0.999786	ns	-2.17962	4.77911	-0.456074	0.648337	0.999878	ns	2.82966	4.65334	0.608093	0.543126	0.999647	ns	0.640158	4.74704	0.134854	0.892727	0.989327	ns
Gm39653	0	NA	NA	NA	NA	NA	ns	NA	NA	NA	NA	NA	ns	NA	NA	NA	NA	NA	ns	NA	NA	NA	NA	NA	ns	NA	NA	NA	NA	NA	ns	NA	NA	NA	NA	NA	ns	NA	NA	NA	NA	NA	ns	NA	NA	NA	NA	NA	ns
Dytn	0	NA	NA	NA	NA	NA	ns	NA	NA	NA	NA	NA	ns	NA	NA	NA	NA	NA	ns	NA	NA	NA	NA	NA	ns	NA	NA	NA	NA	NA	ns	NA	NA	NA	NA	NA	ns	NA	NA	NA	NA	NA	ns	NA	NA	NA	NA	NA	ns
Mdh1b	0	NA	NA	NA	NA	NA	ns	NA	NA	NA	NA	NA	ns	NA	NA	NA	NA	NA	ns	NA	NA	NA	NA	NA	ns	NA	NA	NA	NA	NA	ns	NA	NA	NA	NA	NA	ns	NA	NA	NA	NA	NA	ns	NA	NA	NA	NA	NA	ns
Fastkd2	199.963	-0.0450691	0.560616	-0.0803921	0.935925	0.999953	ns	0.0550982	0.561022	0.0982104	0.921765	0.999965	ns	-1.06871	0.562734	-1.89915	0.0575453	0.720911	ns	0.78447	0.562335	1.39502	0.163009	0.999999	ns	-0.0238346	0.563149	-0.0423238	0.966241	0.999786	ns	0.166032	0.559664	0.296664	0.766723	0.999878	ns	0.198227	0.55951	0.354286	0.723124	0.999647	ns	-0.423842	0.565268	-0.749807	0.453371	0.871958	ns
4933402D24Rik	0	NA	NA	NA	NA	NA	ns	NA	NA	NA	NA	NA	ns	NA	NA	NA	NA	NA	ns	NA	NA	NA	NA	NA	ns	NA	NA	NA	NA	NA	ns	NA	NA	NA	NA	NA	ns	NA	NA	NA	NA	NA	ns	NA	NA	NA	NA	NA	ns
Gm13749	0	NA	NA	NA	NA	NA	ns	NA	NA	NA	NA	NA	ns	NA	NA	NA	NA	NA	ns	NA	NA	NA	NA	NA	ns	NA	NA	NA	NA	NA	ns	NA	NA	NA	NA	NA	ns	NA	NA	NA	NA	NA	ns	NA	NA	NA	NA	NA	ns
Klf7	17760.1	-0.278726	0.166032	-1.67875	0.0932016	0.999953	ns	0.00691561	0.16603	0.0416528	0.966775	0.999965	ns	0.272094	0.165969	1.63942	0.101125	0.87865	ns	-0.0332053	0.16664	-0.199264	0.842056	0.999999	ns	-0.275611	0.166619	-1.65414	0.0980986	0.861875	ns	-0.0826574	0.165995	-0.49795	0.618519	0.999878	ns	-0.1887	0.165996	-1.13677	0.255633	0.999647	ns	0.153319	0.166606	0.920251	0.357442	0.807018	ns
Gm13748	0.420603	2.04841	4.70511	0.435359	0.663302	0.999953	ns	-0.765787	4.78295	-0.160108	0.872796	NA	ns	-1.19404	4.78295	-0.249644	0.802862	NA	ns	-0.41464	4.79988	-0.0863854	0.93116	0.999999	ns	-0.907769	4.79988	-0.189123	0.849996	NA	ns	-0.999939	4.78295	-0.209063	0.834399	0.999878	ns	3.67087	4.65733	0.788193	0.430584	NA	ns	-0.780672	4.79988	-0.162644	0.870799	NA	ns
Gm28981	0	NA	NA	NA	NA	NA	ns	NA	NA	NA	NA	NA	ns	NA	NA	NA	NA	NA	ns	NA	NA	NA	NA	NA	ns	NA	NA	NA	NA	NA	ns	NA	NA	NA	NA	NA	ns	NA	NA	NA	NA	NA	ns	NA	NA	NA	NA	NA	ns
Creb1	2053.47	-0.177611	0.1714	-1.03623	0.300093	0.999953	ns	0.128316	0.171372	0.748758	0.454003	0.999965	ns	-0.0734326	0.171122	-0.429124	0.667833	0.999875	ns	0.164202	0.172279	0.953117	0.340531	0.999999	ns	-0.0569561	0.172108	-0.330932	0.740696	0.999786	ns	-0.0864878	0.171147	-0.505343	0.613318	0.999878	ns	-0.194319	0.171184	-1.13515	0.256313	0.999647	ns	-0.013427	0.172332	-0.0779136	0.937897	0.993867	ns
Mettl21a	164.597	0.151565	0.764817	0.198171	0.842911	0.999953	ns	0.404136	0.764795	0.528424	0.597205	0.999965	ns	-0.616812	0.765835	-0.805411	0.420583	0.999875	ns	0.244873	0.768241	0.318745	0.74992	0.999999	ns	0.10622	0.767591	0.138381	0.889939	0.999786	ns	0.701722	0.763859	0.918654	0.358276	0.999878	ns	0.116519	0.764259	0.15246	0.878824	0.999647	ns	0.266231	0.76769	0.346795	0.728745	0.988498	ns
Gm28982	0	NA	NA	NA	NA	NA	ns	NA	NA	NA	NA	NA	ns	NA	NA	NA	NA	NA	ns	NA	NA	NA	NA	NA	ns	NA	NA	NA	NA	NA	ns	NA	NA	NA	NA	NA	ns	NA	NA	NA	NA	NA	ns	NA	NA	NA	NA	NA	ns
Gm29152	0	NA	NA	NA	NA	NA	ns	NA	NA	NA	NA	NA	ns	NA	NA	NA	NA	NA	ns	NA	NA	NA	NA	NA	ns	NA	NA	NA	NA	NA	ns	NA	NA	NA	NA	NA	ns	NA	NA	NA	NA	NA	ns	NA	NA	NA	NA	NA	ns
2810408I11Rik	66.3348	0.838071	1.06873	0.784173	0.432939	0.999953	ns	1.11076	1.06862	1.03943	0.298603	0.999965	ns	-1.14776	1.07629	-1.0664	0.286243	0.999875	ns	1.50453	1.07205	1.40341	0.160494	0.999999	ns	-0.758502	1.07837	-0.703376	0.481822	0.999786	ns	-0.180029	1.0717	-0.167985	0.866595	0.999878	ns	0.653393	1.06815	0.611706	0.540733	0.999647	ns	-2.08223	1.09262	-1.90572	0.0566869	0.437412	ns
Ccnyl1	1131.99	-0.175771	0.239105	-0.735119	0.462267	0.999953	ns	-0.090499	0.239276	-0.37822	0.705267	0.999965	ns	0.101023	0.23866	0.42329	0.672083	0.999875	ns	-0.0739905	0.240462	-0.307702	0.758309	0.999999	ns	-0.0784949	0.239993	-0.327071	0.743614	0.999786	ns	-0.166249	0.238904	-0.695883	0.486502	0.999878	ns	0.162462	0.238571	0.680978	0.495886	0.999647	ns	0.464186	0.239769	1.93597	0.0528712	0.428139	ns
Fzd5	429.966	-0.108531	0.440376	-0.24645	0.805334	0.999953	ns	-0.689387	0.441823	-1.56032	0.118684	0.999965	ns	0.641505	0.439362	1.46008	0.144268	0.964175	ns	0.207743	0.442332	0.469654	0.638602	0.999999	ns	0.00711899	0.441992	0.0161066	0.987149	0.999786	ns	0.159603	0.439812	0.362889	0.716688	0.999878	ns	-0.123855	0.439973	-0.281507	0.778322	0.999647	ns	-0.46098	0.443185	-1.04015	0.29827	0.762518	ns
Plekhm3	238.602	0.120102	0.544517	0.220566	0.825431	0.999953	ns	0.510042	0.544307	0.937048	0.348734	0.999965	ns	0.0404455	0.544142	0.0743289	0.940749	0.999875	ns	0.143678	0.547866	0.26225	0.793129	0.999999	ns	-0.501407	0.548452	-0.914221	0.360601	0.999786	ns	0.318459	0.543763	0.585657	0.558106	0.999878	ns	-0.00177355	0.544184	-0.0032591	0.9974	0.999647	ns	-0.58485	0.549724	-1.0639	0.287375	0.752384	ns
Akr1cl	0	NA	NA	NA	NA	NA	ns	NA	NA	NA	NA	NA	ns	NA	NA	NA	NA	NA	ns	NA	NA	NA	NA	NA	ns	NA	NA	NA	NA	NA	ns	NA	NA	NA	NA	NA	ns	NA	NA	NA	NA	NA	ns	NA	NA	NA	NA	NA	ns
Cryge	0	NA	NA	NA	NA	NA	ns	NA	NA	NA	NA	NA	ns	NA	NA	NA	NA	NA	ns	NA	NA	NA	NA	NA	ns	NA	NA	NA	NA	NA	ns	NA	NA	NA	NA	NA	ns	NA	NA	NA	NA	NA	ns	NA	NA	NA	NA	NA	ns
Crygd	0	NA	NA	NA	NA	NA	ns	NA	NA	NA	NA	NA	ns	NA	NA	NA	NA	NA	ns	NA	NA	NA	NA	NA	ns	NA	NA	NA	NA	NA	ns	NA	NA	NA	NA	NA	ns	NA	NA	NA	NA	NA	ns	NA	NA	NA	NA	NA	ns
Crygc	0	NA	NA	NA	NA	NA	ns	NA	NA	NA	NA	NA	ns	NA	NA	NA	NA	NA	ns	NA	NA	NA	NA	NA	ns	NA	NA	NA	NA	NA	ns	NA	NA	NA	NA	NA	ns	NA	NA	NA	NA	NA	ns	NA	NA	NA	NA	NA	ns
Crygb	0	NA	NA	NA	NA	NA	ns	NA	NA	NA	NA	NA	ns	NA	NA	NA	NA	NA	ns	NA	NA	NA	NA	NA	ns	NA	NA	NA	NA	NA	ns	NA	NA	NA	NA	NA	ns	NA	NA	NA	NA	NA	ns	NA	NA	NA	NA	NA	ns
Cryga	0	NA	NA	NA	NA	NA	ns	NA	NA	NA	NA	NA	ns	NA	NA	NA	NA	NA	ns	NA	NA	NA	NA	NA	ns	NA	NA	NA	NA	NA	ns	NA	NA	NA	NA	NA	ns	NA	NA	NA	NA	NA	ns	NA	NA	NA	NA	NA	ns
D630023F18Rik	0	NA	NA	NA	NA	NA	ns	NA	NA	NA	NA	NA	ns	NA	NA	NA	NA	NA	ns	NA	NA	NA	NA	NA	ns	NA	NA	NA	NA	NA	ns	NA	NA	NA	NA	NA	ns	NA	NA	NA	NA	NA	ns	NA	NA	NA	NA	NA	ns
Idh1	876.31	0.135003	0.185255	0.728739	0.466161	0.999953	ns	-0.0988102	0.18601	-0.531209	0.595274	0.999965	ns	-0.23096	0.185369	-1.24595	0.212784	0.999875	ns	-0.0545188	0.187275	-0.291116	0.770963	0.999999	ns	0.127765	0.186222	0.686086	0.492659	0.999786	ns	0.0222974	0.185105	0.120458	0.90412	0.999878	ns	0.310769	0.184666	1.68287	0.0924002	0.999647	ns	-0.108664	0.187057	-0.580914	0.561298	0.9338	ns
Pikfyve	650.012	-0.00911296	0.520758	-0.0174994	0.986038	0.999953	ns	0.215244	0.520798	0.413297	0.679389	0.999965	ns	0.0284002	0.520515	0.0545617	0.956488	0.999875	ns	0.323752	0.522877	0.619175	0.535801	0.999999	ns	0.221609	0.522623	0.424033	0.671542	0.999786	ns	-0.100849	0.52061	-0.193713	0.8464	0.999878	ns	0.068364	0.520491	0.131345	0.895502	0.999647	ns	0.239438	0.522871	0.45793	0.647003	0.971603	ns
Pth2r	0	NA	NA	NA	NA	NA	ns	NA	NA	NA	NA	NA	ns	NA	NA	NA	NA	NA	ns	NA	NA	NA	NA	NA	ns	NA	NA	NA	NA	NA	ns	NA	NA	NA	NA	NA	ns	NA	NA	NA	NA	NA	ns	NA	NA	NA	NA	NA	ns
Crygf	0	NA	NA	NA	NA	NA	ns	NA	NA	NA	NA	NA	ns	NA	NA	NA	NA	NA	ns	NA	NA	NA	NA	NA	ns	NA	NA	NA	NA	NA	ns	NA	NA	NA	NA	NA	ns	NA	NA	NA	NA	NA	ns	NA	NA	NA	NA	NA	ns
Map2	25.2861	-0.257803	1.40187	-0.1839	0.854092	0.999953	ns	4.40112	1.297	3.39332	0.000690518	0.120528	ns	-0.933459	1.40312	-0.665273	0.505876	0.999875	ns	-1.27648	1.54303	-0.827254	0.408093	0.999999	ns	3.20976	1.35135	2.37522	0.0175386	0.496427	ns	-1.64485	1.40688	-1.16915	0.242344	0.999878	ns	-1.14756	1.40214	-0.818429	0.413112	0.999647	ns	-0.945938	1.53829	-0.614929	0.538602	0.922974	ns
Gm10558	0.0543143	-0.260601	4.78625	-0.0544478	0.956578	0.999953	ns	-0.0225126	4.78625	-0.00470359	0.996247	NA	ns	-0.450762	4.78625	-0.0941784	0.924967	NA	ns	0.227293	4.80278	0.0473254	0.962254	0.999999	ns	1.70273	4.77572	0.356539	0.721437	NA	ns	-0.256664	4.78625	-0.0536253	0.957234	NA	ns	-0.786236	4.78625	-0.16427	0.869519	NA	ns	-0.138739	4.80278	-0.0288872	0.976955	NA	ns
Unc80	3.22322	1.83548	4.67855	0.392318	0.694823	0.999953	ns	-0.161817	4.69544	-0.0344627	0.972508	0.999965	ns	0.32693	4.69008	0.0697066	0.944427	0.999875	ns	-0.982645	4.76491	-0.206225	0.836615	0.999999	ns	0.439327	4.74708	0.0925469	0.926264	0.999786	ns	-3.33297	4.77331	-0.698251	0.48502	0.999878	ns	2.50762	4.65798	0.538349	0.590336	0.999647	ns	0.356817	4.74587	0.0751848	0.940068	0.994088	ns
Rpe	908.745	-0.00508561	0.214631	-0.0236947	0.981096	0.999953	ns	0.0880206	0.214817	0.409747	0.681992	0.999965	ns	0.087196	0.214263	0.406958	0.684039	0.999875	ns	-0.26645	0.216546	-1.23045	0.218528	0.999999	ns	-0.0660745	0.215567	-0.306514	0.759213	0.999786	ns	0.205537	0.214228	0.959431	0.337342	0.999878	ns	0.0569341	0.214188	0.265814	0.790382	0.999647	ns	0.151423	0.215602	0.702325	0.482476	0.892128	ns
Kansl1l	1873.77	-0.151076	0.175141	-0.862594	0.388361	0.999953	ns	-0.222212	0.175433	-1.26665	0.205282	0.999965	ns	0.0609503	0.1748	0.348685	0.727326	0.999875	ns	-0.0483727	0.176227	-0.274491	0.783707	0.999999	ns	-0.160137	0.175923	-0.910269	0.362681	0.999786	ns	-0.217907	0.175012	-1.2451	0.213095	0.999878	ns	0.0173009	0.174794	0.0989786	0.921155	0.999647	ns	-0.00963987	0.176043	-0.0547587	0.956331	0.996038	ns
Acadl	3766.3	0.154529	0.121361	1.27329	0.202914	0.999953	ns	0.0593922	0.12154	0.488663	0.625081	0.999965	ns	0.0405955	0.12129	0.334697	0.737854	0.999875	ns	-0.064264	0.122256	-0.525651	0.599131	0.999999	ns	0.152507	0.121869	1.25139	0.21079	0.966139	ns	0.204012	0.121249	1.68259	0.0924553	0.859154	ns	0.103176	0.121234	0.851047	0.394743	0.999647	ns	-0.363048	0.12234	-2.96753	0.00300206	0.110666	ns
Myl1	0.610262	0.779102	4.711	0.165379	0.868645	0.999953	ns	0.199109	4.7249	0.0421403	0.966387	NA	ns	-2.14678	4.77786	-0.449317	0.653203	NA	ns	-0.661398	4.80082	-0.137768	0.890424	0.999999	ns	0.218837	4.76667	0.0459098	0.963382	NA	ns	-0.120519	4.73537	-0.0254508	0.979695	0.999878	ns	1.10194	4.69875	0.234517	0.814584	NA	ns	-0.711477	4.77489	-0.149004	0.881551	NA	ns
Lancl1	808.138	0.00660125	0.140785	0.0468888	0.962602	0.999953	ns	0.135653	0.141005	0.962044	0.336027	0.999965	ns	0.0368317	0.140287	0.262545	0.792901	0.999875	ns	-0.426019	0.143679	-2.96508	0.00302608	0.162863	ns	0.113044	0.141191	0.800643	0.423339	0.999786	ns	0.183849	0.140214	1.31121	0.189788	0.999878	ns	-0.0231474	0.140142	-0.165171	0.86881	0.999647	ns	-0.162378	0.142186	-1.14201	0.25345	0.722976	ns
Cps1	0	NA	NA	NA	NA	NA	ns	NA	NA	NA	NA	NA	ns	NA	NA	NA	NA	NA	ns	NA	NA	NA	NA	NA	ns	NA	NA	NA	NA	NA	ns	NA	NA	NA	NA	NA	ns	NA	NA	NA	NA	NA	ns	NA	NA	NA	NA	NA	ns
Gm15668	0	NA	NA	NA	NA	NA	ns	NA	NA	NA	NA	NA	ns	NA	NA	NA	NA	NA	ns	NA	NA	NA	NA	NA	ns	NA	NA	NA	NA	NA	ns	NA	NA	NA	NA	NA	ns	NA	NA	NA	NA	NA	ns	NA	NA	NA	NA	NA	ns
Gm15669	0	NA	NA	NA	NA	NA	ns	NA	NA	NA	NA	NA	ns	NA	NA	NA	NA	NA	ns	NA	NA	NA	NA	NA	ns	NA	NA	NA	NA	NA	ns	NA	NA	NA	NA	NA	ns	NA	NA	NA	NA	NA	ns	NA	NA	NA	NA	NA	ns
Gm15671	0	NA	NA	NA	NA	NA	ns	NA	NA	NA	NA	NA	ns	NA	NA	NA	NA	NA	ns	NA	NA	NA	NA	NA	ns	NA	NA	NA	NA	NA	ns	NA	NA	NA	NA	NA	ns	NA	NA	NA	NA	NA	ns	NA	NA	NA	NA	NA	ns
Erbb4	0.112153	2.85361	4.69789	0.607424	0.54357	0.999953	ns	-0.128845	4.78518	-0.0269259	0.978519	NA	ns	-0.557094	4.78518	-0.116421	0.907319	NA	ns	0.0472142	4.80171	0.00983278	0.992155	0.999999	ns	-0.445915	4.80171	-0.0928659	0.92601	NA	ns	-0.362997	4.78518	-0.0758585	0.939532	NA	ns	-0.892568	4.78518	-0.186528	0.852031	NA	ns	-0.318818	4.80171	-0.0663968	0.947062	NA	ns
Gm16076	0	NA	NA	NA	NA	NA	ns	NA	NA	NA	NA	NA	ns	NA	NA	NA	NA	NA	ns	NA	NA	NA	NA	NA	ns	NA	NA	NA	NA	NA	ns	NA	NA	NA	NA	NA	ns	NA	NA	NA	NA	NA	ns	NA	NA	NA	NA	NA	ns
Gm28497	0	NA	NA	NA	NA	NA	ns	NA	NA	NA	NA	NA	ns	NA	NA	NA	NA	NA	ns	NA	NA	NA	NA	NA	ns	NA	NA	NA	NA	NA	ns	NA	NA	NA	NA	NA	ns	NA	NA	NA	NA	NA	ns	NA	NA	NA	NA	NA	ns
Gm29113	0.377468	-1.24122	4.78241	-0.259539	0.795219	0.999953	ns	0.934568	4.74146	0.197106	0.843745	NA	ns	2.51642	4.67875	0.537839	0.590688	NA	ns	-0.39943	4.80087	-0.0831994	0.933693	0.999999	ns	0.709072	4.77871	0.148381	0.882042	NA	ns	0.654149	4.75346	0.137615	0.890544	0.999878	ns	-1.76686	4.78241	-0.369449	0.711793	NA	ns	-0.765462	4.80087	-0.159442	0.87332	NA	ns
Gm29114	0.132319	-0.552339	4.78513	-0.115428	0.908106	0.999953	ns	1.96199	4.74098	0.413836	0.678994	NA	ns	-0.742499	4.78513	-0.155168	0.876689	NA	ns	0.059877	4.80254	0.0124678	0.990052	0.999999	ns	1.38743	4.77866	0.290338	0.771558	NA	ns	-0.548402	4.78513	-0.114605	0.908758	NA	ns	-1.07797	4.78513	-0.225276	0.821765	NA	ns	-0.306155	4.80254	-0.0637485	0.94917	NA	ns
Ikzf2	205.17	-0.0630575	0.31714	-0.198832	0.842394	0.999953	ns	0.0037427	0.31792	0.0117725	0.990607	0.999965	ns	-0.316769	0.317029	-0.999181	0.317707	0.999875	ns	-0.00491522	0.32095	-0.0153146	0.987781	0.999999	ns	-0.354175	0.320478	-1.10515	0.269096	0.991869	ns	0.107363	0.31576	0.340016	0.733844	0.999878	ns	0.914929	0.313647	2.91707	0.00353341	0.214553	ns	0.0415403	0.31995	0.129834	0.896698	0.989556	ns
Gm29112	0	NA	NA	NA	NA	NA	ns	NA	NA	NA	NA	NA	ns	NA	NA	NA	NA	NA	ns	NA	NA	NA	NA	NA	ns	NA	NA	NA	NA	NA	ns	NA	NA	NA	NA	NA	ns	NA	NA	NA	NA	NA	ns	NA	NA	NA	NA	NA	ns
Gm28112	3.3074	-0.167578	3.6254	-0.0462232	0.963132	0.999953	ns	0.115759	3.6235	0.0319466	0.974515	0.999965	ns	-3.10401	3.71033	-0.836586	0.402826	0.999875	ns	2.4955	3.63623	0.68629	0.49253	0.999999	ns	0.733122	3.6801	0.199213	0.842096	0.999786	ns	2.87685	3.56771	0.806358	0.420036	0.999878	ns	-3.26677	3.69411	-0.884317	0.376525	0.999647	ns	0.238443	3.68041	0.0647869	0.948344	0.994361	ns
Spag16	0	NA	NA	NA	NA	NA	ns	NA	NA	NA	NA	NA	ns	NA	NA	NA	NA	NA	ns	NA	NA	NA	NA	NA	ns	NA	NA	NA	NA	NA	ns	NA	NA	NA	NA	NA	ns	NA	NA	NA	NA	NA	ns	NA	NA	NA	NA	NA	ns
Vwc2l	0.0848533	-0.316877	4.78571	-0.0662131	0.947208	0.999953	ns	-0.0787883	4.78571	-0.0164633	0.986865	NA	ns	-0.507038	4.78571	-0.105948	0.915623	NA	ns	0.185239	4.80235	0.0385726	0.969231	0.999999	ns	-0.30789	4.80235	-0.0641123	0.948881	NA	ns	-0.31294	4.78571	-0.0653906	0.947863	NA	ns	-0.842512	4.78571	-0.176047	0.860257	NA	ns	-0.180793	4.80235	-0.0376468	0.969969	NA	ns
Bard1	36.0496	-1.34408	1.34961	-0.995904	0.319297	0.999953	ns	0.09993	1.33926	0.0746156	0.940521	0.999965	ns	-0.247864	1.3381	-0.185236	0.853044	0.999875	ns	0.924774	1.34208	0.689061	0.490785	0.999999	ns	-2.1547	1.36988	-1.57292	0.115738	0.882318	ns	0.262304	1.33591	0.196348	0.844338	0.999878	ns	0.913095	1.33355	0.68471	0.493527	0.999647	ns	0.88174	1.34169	0.657188	0.51106	0.907171	ns
Abca12	0.668918	4.23392	4.66362	0.907862	0.363951	0.999953	ns	-0.141236	4.78473	-0.029518	0.976451	NA	ns	-0.569485	4.78473	-0.119021	0.905258	NA	ns	-0.285472	4.80094	-0.0594616	0.952584	0.999999	ns	-0.778601	4.80094	-0.162177	0.871167	NA	ns	-0.375388	4.78473	-0.0784554	0.937466	0.999878	ns	-0.904959	4.78473	-0.189135	0.849987	NA	ns	-0.651504	4.80094	-0.135703	0.892056	NA	ns
Atic	337.542	0.340163	0.268002	1.26926	0.204349	0.999953	ns	0.0518422	0.269237	0.192552	0.84731	0.999965	ns	0.210375	0.26776	0.785684	0.432053	0.999875	ns	0.259008	0.270409	0.957839	0.338144	0.999999	ns	-0.171351	0.270266	-0.634008	0.526075	0.999786	ns	0.179366	0.268005	0.669264	0.503327	0.999878	ns	-0.17663	0.268238	-0.658481	0.510229	0.999647	ns	-0.257947	0.271157	-0.951282	0.341461	0.795981	ns
Fn1	25726.4	0.0669982	0.138197	0.484804	0.627816	0.999953	ns	0.202396	0.138205	1.46446	0.143067	0.999965	ns	0.570789	0.138156	4.13147	3.60449e-05	0.00609395	Up	-0.00891638	0.138724	-0.0642741	0.948752	0.999999	ns	-0.15757	0.1387	-1.13605	0.255936	0.984859	ns	-0.47281	0.138218	-3.42076	0.000624468	0.089396	ns	-0.0829218	0.138185	-0.600078	0.548454	0.999647	ns	-0.120449	0.138721	-0.868285	0.385238	0.827653	ns
Apol7d	83.7485	-0.0783877	1.0886	-0.0720076	0.942596	0.999953	ns	0.423941	1.08789	0.389692	0.696764	0.999965	ns	0.434017	1.08665	0.399408	0.689593	0.999875	ns	0.217783	1.09354	0.199154	0.842143	0.999999	ns	-0.306333	1.09378	-0.280067	0.779426	0.999786	ns	-0.0501492	1.08791	-0.0460968	0.963233	0.999878	ns	0.0648137	1.08725	0.0596126	0.952464	0.999647	ns	-2.63099	1.1165	-2.35647	0.0184497	0.278288	ns
Gm8883	0	NA	NA	NA	NA	NA	ns	NA	NA	NA	NA	NA	ns	NA	NA	NA	NA	NA	ns	NA	NA	NA	NA	NA	ns	NA	NA	NA	NA	NA	ns	NA	NA	NA	NA	NA	ns	NA	NA	NA	NA	NA	ns	NA	NA	NA	NA	NA	ns
Gm28818	3.88503	-3.86364	4.78233	-0.807899	0.419149	0.999953	ns	-3.35566	4.78233	-0.70168	0.482879	0.999965	ns	-4.42355	4.78233	-0.924979	0.354977	0.999875	ns	-6.06676	4.79825	-1.26437	0.206098	0.999999	ns	-6.75506	4.79825	-1.40782	0.159185	0.930037	ns	-4.58398	4.78233	-0.958524	0.337799	0.999878	ns	16.6374	4.65594	3.57336	0.00035243	0.0417991	ns	-6.12991	4.79825	-1.27753	0.201415	0.672449	ns
4933417E11Rik	0	NA	NA	NA	NA	NA	ns	NA	NA	NA	NA	NA	ns	NA	NA	NA	NA	NA	ns	NA	NA	NA	NA	NA	ns	NA	NA	NA	NA	NA	ns	NA	NA	NA	NA	NA	ns	NA	NA	NA	NA	NA	ns	NA	NA	NA	NA	NA	ns
4930556G22Rik	0	NA	NA	NA	NA	NA	ns	NA	NA	NA	NA	NA	ns	NA	NA	NA	NA	NA	ns	NA	NA	NA	NA	NA	ns	NA	NA	NA	NA	NA	ns	NA	NA	NA	NA	NA	ns	NA	NA	NA	NA	NA	ns	NA	NA	NA	NA	NA	ns
Gm4319	0	NA	NA	NA	NA	NA	ns	NA	NA	NA	NA	NA	ns	NA	NA	NA	NA	NA	ns	NA	NA	NA	NA	NA	ns	NA	NA	NA	NA	NA	ns	NA	NA	NA	NA	NA	ns	NA	NA	NA	NA	NA	ns	NA	NA	NA	NA	NA	ns
Mreg	9.19397	-1.37812	2.07709	-0.663486	0.507019	0.999953	ns	-1.58632	2.08089	-0.762328	0.445864	0.999965	ns	4.11794	1.96723	2.09327	0.036325	0.606929	ns	-0.606029	2.17054	-0.279207	0.780086	0.999999	ns	-2.02503	2.18163	-0.928222	0.353293	0.999786	ns	-0.570284	2.05705	-0.277235	0.7816	0.999878	ns	-1.40735	2.07129	-0.679456	0.496849	0.999647	ns	-2.21536	2.1792	-1.01659	0.309348	0.771754	ns
Pecr	132.856	0.251724	0.890209	0.282769	0.777354	0.999953	ns	0.612123	0.890006	0.687774	0.491595	0.999965	ns	0.712487	0.889174	0.80129	0.422964	0.999875	ns	0.0940233	0.894793	0.105078	0.916314	0.999999	ns	0.500854	0.893035	0.560845	0.574903	0.999786	ns	0.169638	0.890072	0.190589	0.848847	0.999878	ns	0.357936	0.889436	0.402431	0.687367	0.999647	ns	-0.267087	0.895068	-0.298398	0.765399	0.988498	ns
Tmem169	0.619393	2.05495	4.69269	0.437905	0.661455	0.999953	ns	1.59592	4.711	0.338764	0.734788	NA	ns	-1.84608	4.77993	-0.386216	0.699337	NA	ns	-0.59461	4.80074	-0.123858	0.901428	0.999999	ns	-1.08774	4.80074	-0.226577	0.820752	NA	ns	-1.65199	4.77993	-0.345609	0.729637	0.999878	ns	1.45776	4.7025	0.309996	0.756564	NA	ns	-0.862008	4.79092	-0.179925	0.857211	NA	ns
Xrcc5	131.823	0.561965	0.784038	0.716758	0.473523	0.999953	ns	0.514694	0.784607	0.65599	0.511831	0.999965	ns	-0.321172	0.785251	-0.409005	0.682536	0.999875	ns	0.627555	0.787955	0.796435	0.425779	0.999999	ns	-1.09519	0.792192	-1.38248	0.166823	0.936816	ns	-0.43491	0.785666	-0.553557	0.579882	0.999878	ns	0.313482	0.783885	0.399908	0.689225	0.999647	ns	-0.563678	0.791102	-0.712522	0.476141	0.887519	ns
March4	0.242964	-0.753357	4.78383	-0.15748	0.874867	0.999953	ns	2.54552	4.70858	0.540614	0.588773	NA	ns	-0.943517	4.78383	-0.197231	0.843647	NA	ns	-0.0660011	4.80163	-0.0137456	0.989033	0.999999	ns	-0.55913	4.80163	-0.116446	0.907299	NA	ns	-0.74942	4.78383	-0.156657	0.875515	NA	ns	-1.27899	4.78383	-0.267357	0.789194	NA	ns	2.11269	4.7441	0.445331	0.656081	NA	ns
Smarcal1	416.999	-0.102694	0.224855	-0.456711	0.647878	0.999953	ns	-0.158637	0.225831	-0.702457	0.482394	0.999965	ns	-0.120459	0.224151	-0.537399	0.590992	0.999875	ns	0.0813597	0.22731	0.357925	0.7204	0.999999	ns	0.572327	0.224851	2.54536	0.0109166	0.405504	ns	-0.182036	0.224375	-0.811302	0.417192	0.999878	ns	-0.228047	0.224335	-1.01655	0.309368	0.999647	ns	0.401073	0.225952	1.77504	0.0758916	0.488158	ns
Gm39662	0.274262	-1.00074	4.78286	-0.209234	0.834266	0.999953	ns	1.47342	4.73439	0.311215	0.755637	NA	ns	1.52834	4.72365	0.323549	0.746279	NA	ns	-0.194531	4.80169	-0.040513	0.967684	0.999999	ns	-0.68766	4.80169	-0.143212	0.886123	NA	ns	-0.996801	4.78286	-0.208411	0.834908	NA	ns	-1.52637	4.78286	-0.319134	0.749625	NA	ns	1.84068	4.74786	0.387687	0.698248	NA	ns
Ankar	0.257363	-0.964679	4.78308	-0.201686	0.840162	0.999953	ns	1.21799	4.74358	0.256766	0.797359	NA	ns	1.58099	4.72237	0.334788	0.737785	NA	ns	-0.176148	4.80169	-0.0366845	0.970737	0.999999	ns	-0.669277	4.80169	-0.139384	0.889147	NA	ns	-0.960743	4.78308	-0.200863	0.840806	NA	ns	-1.49031	4.78308	-0.311581	0.755359	NA	ns	1.88013	4.74727	0.396044	0.692073	NA	ns
Rpl37a	92148.7	-0.137364	0.176897	-0.77652	0.437442	0.999953	ns	-0.229884	0.176902	-1.2995	0.193774	0.999965	ns	0.206839	0.17689	1.16931	0.242278	0.999875	ns	0.14543	0.177504	0.819303	0.412614	0.999999	ns	0.115206	0.177497	0.649059	0.5163	0.999786	ns	-0.245517	0.176898	-1.38791	0.165165	0.994393	ns	0.105067	0.176888	0.593975	0.552529	0.999647	ns	0.107826	0.177499	0.607473	0.543537	0.924893	ns
Igfbp2	8.35532	1.85199	2.80797	0.659547	0.509545	0.999953	ns	1.12956	2.82485	0.399866	0.689255	0.999965	ns	2.13016	2.80246	0.760101	0.447194	0.999875	ns	-3.83512	3.02884	-1.2662	0.20544	0.999999	ns	1.11671	2.8222	0.395689	0.692335	0.999786	ns	-3.69041	3.02041	-1.22182	0.221775	0.999878	ns	1.74621	2.8021	0.623178	0.533168	0.999647	ns	-4.20116	3.02884	-1.38705	0.165425	0.630708	ns
Igfbp5	4.43696	1.592	4.23799	0.375649	0.707178	0.999953	ns	-0.749341	4.30039	-0.17425	0.861669	0.999965	ns	-3.37074	4.36187	-0.772775	0.439656	0.999875	ns	4.58922	4.22994	1.08494	0.277949	0.999999	ns	-1.09017	4.34721	-0.250774	0.801989	0.999786	ns	-0.235489	4.29083	-0.054882	0.956232	0.999878	ns	3.75709	4.21036	0.892343	0.372209	0.999647	ns	-2.22387	4.36278	-0.509737	0.610236	0.957633	ns
1700027A15Rik	0	NA	NA	NA	NA	NA	ns	NA	NA	NA	NA	NA	ns	NA	NA	NA	NA	NA	ns	NA	NA	NA	NA	NA	ns	NA	NA	NA	NA	NA	ns	NA	NA	NA	NA	NA	ns	NA	NA	NA	NA	NA	ns	NA	NA	NA	NA	NA	ns
Tnp1	0	NA	NA	NA	NA	NA	ns	NA	NA	NA	NA	NA	ns	NA	NA	NA	NA	NA	ns	NA	NA	NA	NA	NA	ns	NA	NA	NA	NA	NA	ns	NA	NA	NA	NA	NA	ns	NA	NA	NA	NA	NA	ns	NA	NA	NA	NA	NA	ns
Gm29185	0	NA	NA	NA	NA	NA	ns	NA	NA	NA	NA	NA	ns	NA	NA	NA	NA	NA	ns	NA	NA	NA	NA	NA	ns	NA	NA	NA	NA	NA	ns	NA	NA	NA	NA	NA	ns	NA	NA	NA	NA	NA	ns	NA	NA	NA	NA	NA	ns
Pinc	0	NA	NA	NA	NA	NA	ns	NA	NA	NA	NA	NA	ns	NA	NA	NA	NA	NA	ns	NA	NA	NA	NA	NA	ns	NA	NA	NA	NA	NA	ns	NA	NA	NA	NA	NA	ns	NA	NA	NA	NA	NA	ns	NA	NA	NA	NA	NA	ns
D530049I02Rik	0	NA	NA	NA	NA	NA	ns	NA	NA	NA	NA	NA	ns	NA	NA	NA	NA	NA	ns	NA	NA	NA	NA	NA	ns	NA	NA	NA	NA	NA	ns	NA	NA	NA	NA	NA	ns	NA	NA	NA	NA	NA	ns	NA	NA	NA	NA	NA	ns
C530043A13Rik	0	NA	NA	NA	NA	NA	ns	NA	NA	NA	NA	NA	ns	NA	NA	NA	NA	NA	ns	NA	NA	NA	NA	NA	ns	NA	NA	NA	NA	NA	ns	NA	NA	NA	NA	NA	ns	NA	NA	NA	NA	NA	ns	NA	NA	NA	NA	NA	ns
Gm29186	0	NA	NA	NA	NA	NA	ns	NA	NA	NA	NA	NA	ns	NA	NA	NA	NA	NA	ns	NA	NA	NA	NA	NA	ns	NA	NA	NA	NA	NA	ns	NA	NA	NA	NA	NA	ns	NA	NA	NA	NA	NA	ns	NA	NA	NA	NA	NA	ns
6030407O03Rik	0.864818	-2.06001	4.77366	-0.431536	0.666079	0.999953	ns	0.948016	4.70565	0.201463	0.840336	0.999965	ns	1.19365	4.70032	0.25395	0.799534	NA	ns	-0.560326	4.7933	-0.116898	0.906941	0.999999	ns	1.20076	4.75392	0.252584	0.80059	NA	ns	-0.274584	4.73017	-0.0580496	0.953709	0.999878	ns	-2.58798	4.77385	-0.542116	0.587738	0.999647	ns	0.886936	4.75315	0.186599	0.851975	NA	ns
Gm29183	0.581318	-0.992831	4.78298	-0.207576	0.83556	0.999953	ns	-0.754743	4.78298	-0.157798	0.874616	NA	ns	-1.18299	4.78298	-0.247334	0.80465	NA	ns	3.76003	4.68871	0.801933	0.422592	0.999999	ns	-0.744846	4.79963	-0.155188	0.876673	NA	ns	-0.988895	4.78298	-0.206753	0.836203	0.999878	ns	-1.51847	4.78298	-0.317473	0.750885	NA	ns	-0.617749	4.79963	-0.128707	0.897589	NA	ns
Tns1	13341.4	-0.170449	0.161489	-1.05549	0.291203	0.999953	ns	0.210758	0.161474	1.30521	0.191822	0.999965	ns	0.363245	0.161416	2.25037	0.0244256	0.515073	ns	-0.0696596	0.162099	-0.429734	0.667389	0.999999	ns	0.0428628	0.162029	0.264538	0.791365	0.999786	ns	-0.419691	0.161497	-2.59876	0.00935622	0.418857	ns	-0.213097	0.161454	-1.31987	0.18688	0.999647	ns	0.255214	0.162033	1.57508	0.115238	0.559246	ns
Rufy4	0.704836	-1.42707	4.78113	-0.29848	0.765337	0.999953	ns	1.00398	4.72565	0.212453	0.831754	NA	ns	-1.61723	4.78113	-0.338253	0.735173	NA	ns	2.95314	4.71331	0.626553	0.530952	0.999999	ns	-0.785505	4.80083	-0.163619	0.870031	NA	ns	-1.42313	4.78113	-0.297656	0.765965	0.999878	ns	-1.95271	4.78113	-0.408419	0.682966	NA	ns	2.05499	4.7401	0.433533	0.664628	NA	ns
Cxcr2	45.5802	0.73326	1.29254	0.567302	0.570509	0.999953	ns	1.84982	1.29	1.43397	0.15158	0.999965	ns	0.308174	1.29328	0.238288	0.811658	0.999875	ns	-0.350058	1.3064	-0.267956	0.788733	0.999999	ns	1.09233	1.296	0.842846	0.399315	0.999786	ns	0.510602	1.293	0.394899	0.692918	0.999878	ns	1.55976	1.28927	1.2098	0.226355	0.999647	ns	-1.78428	1.32033	-1.35139	0.17657	0.645051	ns
Cxcr1	0	NA	NA	NA	NA	NA	ns	NA	NA	NA	NA	NA	ns	NA	NA	NA	NA	NA	ns	NA	NA	NA	NA	NA	ns	NA	NA	NA	NA	NA	ns	NA	NA	NA	NA	NA	ns	NA	NA	NA	NA	NA	ns	NA	NA	NA	NA	NA	ns
Arpc2	19280.3	0.0443697	0.115769	0.38326	0.701527	0.999953	ns	-0.123402	0.115814	-1.06552	0.286639	0.999965	ns	-0.00593107	0.115751	-0.0512399	0.959134	0.999875	ns	-0.0567771	0.116234	-0.488474	0.625214	0.999999	ns	0.06849	0.116166	0.589589	0.555466	0.999786	ns	0.116277	0.11575	1.00456	0.315109	0.999878	ns	-0.0758978	0.115744	-0.655739	0.511992	0.999647	ns	-0.0518403	0.116199	-0.446132	0.655502	0.975664	ns
Gpbar1	2.02875	-2.74297	4.19694	-0.653565	0.513392	0.999953	ns	-0.437049	4.13352	-0.105733	0.915794	0.999965	ns	0.387659	4.11891	0.0941168	0.925016	0.999875	ns	-0.948786	4.2074	-0.225504	0.821587	0.999999	ns	-0.404978	4.18479	-0.0967738	0.922906	0.999786	ns	2.94198	4.06789	0.723221	0.469544	0.999878	ns	0.126267	4.11568	0.0306795	0.975525	0.999647	ns	0.255572	4.17589	0.0612018	0.951198	0.995188	ns
Aamp	5261.54	-0.0301282	0.141766	-0.21252	0.831701	0.999953	ns	0.0351974	0.141822	0.24818	0.803995	0.999965	ns	0.0233731	0.141682	0.164969	0.868968	0.999875	ns	-0.0674641	0.142443	-0.473621	0.63577	0.999999	ns	0.153452	0.142214	1.07903	0.280576	0.995647	ns	-0.172223	0.141762	-1.21487	0.224414	0.999878	ns	0.0900865	0.141632	0.636059	0.524738	0.999647	ns	-0.0317924	0.142334	-0.223364	0.823252	0.988498	ns
Gm28364	0.30845	-0.614504	4.78451	-0.128436	0.897804	0.999953	ns	-0.376416	4.78451	-0.0786739	0.937292	NA	ns	-0.804665	4.78451	-0.168181	0.866441	NA	ns	-0.175261	4.80093	-0.0365056	0.970879	0.999999	ns	-0.66839	4.80093	-0.139221	0.889275	NA	ns	-0.610568	4.78451	-0.127614	0.898455	NA	ns	4.20816	4.65606	0.903804	0.3661	NA	ns	-0.541293	4.80093	-0.112748	0.910231	NA	ns
Pnkd	5001.32	0.0813329	0.110039	0.73913	0.459828	0.999953	ns	-0.175575	0.110262	-1.59235	0.111305	0.999965	ns	-0.0647391	0.109997	-0.588553	0.556161	0.999875	ns	0.0122795	0.110688	0.110938	0.911666	0.999999	ns	0.0648782	0.110452	0.58739	0.556942	0.999786	ns	0.160144	0.109952	1.4565	0.145256	0.957157	ns	0.0697311	0.109909	0.634444	0.525791	0.999647	ns	0.0297066	0.110561	0.26869	0.788169	0.988498	ns
Tmbim1	2551.89	-0.213914	0.200765	-1.06549	0.286653	0.999953	ns	-0.288122	0.200932	-1.43393	0.151593	0.999965	ns	0.258475	0.200477	1.2893	0.197293	0.999875	ns	-0.213955	0.201699	-1.06076	0.288797	0.999999	ns	0.103627	0.201284	0.514831	0.606671	0.999786	ns	-0.191757	0.200702	-0.955432	0.339359	0.999878	ns	0.0157208	0.20049	0.0784118	0.9375	0.999647	ns	0.143526	0.201339	0.712854	0.475936	0.887463	ns
Gm29358	76.5434	-0.297229	1.15997	-0.256239	0.797766	0.999953	ns	-0.0138629	1.15977	-0.0119532	0.990463	0.999965	ns	-0.111881	1.15884	-0.0965457	0.923087	0.999875	ns	-0.0253933	1.16428	-0.0218103	0.982599	0.999999	ns	-0.439096	1.16389	-0.377266	0.705976	0.999786	ns	0.227903	1.15841	0.196738	0.844032	0.999878	ns	0.123243	1.15783	0.106443	0.915231	0.999647	ns	-0.106107	1.16333	-0.0912098	0.927326	0.993867	ns
Catip	72.6434	0.0543328	1.03675	0.052407	0.958204	0.999953	ns	-0.331049	1.03967	-0.318416	0.750169	0.999965	ns	0.438045	1.03471	0.423349	0.672041	0.999875	ns	0.896177	1.04012	0.861606	0.388905	0.999999	ns	-1.64727	1.053	-1.56436	0.117734	0.885677	ns	0.740205	1.03412	0.715785	0.474124	0.999878	ns	0.0134797	1.03577	0.0130142	0.989616	0.999647	ns	-2.05629	1.06232	-1.93565	0.0529105	0.428139	ns
Slc11a1	6.41085	-0.274828	2.74389	-0.10016	0.920217	0.999953	ns	-0.771462	2.74825	-0.280711	0.778932	0.999965	ns	-1.39189	2.75173	-0.505825	0.61298	0.999875	ns	-2.79863	2.86489	-0.976875	0.328631	0.999999	ns	5.39679	2.68144	2.01265	0.044152	0.699801	ns	-2.25936	2.76974	-0.815728	0.414656	0.999878	ns	3.38337	2.66183	1.27107	0.203703	0.999647	ns	-1.0047	2.82526	-0.355612	0.722131	0.988498	ns
Ctdsp1	4358.75	-0.0951011	0.133421	-0.712788	0.475977	0.999953	ns	-0.00500328	0.133481	-0.0374832	0.9701	0.999965	ns	0.0803463	0.133273	0.60287	0.546595	0.999875	ns	0.0533716	0.134011	0.398262	0.690437	0.999999	ns	0.18993	0.133761	1.41993	0.155628	0.926701	ns	-0.152583	0.133398	-1.14382	0.252698	0.999878	ns	-0.0412453	0.133251	-0.30953	0.756919	0.999647	ns	0.102042	0.133855	0.762334	0.445861	0.866526	ns
Vil1	537.314	0.241664	0.315209	0.766678	0.443273	0.999953	ns	0.0894095	0.31573	0.283184	0.777036	0.999965	ns	0.348467	0.314826	1.10686	0.268356	0.999875	ns	-0.203757	0.317843	-0.641061	0.521483	0.999999	ns	-0.20192	0.317029	-0.636915	0.52418	0.999786	ns	-0.269334	0.315618	-0.853355	0.393462	0.999878	ns	-0.169804	0.315248	-0.538637	0.590137	0.999647	ns	0.40605	0.316548	1.28274	0.199583	0.669575	ns
Usp37	814.264	0.079568	0.258214	0.308148	0.75797	0.999953	ns	0.227369	0.25838	0.879978	0.378871	0.999965	ns	0.194292	0.257752	0.753793	0.450974	0.999875	ns	0.192943	0.260022	0.742026	0.458072	0.999999	ns	-0.103862	0.259843	-0.399711	0.68937	0.999786	ns	-0.266142	0.258265	-1.0305	0.302775	0.999878	ns	-0.0230988	0.25799	-0.0895334	0.928658	0.999647	ns	-0.163797	0.260509	-0.628758	0.529507	0.91888	ns
Cnot9	448.738	-0.0124065	0.24741	-0.0501455	0.960006	0.999953	ns	0.22236	0.247453	0.898596	0.368868	0.999965	ns	0.0308718	0.24681	0.125083	0.900457	0.999875	ns	-0.0321953	0.249819	-0.128874	0.897457	0.999999	ns	0.100556	0.248422	0.404777	0.685642	0.999786	ns	0.0523214	0.24688	0.21193	0.832161	0.999878	ns	0.1921	0.246424	0.779551	0.435655	0.999647	ns	-0.335121	0.25015	-1.33968	0.180348	0.649436	ns
Plcd4	21.9346	3.51342	1.5621	2.24917	0.0245018	0.999953	ns	3.77917	1.56246	2.41874	0.0155744	0.776196	ns	-2.47019	1.67072	-1.47852	0.139269	0.954295	ns	-1.2552	1.78748	-0.702221	0.482541	0.999999	ns	2.56813	1.60596	1.59912	0.109794	0.874847	ns	-1.50617	1.66794	-0.903016	0.366517	0.999878	ns	-1.27377	1.66499	-0.765033	0.444252	0.999647	ns	-2.22655	1.78667	-1.2462	0.21269	0.683998	ns
Zfp142	857.545	-0.0692864	0.296873	-0.233388	0.81546	0.999953	ns	-0.347961	0.297515	-1.16956	0.242179	0.999965	ns	-0.0872653	0.296621	-0.294198	0.768607	0.999875	ns	0.205764	0.298322	0.689738	0.490359	0.999999	ns	-0.483713	0.298642	-1.61971	0.105294	0.872374	ns	-0.137591	0.296696	-0.463744	0.642831	0.999878	ns	0.110679	0.296437	0.373363	0.708878	0.999647	ns	0.498522	0.297891	1.6735	0.0942279	0.524815	ns
Bcs1l	383.889	0.11984	0.335261	0.357453	0.720753	0.999953	ns	-0.749939	0.337854	-2.21971	0.0264384	0.997752	ns	0.0071941	0.335031	0.0214729	0.982868	0.999875	ns	0.692818	0.336419	2.05939	0.0394571	0.779608	ns	0.402266	0.33615	1.19668	0.23143	0.970455	ns	-0.106847	0.335359	-0.318604	0.750026	0.999878	ns	0.102061	0.334712	0.304922	0.760425	0.999647	ns	-0.0842263	0.337365	-0.249659	0.802851	0.988498	ns
Rnf25	430.345	-0.0580116	0.290943	-0.199391	0.841957	0.999953	ns	0.0845299	0.291123	0.290358	0.771543	0.999965	ns	0.303071	0.290009	1.04504	0.296004	0.999875	ns	-0.275129	0.293545	-0.937263	0.348623	0.999999	ns	0.0978159	0.291725	0.335301	0.737398	0.999786	ns	-0.107189	0.290772	-0.368636	0.712399	0.999878	ns	-0.373937	0.290774	-1.286	0.198441	0.999647	ns	-0.0174033	0.292305	-0.0595381	0.952524	0.995188	ns
Stk36	23.1016	3.55229	1.54942	2.29267	0.0218673	0.999953	ns	-1.79183	1.6601	-1.07935	0.280433	0.999965	ns	-2.1037	1.66035	-1.26702	0.205147	0.999875	ns	4.82367	1.57811	3.05662	0.00223849	0.129384	ns	3.72784	1.58086	2.35811	0.0183685	0.508892	ns	-2.55335	1.66416	-1.53432	0.124951	0.922915	ns	-1.82463	1.65761	-1.10076	0.271002	0.999647	ns	-1.85663	1.76716	-1.05063	0.293431	0.756924	ns
Ttll4	210.881	-0.409754	0.834859	-0.490806	0.623564	0.999953	ns	0.0862577	0.834447	0.103371	0.917668	0.999965	ns	0.240648	0.833441	0.28874	0.77278	0.999875	ns	-0.607601	0.839828	-0.723483	0.469383	0.999999	ns	-0.348658	0.838117	-0.416002	0.677409	0.999786	ns	-0.442547	0.834409	-0.530372	0.595854	0.999878	ns	-0.16373	0.833929	-0.196336	0.844347	0.999647	ns	1.68038	0.835978	2.01008	0.0444225	0.403928	ns
Cyp27a1	16.5467	-1.64287	1.60455	-1.02388	0.305892	0.999953	ns	-1.80433	1.62707	-1.10894	0.267456	0.999965	ns	2.33142	1.52377	1.53004	0.126008	0.924515	ns	-1.9906	1.70279	-1.16902	0.242394	0.999999	ns	2.17342	1.54836	1.40369	0.160412	0.931483	ns	1.50643	1.52791	0.98594	0.324163	0.999878	ns	-2.44995	1.63248	-1.50075	0.13342	0.999647	ns	3.43026	1.54364	2.22219	0.0262704	0.32139	ns
Prkag3	1.72526	-1.04443	4.7828	-0.218371	0.82714	0.999953	ns	5.58118	4.64588	1.20132	0.229628	0.999965	ns	-1.23459	4.7828	-0.258131	0.796306	0.999875	ns	-0.686904	4.79928	-0.143126	0.88619	0.999999	ns	-1.18003	4.79928	-0.245877	0.805777	0.999786	ns	-1.04049	4.7828	-0.217548	0.827781	0.999878	ns	-1.57006	4.7828	-0.328272	0.742706	0.999647	ns	2.10404	4.71259	0.446471	0.655257	0.975516	ns
Wnt6	0.177258	-0.671074	4.78437	-0.140264	0.888452	0.999953	ns	-0.432986	4.78437	-0.0904999	0.92789	NA	ns	2.01521	4.71261	0.427622	0.668927	NA	ns	-0.0311198	4.8017	-0.00648101	0.994829	0.999999	ns	-0.524249	4.8017	-0.10918	0.91306	NA	ns	-0.667137	4.78437	-0.139441	0.889102	NA	ns	-1.19671	4.78437	-0.250129	0.802488	NA	ns	-0.397152	4.8017	-0.0827107	0.934082	NA	ns
Gm29539	0	NA	NA	NA	NA	NA	ns	NA	NA	NA	NA	NA	ns	NA	NA	NA	NA	NA	ns	NA	NA	NA	NA	NA	ns	NA	NA	NA	NA	NA	ns	NA	NA	NA	NA	NA	ns	NA	NA	NA	NA	NA	ns	NA	NA	NA	NA	NA	ns
Wnt10a	0	NA	NA	NA	NA	NA	ns	NA	NA	NA	NA	NA	ns	NA	NA	NA	NA	NA	ns	NA	NA	NA	NA	NA	ns	NA	NA	NA	NA	NA	ns	NA	NA	NA	NA	NA	ns	NA	NA	NA	NA	NA	ns	NA	NA	NA	NA	NA	ns
Gm16582	0	NA	NA	NA	NA	NA	ns	NA	NA	NA	NA	NA	ns	NA	NA	NA	NA	NA	ns	NA	NA	NA	NA	NA	ns	NA	NA	NA	NA	NA	ns	NA	NA	NA	NA	NA	ns	NA	NA	NA	NA	NA	ns	NA	NA	NA	NA	NA	ns
Cdk5r2	3.10431	0.900864	4.50396	0.200016	0.841468	0.999953	ns	4.8294	4.45509	1.08402	0.278356	0.999965	ns	-2.69906	4.60038	-0.586704	0.557402	0.999875	ns	-2.01779	4.61633	-0.437099	0.66204	0.999999	ns	-0.545744	4.58823	-0.118944	0.90532	0.999786	ns	1.05652	4.49575	0.235004	0.814206	0.999878	ns	3.11923	4.46016	0.699355	0.48433	0.999647	ns	-2.38382	4.61633	-0.51639	0.605582	0.954902	ns
Fev	4.16462	0.457296	2.69243	0.169845	0.865132	0.999953	ns	-3.8741	2.86262	-1.35334	0.175946	0.999965	ns	-1.70936	2.74698	-0.622268	0.533765	0.999875	ns	-2.61033	2.87112	-0.90917	0.363261	0.999999	ns	3.42425	2.64867	1.29282	0.196073	0.956263	ns	4.07687	2.62039	1.55582	0.11975	0.914016	ns	0.873792	2.66707	0.327622	0.743197	0.999647	ns	-0.584334	2.79022	-0.209422	0.834119	0.988498	ns
Cryba2	0	NA	NA	NA	NA	NA	ns	NA	NA	NA	NA	NA	ns	NA	NA	NA	NA	NA	ns	NA	NA	NA	NA	NA	ns	NA	NA	NA	NA	NA	ns	NA	NA	NA	NA	NA	ns	NA	NA	NA	NA	NA	ns	NA	NA	NA	NA	NA	ns
Cfap65	0.409488	-1.41346	4.78109	-0.295635	0.767509	0.999953	ns	1.03523	4.72909	0.218906	0.826723	NA	ns	1.04932	4.72318	0.222163	0.824187	NA	ns	-0.445166	4.80123	-0.0927193	0.926127	0.999999	ns	-0.938296	4.80123	-0.195428	0.845058	NA	ns	-1.40952	4.78109	-0.294811	0.768138	0.999878	ns	1.77719	4.69715	0.378356	0.705166	NA	ns	-0.79711	4.79971	-0.166075	0.868098	NA	ns
Gm15841	0	NA	NA	NA	NA	NA	ns	NA	NA	NA	NA	NA	ns	NA	NA	NA	NA	NA	ns	NA	NA	NA	NA	NA	ns	NA	NA	NA	NA	NA	ns	NA	NA	NA	NA	NA	ns	NA	NA	NA	NA	NA	ns	NA	NA	NA	NA	NA	ns
Ihh	4.83446	-0.986427	2.39539	-0.411802	0.680485	0.999953	ns	-1.24803	2.40003	-0.520005	0.60306	0.999965	ns	0.851652	2.38358	0.357299	0.720868	0.999875	ns	0.187128	2.48714	0.0752383	0.940025	0.999999	ns	-0.406851	2.48602	-0.163656	0.870002	0.999786	ns	0.367007	2.38683	0.153763	0.877796	0.999878	ns	0.0708384	2.38406	0.0297134	0.976296	0.999647	ns	0.681773	2.48085	0.274814	0.783459	0.988498	ns
Nhej1	109.141	-0.224516	0.787925	-0.284946	0.775685	0.999953	ns	-0.148986	0.78848	-0.188954	0.850129	0.999965	ns	-0.583126	0.788234	-0.739788	0.459428	0.999875	ns	0.75371	0.789569	0.954584	0.339788	0.999999	ns	0.295641	0.789532	0.374451	0.708069	0.999786	ns	0.455105	0.785862	0.579116	0.562511	0.999878	ns	-0.159806	0.7867	-0.203135	0.83903	0.999647	ns	-0.924376	0.794742	-1.16311	0.244783	0.714401	ns
Slc23a3	175.851	0.284772	0.81146	0.350938	0.725635	0.999953	ns	0.194678	0.812029	0.239743	0.810529	0.999965	ns	0.104894	0.811316	0.129289	0.897129	0.999875	ns	0.297082	0.81535	0.364361	0.715588	0.999999	ns	-0.916387	0.817259	-1.12129	0.262163	0.989578	ns	0.331905	0.811091	0.409208	0.682387	0.999878	ns	0.361084	0.81091	0.445282	0.656116	0.999647	ns	-1.45216	0.820543	-1.76975	0.0767685	0.488561	ns
Cnppd1	3315.02	-0.0235015	0.150492	-0.156164	0.875904	0.999953	ns	-0.0480137	0.150619	-0.318776	0.749896	0.999965	ns	-0.106183	0.150422	-0.705898	0.480252	0.999875	ns	-0.069971	0.151282	-0.462519	0.643709	0.999999	ns	-0.00769764	0.151001	-0.0509774	0.959344	0.999786	ns	0.0065163	0.150421	0.0433203	0.965446	0.999878	ns	-0.0614437	0.150341	-0.408696	0.682763	0.999647	ns	0.0317964	0.151075	0.210468	0.833302	0.988498	ns
Retreg2	2391.57	-0.194903	0.150538	-1.29471	0.195421	0.999953	ns	-0.0572233	0.150614	-0.379934	0.703994	0.999965	ns	0.0127842	0.150257	0.0850819	0.932196	0.999875	ns	0.256831	0.151115	1.69957	0.0892122	0.999999	ns	0.0121902	0.150965	0.0807486	0.935642	0.999786	ns	0.0120396	0.150307	0.0801003	0.936157	0.999878	ns	-0.057996	0.150225	-0.38606	0.699452	0.999647	ns	0.122853	0.15104	0.813381	0.416	0.847189	ns
Zfand2b	1848.96	-0.168573	0.132584	-1.27145	0.20357	0.999953	ns	-0.0878717	0.132746	-0.661954	0.508	0.999965	ns	-0.0882499	0.132287	-0.667108	0.504703	0.999875	ns	0.0398743	0.133342	0.299038	0.764911	0.999999	ns	-0.00209913	0.132893	-0.0157956	0.987397	0.999786	ns	0.14096	0.132194	1.06632	0.286279	0.999878	ns	-0.164502	0.132215	-1.2442	0.213425	0.999647	ns	0.141287	0.132947	1.06273	0.287906	0.752568	ns
Abcb6	226.872	0.0354485	0.29674	0.119459	0.904911	0.999953	ns	-0.0849281	0.298021	-0.284974	0.775664	0.999965	ns	-0.450255	0.297657	-1.51266	0.130365	0.9352	ns	0.223683	0.298584	0.749144	0.453771	0.999999	ns	0.096299	0.297267	0.323948	0.745978	0.999786	ns	-0.595716	0.298868	-1.99324	0.0462349	0.697046	ns	0.245079	0.294922	0.830996	0.405976	0.999647	ns	0.36824	0.296944	1.2401	0.214938	0.685863	ns
Atg9a	1112.26	-0.0209448	0.128944	-0.162433	0.870965	0.999953	ns	-0.00254307	0.129321	-0.0196648	0.984311	0.999965	ns	0.138819	0.128367	1.08142	0.279509	0.999875	ns	-0.118075	0.130618	-0.903971	0.366011	0.999999	ns	-0.169826	0.129804	-1.30833	0.190762	0.95424	ns	0.157487	0.128449	1.22606	0.220175	0.999878	ns	-0.124129	0.128539	-0.965689	0.3342	0.999647	ns	0.169697	0.129635	1.30904	0.190521	0.659677	ns
Ankzf1	470.8	0.0466949	0.246355	0.189543	0.849667	0.999953	ns	0.127005	0.246685	0.514848	0.60666	0.999965	ns	-0.0779635	0.246103	-0.316792	0.751402	0.999875	ns	-0.42528	0.249803	-1.70246	0.0886695	0.999999	ns	0.265855	0.24705	1.07612	0.281875	0.995895	ns	0.0160535	0.246081	0.0652366	0.947986	0.999878	ns	-0.0257902	0.245831	-0.10491	0.916447	0.999647	ns	0.313212	0.247395	1.26604	0.205499	0.676864	ns
Glb1l	112.42	0.945549	0.890452	1.06187	0.288293	0.999953	ns	-0.127281	0.893432	-0.142463	0.886714	0.999965	ns	-0.475129	0.89281	-0.532173	0.594606	0.999875	ns	-0.389325	0.898926	-0.4331	0.664942	0.999999	ns	0.336704	0.895223	0.376112	0.706834	0.999786	ns	0.0418089	0.891621	0.0468909	0.9626	0.999878	ns	0.488252	0.890636	0.548206	0.583551	0.999647	ns	1.07764	0.894374	1.20491	0.228237	0.700489	ns
Stk16	1965.37	0.0537409	0.173241	0.310209	0.756402	0.999953	ns	-0.0998933	0.173523	-0.575678	0.564833	0.999965	ns	-0.268226	0.173281	-1.54792	0.121642	0.911097	ns	0.118149	0.174172	0.678349	0.497551	0.999999	ns	0.17334	0.173811	0.997291	0.318623	0.999786	ns	0.272119	0.173025	1.57271	0.115786	0.905627	ns	-0.0562288	0.173077	-0.324878	0.745273	0.999647	ns	-0.255661	0.174274	-1.46701	0.142374	0.59863	ns
Tuba4a	999.682	-0.0411661	0.28845	-0.142715	0.886515	0.999953	ns	-0.418613	0.289085	-1.44806	0.1476	0.999965	ns	0.137818	0.288123	0.47833	0.632415	0.999875	ns	0.291744	0.289684	1.00711	0.313881	0.999999	ns	-0.595439	0.290128	-2.05233	0.0401375	0.686616	ns	0.158066	0.288151	0.548552	0.583313	0.999878	ns	-0.27483	0.28835	-0.953113	0.340533	0.999647	ns	0.0965695	0.289692	0.333353	0.738868	0.988498	ns
A630095N17Rik	0.0587578	-0.2362	4.78615	-0.0493506	0.96064	0.999953	ns	0.00188891	4.78615	0.000394662	0.999685	NA	ns	-0.42636	4.78615	-0.0890821	0.929017	NA	ns	0.143822	4.8023	0.0299486	0.976108	0.999999	ns	-0.349307	4.8023	-0.0727374	0.942015	NA	ns	1.94818	4.74405	0.410657	0.681324	NA	ns	-0.761834	4.78615	-0.159175	0.873531	NA	ns	-0.22221	4.8023	-0.0462715	0.963094	NA	ns
Dnajb2	1443.82	-0.0685064	0.201909	-0.339293	0.734389	0.999953	ns	0.0478838	0.202026	0.237018	0.812643	0.999965	ns	-0.0257722	0.201674	-0.127792	0.898314	0.999875	ns	0.00433436	0.203091	0.0213419	0.982973	0.999999	ns	0.093066	0.202609	0.459339	0.645991	0.999786	ns	0.0089881	0.201693	0.0445632	0.964455	0.999878	ns	-0.0742196	0.201651	-0.368061	0.712828	0.999647	ns	0.0381696	0.202876	0.188142	0.850765	0.988498	ns
Ptprn	1.94435	4.05321	4.64163	0.873231	0.382537	0.999953	ns	1.88855	4.67429	0.404028	0.686192	0.999965	ns	-2.8115	4.77728	-0.588514	0.556187	0.999875	ns	-1.55824	4.7963	-0.324883	0.745269	0.999999	ns	0.827556	4.72497	0.175145	0.860965	0.999786	ns	2.36465	4.65445	0.50804	0.611425	0.999878	ns	-3.14697	4.77728	-0.658737	0.510064	0.999647	ns	0.182779	4.75288	0.0384565	0.969324	0.996204	ns
Gm28294	3.43625	-0.892315	3.54665	-0.251594	0.801355	0.999953	ns	-1.62889	3.56584	-0.456804	0.647812	0.999965	ns	2.21725	3.47378	0.638281	0.52329	0.999875	ns	-2.16132	3.64907	-0.592294	0.553654	0.999999	ns	3.85402	3.4848	1.10595	0.268746	0.991869	ns	1.62554	3.48245	0.466779	0.640658	0.999878	ns	0.068747	3.52882	0.0194816	0.984457	0.999647	ns	-2.13935	3.61618	-0.591604	0.554116	0.930094	ns
Resp18	0.915373	0.76106	4.70982	0.16159	0.871629	0.999953	ns	-1.72162	4.77843	-0.360289	0.718631	0.999965	ns	-2.14987	4.77843	-0.449911	0.652775	0.999875	ns	2.15726	4.74421	0.454715	0.649314	0.999999	ns	1.33933	4.75379	0.28174	0.778143	NA	ns	-1.95577	4.77843	-0.409291	0.682326	0.999878	ns	1.07448	4.69848	0.228687	0.819112	0.999647	ns	1.00779	4.75374	0.212	0.832107	NA	ns
Gm28902	0	NA	NA	NA	NA	NA	ns	NA	NA	NA	NA	NA	ns	NA	NA	NA	NA	NA	ns	NA	NA	NA	NA	NA	ns	NA	NA	NA	NA	NA	ns	NA	NA	NA	NA	NA	ns	NA	NA	NA	NA	NA	ns	NA	NA	NA	NA	NA	ns
Dnpep	2337.16	0.117395	0.124635	0.941918	0.346235	0.999953	ns	-0.0645809	0.124966	-0.516786	0.605306	0.999965	ns	-0.185338	0.124676	-1.48655	0.137132	0.951275	ns	-0.112497	0.125667	-0.8952	0.37068	0.999999	ns	-0.0538579	0.125173	-0.430268	0.667001	0.999786	ns	0.0874199	0.124568	0.701783	0.482815	0.999878	ns	0.0254442	0.124422	0.204499	0.837964	0.999647	ns	0.224753	0.125112	1.79641	0.072429	0.481302	ns
Des	41.5887	1.17628	1.59969	0.735318	0.462146	0.999953	ns	0.356475	1.60289	0.222396	0.824006	0.999965	ns	0.0659985	1.60198	0.041198	0.967138	0.999875	ns	1.6241	1.6061	1.0112	0.311919	0.999999	ns	-1.28828	1.61831	-0.796065	0.425994	0.999786	ns	-0.0306646	1.60258	-0.0191345	0.984734	0.999878	ns	-0.859618	1.60582	-0.535314	0.592433	0.999647	ns	1.51426	1.60595	0.942911	0.345726	0.798146	ns
Gm15179	0	NA	NA	NA	NA	NA	ns	NA	NA	NA	NA	NA	ns	NA	NA	NA	NA	NA	ns	NA	NA	NA	NA	NA	ns	NA	NA	NA	NA	NA	ns	NA	NA	NA	NA	NA	ns	NA	NA	NA	NA	NA	ns	NA	NA	NA	NA	NA	ns
Speg	17.1333	0.743195	1.73633	0.428026	0.668632	0.999953	ns	-0.495028	1.75951	-0.281344	0.778446	0.999965	ns	-0.657183	1.75086	-0.375349	0.707401	0.999875	ns	-5.66141	2.0877	-2.7118	0.00669193	0.274697	ns	1.72225	1.73932	0.990186	0.322083	0.999786	ns	1.1745	1.73059	0.678671	0.497346	0.999878	ns	1.48761	1.72903	0.860373	0.389583	0.999647	ns	-1.16336	1.79568	-0.647863	0.517074	0.909891	ns
Gm15178	0.103853	-0.373707	4.78532	-0.0780944	0.937753	0.999953	ns	-0.135618	4.78532	-0.0283405	0.977391	NA	ns	-0.563867	4.78532	-0.117833	0.9062	NA	ns	0.152998	4.80215	0.0318602	0.974583	0.999999	ns	-0.340131	4.80215	-0.070829	0.943534	NA	ns	-0.36977	4.78532	-0.0772717	0.938407	NA	ns	-0.899342	4.78532	-0.187938	0.850926	NA	ns	2.61824	4.72965	0.55358	0.579866	NA	ns
Gmppa	491.057	0.173135	0.587483	0.294706	0.768219	0.999953	ns	0.13208	0.587689	0.224745	0.822177	0.999965	ns	-0.572393	0.587926	-0.973579	0.330266	0.999875	ns	0.28495	0.589717	0.483197	0.628956	0.999999	ns	0.0889018	0.589459	0.150819	0.880118	0.999786	ns	0.282374	0.587353	0.480757	0.630689	0.999878	ns	0.0271069	0.587273	0.0461572	0.963185	0.999647	ns	0.187875	0.589492	0.318707	0.749949	0.988498	ns
Asic4	0.0543143	-0.260601	4.78625	-0.0544478	0.956578	0.999953	ns	-0.0225126	4.78625	-0.00470359	0.996247	NA	ns	-0.450762	4.78625	-0.0941784	0.924967	NA	ns	0.227293	4.80278	0.0473254	0.962254	0.999999	ns	1.70273	4.77572	0.356539	0.721437	NA	ns	-0.256664	4.78625	-0.0536253	0.957234	NA	ns	-0.786236	4.78625	-0.16427	0.869519	NA	ns	-0.138739	4.80278	-0.0288872	0.976955	NA	ns
Chpf	32.2326	0.41566	1.22805	0.338472	0.735008	0.999953	ns	0.426657	1.22985	0.346918	0.728653	0.999965	ns	-1.22809	1.24032	-0.990137	0.322107	0.999875	ns	1.32397	1.23298	1.0738	0.282914	0.999999	ns	1.21801	1.23164	0.988931	0.322697	0.999786	ns	-0.177492	1.22979	-0.144328	0.885242	0.999878	ns	1.1574	1.22341	0.946045	0.344126	0.999647	ns	-1.94889	1.2812	-1.52114	0.128224	0.576006	ns
Obsl1	14.4153	1.23958	1.81953	0.681261	0.495706	0.999953	ns	-1.91479	1.92162	-0.996448	0.319032	0.999965	ns	-1.51027	1.87391	-0.805945	0.420274	0.999875	ns	-1.77011	1.97829	-0.894766	0.370912	0.999999	ns	1.41163	1.84152	0.766558	0.443345	0.999786	ns	-3.07998	1.93779	-1.58943	0.111964	0.904525	ns	3.1515	1.8063	1.74473	0.081032	0.999647	ns	-1.43731	1.95217	-0.736262	0.461571	0.877658	ns
Tmem198	5.22328	-1.14345	2.17359	-0.526068	0.598841	0.999953	ns	0.0619114	2.1618	0.0286389	0.977153	0.999965	ns	-2.23125	2.19327	-1.01732	0.309003	0.999875	ns	-1.8719	2.29521	-0.815569	0.414747	0.999999	ns	-0.448074	2.2628	-0.198017	0.843032	0.999786	ns	0.906097	2.13379	0.424643	0.671097	0.999878	ns	4.4598	2.06389	2.16088	0.030705	0.739718	ns	0.384338	2.25647	0.170327	0.864753	0.988498	ns
Inha	0.146719	-0.621763	4.78477	-0.129946	0.896609	0.999953	ns	-0.383674	4.78477	-0.0801865	0.936089	NA	ns	2.09192	4.71117	0.444034	0.657018	NA	ns	-0.0105315	4.80182	-0.00219323	0.99825	0.999999	ns	1.31817	4.77792	0.275888	0.782634	NA	ns	-0.617826	4.78477	-0.129123	0.89726	NA	ns	-1.1474	4.78477	-0.239802	0.810484	NA	ns	-0.376564	4.80182	-0.0784209	0.937493	NA	ns
Stk11ip	208.364	-0.386994	0.389537	-0.99347	0.320481	0.999953	ns	-0.145408	0.389558	-0.373265	0.708952	0.999965	ns	-0.40979	0.388727	-1.05419	0.291798	0.999875	ns	0.18585	0.390857	0.475493	0.634436	0.999999	ns	-0.189312	0.39054	-0.484745	0.627857	0.999786	ns	-0.0395503	0.387901	-0.10196	0.918789	0.999878	ns	-0.581848	0.388888	-1.49618	0.134606	0.999647	ns	1.14057	0.387998	2.93962	0.00328611	0.115721	ns
Slc4a3	20.5296	-1.19046	1.51091	-0.787912	0.430748	0.999953	ns	-2.11849	1.52807	-1.38639	0.165629	0.999965	ns	-0.173025	1.45653	-0.118793	0.90544	0.999875	ns	-1.63765	1.64415	-0.996048	0.319227	0.999999	ns	-2.55455	1.65221	-1.54614	0.122071	0.892604	ns	2.51522	1.41118	1.78235	0.0746922	0.799612	ns	2.33217	1.41505	1.64812	0.0993283	0.999647	ns	-1.78125	1.63786	-1.08755	0.276795	0.744146	ns
Gm29065	0	NA	NA	NA	NA	NA	ns	NA	NA	NA	NA	NA	ns	NA	NA	NA	NA	NA	ns	NA	NA	NA	NA	NA	ns	NA	NA	NA	NA	NA	ns	NA	NA	NA	NA	NA	ns	NA	NA	NA	NA	NA	ns	NA	NA	NA	NA	NA	ns
Gm29069	0	NA	NA	NA	NA	NA	ns	NA	NA	NA	NA	NA	ns	NA	NA	NA	NA	NA	ns	NA	NA	NA	NA	NA	ns	NA	NA	NA	NA	NA	ns	NA	NA	NA	NA	NA	ns	NA	NA	NA	NA	NA	ns	NA	NA	NA	NA	NA	ns
Gm17751	0	NA	NA	NA	NA	NA	ns	NA	NA	NA	NA	NA	ns	NA	NA	NA	NA	NA	ns	NA	NA	NA	NA	NA	ns	NA	NA	NA	NA	NA	ns	NA	NA	NA	NA	NA	ns	NA	NA	NA	NA	NA	ns	NA	NA	NA	NA	NA	ns
Gm816	0	NA	NA	NA	NA	NA	ns	NA	NA	NA	NA	NA	ns	NA	NA	NA	NA	NA	ns	NA	NA	NA	NA	NA	ns	NA	NA	NA	NA	NA	ns	NA	NA	NA	NA	NA	ns	NA	NA	NA	NA	NA	ns	NA	NA	NA	NA	NA	ns
Epha4	3835.66	0.0656262	0.104573	0.627562	0.530291	0.999953	ns	0.0409759	0.104785	0.391046	0.695764	0.999965	ns	0.0844112	0.104382	0.808679	0.4187	0.999875	ns	-0.201145	0.105779	-1.90155	0.0572302	0.91607	ns	-0.021033	0.105247	-0.199844	0.841603	0.999786	ns	-0.217278	0.104561	-2.07801	0.0377089	0.664472	ns	-0.0606737	0.104469	-0.580783	0.561387	0.999647	ns	0.0943468	0.105418	0.894979	0.370798	0.815339	ns
Gm28386	2.00612	4.36013	4.24484	1.02716	0.304346	0.999953	ns	0.202712	4.31729	0.0469536	0.96255	0.999965	ns	-3.05799	4.394	-0.695947	0.486462	0.999875	ns	1.34857	4.33892	0.310807	0.755948	0.999999	ns	-1.95998	4.40634	-0.44481	0.656457	0.999786	ns	-1.03287	4.34677	-0.237619	0.812177	0.999878	ns	0.187981	4.30725	0.043643	0.965189	0.999647	ns	-1.57534	4.38535	-0.359229	0.719424	0.988498	ns
Gm28387	0	NA	NA	NA	NA	NA	ns	NA	NA	NA	NA	NA	ns	NA	NA	NA	NA	NA	ns	NA	NA	NA	NA	NA	ns	NA	NA	NA	NA	NA	ns	NA	NA	NA	NA	NA	ns	NA	NA	NA	NA	NA	ns	NA	NA	NA	NA	NA	ns
Pax3	0.925779	0.65704	4.70583	0.139623	0.888958	0.999953	ns	1.32098	4.69986	0.281068	0.778659	0.999965	ns	0.131122	4.712	0.0278273	0.9778	0.999875	ns	-0.861939	4.79951	-0.179589	0.857475	0.999999	ns	-1.21652	4.78632	-0.254167	0.799367	NA	ns	1.55684	4.68794	0.332095	0.739818	0.999878	ns	-2.77552	4.77597	-0.581144	0.561144	0.999647	ns	0.689778	4.75293	0.145127	0.884611	NA	ns
Sgpp2	3727.37	-0.128297	0.152537	-0.841088	0.400299	0.999953	ns	0.0674055	0.15257	0.4418	0.658634	0.999965	ns	0.213757	0.152292	1.4036	0.160439	0.994631	ns	-0.0885045	0.153396	-0.576969	0.56396	0.999999	ns	0.0886622	0.15308	0.57919	0.562461	0.999786	ns	-0.0266993	0.152386	-0.175209	0.860916	0.999878	ns	-0.164377	0.152413	-1.0785	0.280812	0.999647	ns	-0.108714	0.153331	-0.709017	0.478314	0.889272	ns
Gm28410	0.603996	-1.04606	4.78272	-0.218718	0.82687	0.999953	ns	2.91119	4.68423	0.621487	0.534279	NA	ns	-1.23623	4.78272	-0.258478	0.796038	NA	ns	-0.368644	4.79957	-0.0768077	0.938777	0.999999	ns	-0.861773	4.79957	-0.179552	0.857504	NA	ns	-1.04213	4.78272	-0.217894	0.827511	0.999878	ns	-1.5717	4.78272	-0.328621	0.742443	NA	ns	-0.734676	4.79957	-0.153071	0.878342	NA	ns
Farsb	1418.14	-0.0176658	0.134175	-0.131663	0.895251	0.999953	ns	-0.135468	0.134639	-1.00615	0.314341	0.999965	ns	-0.0938517	0.13398	-0.700489	0.483622	0.999875	ns	0.297644	0.13489	2.20656	0.0273449	0.647258	ns	0.0932377	0.13456	0.692907	0.488368	0.999786	ns	0.425396	0.133594	3.18426	0.00145127	0.156688	ns	-0.243096	0.13397	-1.81455	0.0695925	0.999647	ns	-0.0695084	0.135005	-0.51486	0.606651	0.955443	ns
BC035947	0	NA	NA	NA	NA	NA	ns	NA	NA	NA	NA	NA	ns	NA	NA	NA	NA	NA	ns	NA	NA	NA	NA	NA	ns	NA	NA	NA	NA	NA	ns	NA	NA	NA	NA	NA	ns	NA	NA	NA	NA	NA	ns	NA	NA	NA	NA	NA	ns
Mogat1	48.325	0.637466	1.01045	0.630876	0.528122	0.999953	ns	0.662056	1.01121	0.654715	0.512652	0.999965	ns	0.778341	1.0092	0.771246	0.440561	0.999875	ns	0.572193	1.01556	0.563427	0.573144	0.999999	ns	0.377905	1.01388	0.372732	0.709348	0.999786	ns	-1.04216	1.02179	-1.01994	0.307759	0.999878	ns	-0.766907	1.01518	-0.755437	0.449987	0.999647	ns	-1.86754	1.03437	-1.80548	0.0709999	0.478147	ns
5730419F03Rik	25.6649	-2.89769	1.71481	-1.6898	0.0910654	0.999953	ns	-0.762322	1.66748	-0.45717	0.647549	0.999965	ns	-0.267964	1.65708	-0.161709	0.871535	0.999875	ns	-0.121184	1.66973	-0.0725773	0.942143	0.999999	ns	1.00464	1.65887	0.605618	0.544769	0.999786	ns	0.0608526	1.65531	0.036762	0.970675	0.999878	ns	-1.10469	1.66392	-0.663908	0.506749	0.999647	ns	2.05987	1.65632	1.24364	0.213632	0.684304	ns
Gm29611	0	NA	NA	NA	NA	NA	ns	NA	NA	NA	NA	NA	ns	NA	NA	NA	NA	NA	ns	NA	NA	NA	NA	NA	ns	NA	NA	NA	NA	NA	ns	NA	NA	NA	NA	NA	ns	NA	NA	NA	NA	NA	ns	NA	NA	NA	NA	NA	ns
Acsl3	3032.38	-0.267458	0.14861	-1.79973	0.0719027	0.999953	ns	0.426867	0.148362	2.8772	0.00401217	0.364627	ns	0.0935446	0.148247	0.631005	0.528037	0.999875	ns	-0.158662	0.149558	-1.06087	0.28875	0.999999	ns	0.0522432	0.149103	0.350383	0.726051	0.999786	ns	-0.041828	0.14832	-0.282012	0.777934	0.999878	ns	-0.18858	0.148378	-1.27094	0.20375	0.999647	ns	0.00781157	0.14934	0.0523071	0.958284	0.996039	ns
Utp14b	1369.19	-0.219398	0.298634	-0.734673	0.462539	0.999953	ns	0.382648	0.298413	1.28228	0.199746	0.999965	ns	0.36348	0.298126	1.21922	0.222761	0.999875	ns	-0.302739	0.300353	-1.00794	0.313482	0.999999	ns	0.0967684	0.299655	0.322933	0.746746	0.999786	ns	0.245113	0.298185	0.822017	0.411067	0.999878	ns	-0.524567	0.298633	-1.75656	0.0789924	0.999647	ns	-0.433092	0.30039	-1.44177	0.149368	0.610474	ns
Gm29536	0	NA	NA	NA	NA	NA	ns	NA	NA	NA	NA	NA	ns	NA	NA	NA	NA	NA	ns	NA	NA	NA	NA	NA	ns	NA	NA	NA	NA	NA	ns	NA	NA	NA	NA	NA	ns	NA	NA	NA	NA	NA	ns	NA	NA	NA	NA	NA	ns
Kcne4	1.6194	-0.114772	4.70144	-0.024412	0.980524	0.999953	ns	0.345564	4.69788	0.0735574	0.941363	0.999965	ns	0.423961	4.69498	0.090301	0.928048	0.999875	ns	-0.739474	4.77289	-0.154932	0.876875	0.999999	ns	-1.08816	4.76561	-0.228337	0.819384	0.999786	ns	-2.82119	4.77438	-0.590902	0.554586	0.999878	ns	1.45507	4.68653	0.310479	0.756197	0.999647	ns	1.14591	4.74675	0.24141	0.809238	0.988498	ns
Gm29187	0.266083	2.20659	4.70621	0.468869	0.639163	0.999953	ns	1.53656	4.73593	0.324447	0.7456	NA	ns	-1.13652	4.78337	-0.237598	0.812193	NA	ns	-0.186944	4.80172	-0.0389328	0.968944	0.999999	ns	0.976447	4.78197	0.204194	0.838202	NA	ns	-0.942422	4.78337	-0.197021	0.843811	NA	ns	-1.47199	4.78337	-0.307731	0.758287	NA	ns	-0.552976	4.80172	-0.115162	0.908317	NA	ns
Scg2	4.58693	7.55698	4.43692	1.7032	0.0885297	0.999953	ns	7.98497	4.43485	1.80051	0.0717808	0.999965	ns	-13.9785	4.57348	-3.05643	0.00223992	0.137329	ns	7.95752	4.45082	1.78788	0.0737958	0.999999	ns	6.57649	4.45938	1.47475	0.140278	0.909691	ns	-14.1075	4.57348	-3.08464	0.00203801	0.198922	ns	6.83755	4.43853	1.5405	0.123439	0.999647	ns	6.55644	4.45976	1.47013	0.141526	0.59863	ns
Ap1s3	10.874	-2.76562	2.11819	-1.30565	0.19167	0.999953	ns	-1.90696	2.11004	-0.903754	0.366126	0.999965	ns	0.784737	2.03391	0.385827	0.699625	0.999875	ns	-2.40553	2.21515	-1.08594	0.277503	0.999999	ns	3.8705	2.02923	1.90737	0.0564723	0.758071	ns	3.1506	2.00436	1.57188	0.115979	0.905627	ns	3.79576	2.00269	1.89533	0.0580481	0.99353	ns	-1.54302	2.19968	-0.701474	0.483008	0.892245	ns
Wdfy1	1000.34	0.290866	0.185717	1.56618	0.117306	0.999953	ns	0.175516	0.186122	0.943013	0.345674	0.999965	ns	-0.16304	0.185918	-0.876943	0.380517	0.999875	ns	-0.155402	0.187706	-0.827902	0.407726	0.999999	ns	-0.0821553	0.186898	-0.439572	0.660247	0.999786	ns	0.0247382	0.185805	0.133141	0.894082	0.999878	ns	0.248633	0.185408	1.341	0.17992	0.999647	ns	0.0354839	0.187059	0.189693	0.84955	0.988498	ns
Mrpl44	895.986	0.082603	0.22935	0.360161	0.718727	0.999953	ns	-0.00859995	0.229716	-0.0374373	0.970136	0.999965	ns	-0.197441	0.229388	-0.860729	0.389387	0.999875	ns	-0.221611	0.231119	-0.958861	0.337629	0.999999	ns	-0.0810888	0.230279	-0.352133	0.724739	0.999786	ns	0.391603	0.228961	1.71035	0.087202	0.844803	ns	0.0700487	0.228976	0.305922	0.759664	0.999647	ns	-0.0684998	0.23048	-0.297205	0.76631	0.988498	ns
Serpine2	2492.93	-0.276289	0.255331	-1.08208	0.279216	0.999953	ns	-0.135528	0.255369	-0.530715	0.595616	0.999965	ns	-0.229972	0.25522	-0.901077	0.367548	0.999875	ns	-0.263923	0.256402	-1.02933	0.303324	0.999999	ns	0.557953	0.255907	2.18029	0.0292357	0.607136	ns	-0.0305125	0.255196	-0.119565	0.904828	0.999878	ns	0.995505	0.254873	3.90589	9.38801e-05	0.0142375	Up	-0.547935	0.256367	-2.1373	0.0325733	0.355012	ns
9830004L10Rik	1.81465	4.29182	4.63919	0.925123	0.354902	0.999953	ns	0.433619	4.70497	0.092162	0.926569	0.999965	ns	1.63614	4.66598	0.350652	0.725849	0.999875	ns	-1.5537	4.79765	-0.323846	0.746054	0.999999	ns	0.148858	4.75416	0.0313111	0.975021	0.999786	ns	0.135803	4.71035	0.0288307	0.977	0.999878	ns	-3.30997	4.77592	-0.693053	0.488276	0.999647	ns	-1.66439	4.7756	-0.34852	0.72745	0.988498	ns
Fam124b	250.648	0.59575	0.740761	0.804241	0.421258	0.999953	ns	0.560469	0.741096	0.756271	0.449487	0.999965	ns	0.491241	0.740579	0.66332	0.507126	0.999875	ns	0.0763049	0.745065	0.102414	0.918428	0.999999	ns	0.745716	0.743557	1.0029	0.315907	0.999786	ns	0.31179	0.740774	0.420898	0.67383	0.999878	ns	-0.950864	0.742587	-1.28048	0.200378	0.999647	ns	-0.705906	0.746614	-0.945477	0.344416	0.797456	ns
2310015K22Rik	0.831356	-0.79026	4.78375	-0.165197	0.868789	0.999953	ns	1.61402	4.74366	0.340247	0.73367	0.999965	ns	-0.980421	4.78375	-0.204948	0.837612	NA	ns	-0.565839	4.80014	-0.11788	0.906163	0.999999	ns	-1.05897	4.80014	-0.220612	0.825395	NA	ns	-0.786323	4.78375	-0.164374	0.869437	0.999878	ns	4.3073	4.65179	0.925946	0.354474	0.999647	ns	-0.931871	4.80014	-0.194134	0.846071	NA	ns
Cul3	3202.19	-0.052254	0.15133	-0.345298	0.72987	0.999953	ns	-0.0506308	0.151521	-0.33415	0.738267	0.999965	ns	0.195515	0.151031	1.29454	0.19548	0.999875	ns	-0.32395	0.152686	-2.12167	0.0338657	0.720483	ns	-0.152763	0.15218	-1.00383	0.315461	0.999786	ns	-0.0506097	0.151143	-0.334846	0.737741	0.999878	ns	0.139297	0.151074	0.922044	0.356506	0.999647	ns	-0.0278598	0.152355	-0.182861	0.854907	0.988498	ns
Gm29125	0	NA	NA	NA	NA	NA	ns	NA	NA	NA	NA	NA	ns	NA	NA	NA	NA	NA	ns	NA	NA	NA	NA	NA	ns	NA	NA	NA	NA	NA	ns	NA	NA	NA	NA	NA	ns	NA	NA	NA	NA	NA	ns	NA	NA	NA	NA	NA	ns
1700016L21Rik	0	NA	NA	NA	NA	NA	ns	NA	NA	NA	NA	NA	ns	NA	NA	NA	NA	NA	ns	NA	NA	NA	NA	NA	ns	NA	NA	NA	NA	NA	ns	NA	NA	NA	NA	NA	ns	NA	NA	NA	NA	NA	ns	NA	NA	NA	NA	NA	ns
Gm45261	0	NA	NA	NA	NA	NA	ns	NA	NA	NA	NA	NA	ns	NA	NA	NA	NA	NA	ns	NA	NA	NA	NA	NA	ns	NA	NA	NA	NA	NA	ns	NA	NA	NA	NA	NA	ns	NA	NA	NA	NA	NA	ns	NA	NA	NA	NA	NA	ns
Dock10	12.7953	5.14529	2.44795	2.10188	0.0355638	0.999953	ns	-0.971954	2.52941	-0.384261	0.700785	0.999965	ns	-1.19716	2.52931	-0.473313	0.63599	0.999875	ns	9.11336	2.46286	3.70031	0.000215336	0.0185521	ns	-1.77882	2.61838	-0.679358	0.496911	0.999786	ns	-5.14268	2.61864	-1.96388	0.0495441	0.714778	ns	-0.482431	2.52517	-0.191049	0.848487	0.999647	ns	-0.974384	2.61416	-0.372733	0.709348	0.988498	ns
Nyap2	0.170409	-0.651546	4.78424	-0.136186	0.891674	0.999953	ns	1.87906	4.74158	0.396294	0.691888	NA	ns	2.12589	4.70667	0.451676	0.651503	NA	ns	-0.106912	4.80156	-0.0222662	0.982236	0.999999	ns	-0.600041	4.80156	-0.124968	0.900549	NA	ns	-0.647609	4.78424	-0.135363	0.892325	NA	ns	-1.17718	4.78424	-0.246054	0.80564	NA	ns	-0.472944	4.80156	-0.098498	0.921537	NA	ns
Irs1	2.64924	11.1046	3.51596	3.15834	0.0015867	0.262446	ns	-0.523199	3.61953	-0.144549	0.885067	0.999965	ns	-0.262491	3.60718	-0.0727691	0.94199	0.999875	ns	3.43682	3.64639	0.942527	0.345923	0.999999	ns	1.57446	3.65024	0.431329	0.666229	0.999786	ns	0.446863	3.59992	0.124131	0.901211	0.999878	ns	-19.4367	3.69568	-5.25931	1.44595e-07	5.94511e-05	ns	0.802037	3.65209	0.219611	0.826174	0.988498	ns
Gm9747	0.754466	-0.677558	4.7845	-0.141615	0.887384	0.999953	ns	-0.43947	4.7845	-0.0918529	0.926815	0.999965	ns	-0.867719	4.7845	-0.18136	0.856085	NA	ns	5.55226	4.66807	1.18941	0.234278	0.999999	ns	-0.689707	4.80075	-0.143666	0.885764	NA	ns	-0.673622	4.7845	-0.140793	0.888034	0.999878	ns	-1.20319	4.7845	-0.251477	0.801445	0.999647	ns	-0.56261	4.80075	-0.117192	0.906708	NA	ns
Rhbdd1	586.171	0.0246329	0.277785	0.0886763	0.929339	0.999953	ns	-0.020757	0.278207	-0.0746098	0.940525	0.999965	ns	0.265821	0.277206	0.958927	0.337595	0.999875	ns	0.0491766	0.279522	0.175931	0.860348	0.999999	ns	-0.205555	0.279155	-0.736347	0.46152	0.999786	ns	-0.000796687	0.277607	-0.00286984	0.99771	0.999878	ns	0.100836	0.277233	0.363722	0.716065	0.999647	ns	-0.570246	0.280229	-2.03493	0.0418581	0.395705	ns
Gm28940	6.14616	-1.19085	2.35615	-0.505424	0.613261	0.999953	ns	0.447559	2.3474	0.190662	0.84879	0.999965	ns	5.19725	2.25524	2.30452	0.0211935	0.490268	ns	-0.684284	2.45153	-0.279125	0.780149	0.999999	ns	-0.804672	2.44735	-0.328794	0.742312	0.999786	ns	-0.801526	2.35458	-0.340411	0.733547	0.999878	ns	-0.0846123	2.34628	-0.0360624	0.971233	0.999647	ns	-1.07968	2.44658	-0.441303	0.658994	0.976913	ns
Col4a4	58.7043	0.422896	1.3025	0.32468	0.745423	0.999953	ns	-0.992321	1.31541	-0.754383	0.450619	0.999965	ns	-0.716391	1.30696	-0.548135	0.583599	0.999875	ns	-0.147501	1.31698	-0.111999	0.910824	0.999999	ns	0.0522485	1.31262	0.0398046	0.968249	0.999786	ns	1.15418	1.29891	0.888576	0.374231	0.999878	ns	1.79798	1.298	1.38519	0.165995	0.999647	ns	0.98682	1.30966	0.753492	0.451154	0.869919	ns
Col4a3	110.317	0.955531	0.899682	1.06208	0.288201	0.999953	ns	-0.0696049	0.902358	-0.0771366	0.938515	0.999965	ns	0.791457	0.899534	0.879852	0.37894	0.999875	ns	-0.846712	0.909969	-0.930485	0.35212	0.999999	ns	0.277208	0.904337	0.306532	0.7592	0.999786	ns	-0.596598	0.902554	-0.661011	0.508605	0.999878	ns	0.42957	0.899922	0.477341	0.633119	0.999647	ns	0.118911	0.905366	0.131341	0.895506	0.989556	ns
C430014B12Rik	106.394	0.209041	0.777943	0.26871	0.788153	0.999953	ns	-0.379998	0.780601	-0.486802	0.626399	0.999965	ns	0.381372	0.777015	0.490817	0.623556	0.999875	ns	0.206836	0.782138	0.264449	0.791434	0.999999	ns	-0.597814	0.783275	-0.763223	0.445331	0.999786	ns	-0.303092	0.778915	-0.38912	0.697187	0.999878	ns	-0.0404256	0.777588	-0.0519884	0.958538	0.999647	ns	-0.537644	0.783945	-0.685818	0.492828	0.897647	ns
Mff	5966.28	0.0348591	0.0959211	0.363414	0.716295	0.999953	ns	-0.0131283	0.0960364	-0.136701	0.891267	0.999965	ns	-0.0494175	0.0958639	-0.515496	0.606206	0.999875	ns	0.000405899	0.0964681	0.0042076	0.996643	0.999999	ns	0.106338	0.0962175	1.10519	0.269079	0.991869	ns	0.0520339	0.0958695	0.542758	0.587296	0.999878	ns	-0.013161	0.0957942	-0.137389	0.890724	0.999647	ns	-0.0432275	0.0963474	-0.448663	0.653675	0.974832	ns
Gm28941	12.4412	1.87936	2.59429	0.724422	0.468807	0.999953	ns	-1.83877	2.67677	-0.686939	0.492121	0.999965	ns	-0.741787	2.6323	-0.281801	0.778096	0.999875	ns	2.0001	2.61953	0.763534	0.445145	0.999999	ns	4.08245	2.60526	1.567	0.117114	0.884882	ns	0.846256	2.59984	0.325502	0.744801	0.999878	ns	-0.708723	2.63603	-0.26886	0.788037	0.999647	ns	-4.09604	2.76671	-1.48047	0.138747	0.594732	ns
Tm4sf20	3.25587	-0.221218	4.00911	-0.0551788	0.955996	0.999953	ns	0.867185	4.0023	0.216672	0.828464	0.999965	ns	1.63382	3.96676	0.411877	0.680429	0.999875	ns	-1.82444	4.10032	-0.444951	0.656356	0.999999	ns	-1.25882	4.07599	-0.308839	0.757444	0.999786	ns	-3.70926	4.10283	-0.904072	0.365957	0.999878	ns	4.28648	3.94017	1.08789	0.276644	0.999647	ns	0.994724	4.04252	0.246065	0.805632	0.988498	ns
Gm47791	8.27349	-1.00108	2.56816	-0.389804	0.696682	0.999953	ns	-4.35273	2.71666	-1.60224	0.109103	0.999965	ns	1.47696	2.48154	0.59518	0.551723	0.999875	ns	-0.394286	2.62825	-0.150018	0.88075	0.999999	ns	5.0664	2.47801	2.04454	0.0409001	0.690331	ns	4.72231	2.45633	1.9225	0.0545424	0.732125	ns	-1.54256	2.56496	-0.601396	0.547576	0.999647	ns	-3.07841	2.67367	-1.15138	0.249575	0.719835	ns
Gm28942	1.27681	3.76885	4.64877	0.81072	0.417527	0.999953	ns	-1.66328	4.78012	-0.347958	0.727872	0.999965	ns	0.797475	4.70741	0.169408	0.865475	0.999875	ns	-1.27458	4.79727	-0.265689	0.790479	0.999999	ns	0.035949	4.77382	0.00753045	0.993992	0.999786	ns	-1.89743	4.78012	-0.396942	0.69141	0.999878	ns	3.39001	4.64859	0.729257	0.465845	0.999647	ns	-1.64061	4.79727	-0.341989	0.732359	0.988498	ns
Agfg1	5945.47	0.158502	0.103824	1.52664	0.12685	0.999953	ns	0.0709374	0.103975	0.682254	0.495078	0.999965	ns	0.0371932	0.10376	0.358454	0.720004	0.999875	ns	0.0570161	0.104557	0.545309	0.585541	0.999999	ns	-0.352062	0.10455	-3.3674	0.000758803	0.0868002	ns	-0.180513	0.103846	-1.73827	0.0821628	0.828747	ns	-0.13758	0.103819	-1.3252	0.185106	0.999647	ns	0.310199	0.10438	2.97184	0.00296022	0.11017	ns
A030005L19Rik	44.6806	0.802625	1.35866	0.590748	0.554689	0.999953	ns	0.137272	1.36175	0.100806	0.919705	0.999965	ns	0.77934	1.35808	0.573852	0.566068	0.999875	ns	-0.621103	1.37282	-0.452429	0.65096	0.999999	ns	-1.64564	1.3781	-1.19414	0.232425	0.971361	ns	0.75324	1.35832	0.554539	0.57921	0.999878	ns	-0.115879	1.36028	-0.0851878	0.932112	0.999647	ns	0.895525	1.36428	0.656408	0.511561	0.907521	ns
A030014E15Rik	25.4003	-1.59105	1.76308	-0.902427	0.36683	0.999953	ns	-2.03941	1.76529	-1.15528	0.247974	0.999965	ns	6.61594	1.65242	4.00378	6.23387e-05	0.00963852	ns	7.67802	1.68692	4.55149	5.32666e-06	0.000659244	ns	-2.63755	1.8827	-1.40094	0.161232	0.932814	ns	-0.702591	1.76131	-0.398903	0.689965	0.999878	ns	-1.64678	1.76129	-0.934984	0.349797	0.999647	ns	-4.25504	1.89057	-2.25067	0.0244065	0.313332	ns
Gm6217	0.774219	1.86532	4.69962	0.396908	0.691435	0.999953	ns	1.14174	4.73577	0.241088	0.809487	0.999965	ns	-1.54591	4.78166	-0.323301	0.746468	NA	ns	-0.667958	4.79926	-0.139179	0.889308	0.999999	ns	-1.16109	4.79926	-0.24193	0.808834	NA	ns	4.19304	4.65022	0.901686	0.367224	0.999878	ns	-1.88139	4.78166	-0.393459	0.69398	0.999647	ns	-1.03399	4.79926	-0.215448	0.829418	NA	ns
A030003K21Rik	0.968576	-0.423655	4.78464	-0.0885447	0.929444	0.999953	ns	-0.185567	4.78464	-0.0387838	0.969063	0.999965	ns	-0.613816	4.78464	-0.128289	0.897921	0.999875	ns	-0.363285	4.80079	-0.0756719	0.93968	0.999999	ns	-0.856414	4.80079	-0.17839	0.858417	NA	ns	4.72643	4.65699	1.01491	0.310149	0.999878	ns	-0.94929	4.78464	-0.198403	0.842729	0.999647	ns	-0.729317	4.80079	-0.151916	0.879253	NA	ns
Gm7544	0.0848533	-0.316877	4.78571	-0.0662131	0.947208	0.999953	ns	-0.0787883	4.78571	-0.0164633	0.986865	NA	ns	-0.507038	4.78571	-0.105948	0.915623	NA	ns	0.185239	4.80235	0.0385726	0.969231	0.999999	ns	-0.30789	4.80235	-0.0641123	0.948881	NA	ns	-0.31294	4.78571	-0.0653906	0.947863	NA	ns	-0.842512	4.78571	-0.176047	0.860257	NA	ns	-0.180793	4.80235	-0.0376468	0.969969	NA	ns
Gm47955	0.0848533	-0.316877	4.78571	-0.0662131	0.947208	0.999953	ns	-0.0787883	4.78571	-0.0164633	0.986865	NA	ns	-0.507038	4.78571	-0.105948	0.915623	NA	ns	0.185239	4.80235	0.0385726	0.969231	0.999999	ns	-0.30789	4.80235	-0.0641123	0.948881	NA	ns	-0.31294	4.78571	-0.0653906	0.947863	NA	ns	-0.842512	4.78571	-0.176047	0.860257	NA	ns	-0.180793	4.80235	-0.0376468	0.969969	NA	ns
Gm47959	0	NA	NA	NA	NA	NA	ns	NA	NA	NA	NA	NA	ns	NA	NA	NA	NA	NA	ns	NA	NA	NA	NA	NA	ns	NA	NA	NA	NA	NA	ns	NA	NA	NA	NA	NA	ns	NA	NA	NA	NA	NA	ns	NA	NA	NA	NA	NA	ns
Slc19a3	3534.53	-0.135487	0.19624	-0.690413	0.489934	0.999953	ns	0.165253	0.196223	0.842169	0.399694	0.999965	ns	0.191184	0.196062	0.975117	0.329502	0.999875	ns	0.0593843	0.197061	0.30135	0.763148	0.999999	ns	-0.130447	0.196957	-0.662315	0.50777	0.999786	ns	-0.239627	0.196206	-1.22131	0.22197	0.999878	ns	-0.100817	0.196114	-0.514071	0.607202	0.999647	ns	0.0448176	0.196989	0.227514	0.820024	0.988498	ns
Krtap28-10	3.0784	-1.302	3.56798	-0.364913	0.715176	0.999953	ns	0.623684	3.55266	0.175554	0.860644	0.999965	ns	-0.0437995	3.55492	-0.0123208	0.99017	0.999875	ns	0.205247	3.62545	0.0566129	0.954854	0.999999	ns	-0.182737	3.62322	-0.0504349	0.959776	0.999786	ns	-4.01809	3.66875	-1.09522	0.27342	0.999878	ns	4.58287	3.48583	1.31471	0.188606	0.999647	ns	0.284529	3.6199	0.0786013	0.93735	0.993867	ns
Gm47969	5.89297	-1.26156	2.34359	-0.538304	0.590367	0.999953	ns	-2.10496	2.35715	-0.893009	0.371852	0.999965	ns	4.57347	2.2398	2.04191	0.0411607	0.641894	ns	0.246346	2.40498	0.102432	0.918414	0.999999	ns	3.53762	2.27879	1.55241	0.120563	0.889532	ns	-0.717219	2.34046	-0.306444	0.759267	0.999878	ns	-2.28847	2.34668	-0.975195	0.329463	0.999647	ns	-0.484571	2.42702	-0.199657	0.841749	0.988498	ns
A030005K14Rik	0.061106	-0.231605	4.78607	-0.0483914	0.961404	0.999953	ns	2.02272	4.7573	0.425182	0.670704	NA	ns	-0.421765	4.78607	-0.0881236	0.929778	NA	ns	0.17913	4.80293	0.0372961	0.970249	0.999999	ns	-0.313999	4.80293	-0.0653765	0.947874	NA	ns	-0.227668	4.78607	-0.0475689	0.96206	NA	ns	-0.75724	4.78607	-0.158218	0.874285	NA	ns	-0.186902	4.80293	-0.0389141	0.968959	NA	ns
Krtap28-13	179.881	0.285106	0.548159	0.520116	0.602982	0.999953	ns	0.0605299	0.549246	0.110205	0.912246	0.999965	ns	0.664149	0.547101	1.21394	0.22477	0.999875	ns	-0.127772	0.552669	-0.231192	0.817166	0.999999	ns	0.000929516	0.550984	0.00168701	0.998654	0.999786	ns	0.657069	0.547213	1.20076	0.229846	0.999878	ns	-0.759771	0.549788	-1.38194	0.166992	0.999647	ns	-0.585982	0.553556	-1.05858	0.289793	0.753632	ns
Ccl20	15.1833	0.609757	1.5876	0.384075	0.700923	0.999953	ns	-0.832171	1.61806	-0.514301	0.607041	0.999965	ns	-0.912034	1.60558	-0.568038	0.570009	0.999875	ns	2.7679	1.58932	1.74157	0.0815841	0.999999	ns	1.37104	1.59489	0.859645	0.389985	0.999786	ns	0.988671	1.58147	0.62516	0.531866	0.999878	ns	0.799384	1.58346	0.504834	0.613676	0.999647	ns	-1.96007	1.69093	-1.15917	0.246389	0.716342	ns
Daw1	0.061106	-0.231605	4.78607	-0.0483914	0.961404	0.999953	ns	2.02272	4.7573	0.425182	0.670704	NA	ns	-0.421765	4.78607	-0.0881236	0.929778	NA	ns	0.17913	4.80293	0.0372961	0.970249	0.999999	ns	-0.313999	4.80293	-0.0653765	0.947874	NA	ns	-0.227668	4.78607	-0.0475689	0.96206	NA	ns	-0.75724	4.78607	-0.158218	0.874285	NA	ns	-0.186902	4.80293	-0.0389141	0.968959	NA	ns
Sphkap	1.95192	5.49384	4.64278	1.18331	0.236687	0.999953	ns	2.84421	4.67307	0.608638	0.542764	0.999965	ns	-1.81456	4.78167	-0.379483	0.704329	0.999875	ns	-0.819431	4.79894	-0.170753	0.864418	0.999999	ns	0.31314	4.77787	0.0655396	0.947744	0.999786	ns	-1.62046	4.78167	-0.338891	0.734692	0.999878	ns	-2.15004	4.78167	-0.449641	0.652969	0.999647	ns	-1.18546	4.79894	-0.247026	0.804888	0.988498	ns
4933436I20Rik	0	NA	NA	NA	NA	NA	ns	NA	NA	NA	NA	NA	ns	NA	NA	NA	NA	NA	ns	NA	NA	NA	NA	NA	ns	NA	NA	NA	NA	NA	ns	NA	NA	NA	NA	NA	ns	NA	NA	NA	NA	NA	ns	NA	NA	NA	NA	NA	ns
Pid1	5.30139	-0.0278757	2.09099	-0.0133313	0.989363	0.999953	ns	-0.283373	2.09396	-0.135329	0.892352	0.999965	ns	1.68631	2.06974	0.814746	0.415218	0.999875	ns	0.112037	2.2011	0.0509005	0.959405	0.999999	ns	-0.268735	2.19838	-0.122242	0.902707	0.999786	ns	-0.737423	2.09921	-0.351285	0.725374	0.999878	ns	-0.321436	2.0883	-0.153922	0.877671	0.999647	ns	0.0175546	2.19502	0.00799748	0.993619	0.998811	ns
Dner	2.44332	3.45481	4.5794	0.754423	0.450595	0.999953	ns	0.705463	4.64181	0.15198	0.879203	0.999965	ns	-0.103991	4.6514	-0.022357	0.982163	0.999875	ns	4.57998	4.59503	0.996725	0.318898	0.999999	ns	0.417795	4.68053	0.0892624	0.928873	0.999786	ns	-2.54051	4.71194	-0.539165	0.589773	0.999878	ns	-3.07009	4.71194	-0.651554	0.514689	0.999647	ns	-1.7296	4.7206	-0.366393	0.714072	0.988498	ns
Trip12	3171.22	-0.0924235	0.153005	-0.604054	0.545808	0.999953	ns	-0.166901	0.153221	-1.08928	0.27603	0.999965	ns	0.00426763	0.152807	0.0279282	0.977719	0.999875	ns	0.0697475	0.153876	0.453272	0.650353	0.999999	ns	-0.160325	0.153749	-1.04277	0.297054	0.999786	ns	-0.212699	0.152918	-1.39094	0.164244	0.992978	ns	0.0305555	0.152793	0.199979	0.841497	0.999647	ns	0.185459	0.153734	1.20636	0.227677	0.700158	ns
Fbxo36	179.039	0.617214	0.578232	1.06742	0.285784	0.999953	ns	-0.277975	0.580696	-0.478694	0.632156	0.999965	ns	0.26085	0.578439	0.450954	0.652023	0.999875	ns	-0.443578	0.583779	-0.759839	0.447351	0.999999	ns	-0.234883	0.581586	-0.403867	0.686311	0.999786	ns	0.166462	0.578871	0.287563	0.773681	0.999878	ns	0.596017	0.577635	1.03182	0.302155	0.999647	ns	-0.106171	0.581626	-0.182542	0.855157	0.988498	ns
Slc16a14	0.103853	-0.373707	4.78532	-0.0780944	0.937753	0.999953	ns	-0.135618	4.78532	-0.0283405	0.977391	NA	ns	-0.563867	4.78532	-0.117833	0.9062	NA	ns	0.152998	4.80215	0.0318602	0.974583	0.999999	ns	-0.340131	4.80215	-0.070829	0.943534	NA	ns	-0.36977	4.78532	-0.0772717	0.938407	NA	ns	-0.899342	4.78532	-0.187938	0.850926	NA	ns	2.61824	4.72965	0.55358	0.579866	NA	ns
C130026I21Rik	7.42897	2.80177	1.84711	1.51684	0.129307	0.999953	ns	4.11416	1.83862	2.23763	0.0252449	0.983328	ns	-3.65453	2.0103	-1.81791	0.0690786	0.774643	ns	0.154267	1.9836	0.0777715	0.93801	0.999999	ns	-2.31217	2.06407	-1.1202	0.262629	0.989578	ns	-0.186766	1.90885	-0.0978418	0.922058	0.999878	ns	3.12983	1.84201	1.69914	0.0892931	0.999647	ns	-1.65822	2.05089	-0.808537	0.418781	0.849375	ns
A530032D15Rik	6.80261	0.224989	1.97463	0.11394	0.909285	0.999953	ns	0.907028	1.9725	0.459837	0.645633	0.999965	ns	-0.251708	1.97649	-0.127351	0.898662	0.999875	ns	1.08751	2.08703	0.521079	0.602311	0.999999	ns	-0.393391	2.08982	-0.188242	0.850687	0.999786	ns	-0.249249	1.97846	-0.125981	0.899747	0.999878	ns	-1.8394	1.98384	-0.927192	0.353827	0.999647	ns	0.329776	2.08567	0.158115	0.874366	0.988498	ns
Gm10553	1.11358	1.12483	4.70658	0.23899	0.811113	0.999953	ns	-1.61715	4.77944	-0.338356	0.735095	0.999965	ns	0.807128	4.70926	0.171392	0.863916	0.999875	ns	-1.19015	4.79727	-0.248089	0.804066	0.999999	ns	4.08994	4.6642	0.87688	0.380552	NA	ns	-1.8513	4.77944	-0.387347	0.698499	0.999878	ns	1.62482	4.67625	0.347463	0.728243	0.999647	ns	-1.55618	4.79727	-0.324389	0.745644	NA	ns
A530040E14Rik	5.97155	10.1507	3.85393	2.63385	0.00844219	0.691783	ns	9.49422	3.86146	2.45872	0.0139435	0.716619	ns	-10.5368	3.95489	-2.66424	0.0077163	0.28314	ns	14.9289	3.80646	3.922	8.78185e-05	0.00807671	ns	-10.0709	3.97146	-2.53581	0.0112187	0.408916	ns	-9.93195	3.95489	-2.51131	0.0120285	0.461234	ns	-11.5314	3.95489	-2.91574	0.00354843	0.214553	ns	17.1294	3.79851	4.5095	6.49811e-06	0.00124863	ns
Gm16028	0.132319	-0.552339	4.78513	-0.115428	0.908106	0.999953	ns	1.96199	4.74098	0.413836	0.678994	NA	ns	-0.742499	4.78513	-0.155168	0.876689	NA	ns	0.059877	4.80254	0.0124678	0.990052	0.999999	ns	1.38743	4.77866	0.290338	0.771558	NA	ns	-0.548402	4.78513	-0.114605	0.908758	NA	ns	-1.07797	4.78513	-0.225276	0.821765	NA	ns	-0.306155	4.80254	-0.0637485	0.94917	NA	ns
Gm16025	0	NA	NA	NA	NA	NA	ns	NA	NA	NA	NA	NA	ns	NA	NA	NA	NA	NA	ns	NA	NA	NA	NA	NA	ns	NA	NA	NA	NA	NA	ns	NA	NA	NA	NA	NA	ns	NA	NA	NA	NA	NA	ns	NA	NA	NA	NA	NA	ns
Gm16092	0	NA	NA	NA	NA	NA	ns	NA	NA	NA	NA	NA	ns	NA	NA	NA	NA	NA	ns	NA	NA	NA	NA	NA	ns	NA	NA	NA	NA	NA	ns	NA	NA	NA	NA	NA	ns	NA	NA	NA	NA	NA	ns	NA	NA	NA	NA	NA	ns
G530012D18Rik	2.62976	2.64093	4.65395	0.56746	0.570402	0.999953	ns	-0.116636	4.74701	-0.0245705	0.980398	0.999965	ns	4.89615	4.63819	1.05562	0.291144	0.999875	ns	-1.82827	4.79577	-0.381225	0.703036	0.999999	ns	-2.3214	4.79577	-0.484051	0.62835	0.999786	ns	-2.34277	4.77897	-0.490224	0.623975	0.999878	ns	3.33636	4.64393	0.718435	0.472489	0.999647	ns	-2.1943	4.79577	-0.457549	0.647277	0.971761	ns
Sp110	1130.76	0.166174	0.17762	0.935562	0.349499	0.999953	ns	0.115597	0.177937	0.64965	0.515918	0.999965	ns	-0.316848	0.177862	-1.78143	0.0748418	0.795895	ns	-0.164501	0.179314	-0.91739	0.358938	0.999999	ns	0.0979505	0.178361	0.54917	0.582888	0.999786	ns	0.219547	0.177422	1.23742	0.215929	0.999878	ns	0.151303	0.177278	0.853478	0.393395	0.999647	ns	0.164881	0.178526	0.923567	0.355712	0.805768	ns
Gm16094	0	NA	NA	NA	NA	NA	ns	NA	NA	NA	NA	NA	ns	NA	NA	NA	NA	NA	ns	NA	NA	NA	NA	NA	ns	NA	NA	NA	NA	NA	ns	NA	NA	NA	NA	NA	ns	NA	NA	NA	NA	NA	ns	NA	NA	NA	NA	NA	ns
Sp140	818.314	-0.0168283	0.167269	-0.100606	0.919863	0.999953	ns	0.0100404	0.167668	0.059883	0.952249	0.999965	ns	-0.217226	0.167155	-1.29954	0.193757	0.999875	ns	-0.0952056	0.16919	-0.562715	0.573629	0.999999	ns	-0.274973	0.168583	-1.63109	0.102872	0.868883	ns	-0.17157	0.167198	-1.02615	0.304821	0.999878	ns	-0.0190725	0.166723	-0.114396	0.908924	0.999647	ns	0.468618	0.167754	2.79348	0.0052144	0.148021	ns
Gm10552	0	NA	NA	NA	NA	NA	ns	NA	NA	NA	NA	NA	ns	NA	NA	NA	NA	NA	ns	NA	NA	NA	NA	NA	ns	NA	NA	NA	NA	NA	ns	NA	NA	NA	NA	NA	ns	NA	NA	NA	NA	NA	ns	NA	NA	NA	NA	NA	ns
Gm17017	2.3413	-2.59343	3.98883	-0.650172	0.515581	0.999953	ns	0.446832	3.91016	0.114275	0.90902	0.999965	ns	3.38215	3.84951	0.878592	0.379623	0.999875	ns	1.38004	3.9658	0.347984	0.727852	0.999999	ns	-0.254783	3.97358	-0.0641192	0.948875	0.999786	ns	0.118801	3.91582	0.0303388	0.975797	0.999878	ns	-3.12135	3.98903	-0.782485	0.43393	0.999647	ns	0.407616	3.96408	0.102827	0.9181	0.993129	ns
Sp100	5884.96	0.100694	0.137361	0.733057	0.463523	0.999953	ns	0.0864654	0.13744	0.629116	0.529273	0.999965	ns	-0.190514	0.137365	-1.38692	0.165467	0.999875	ns	-0.05487	0.13808	-0.397379	0.691088	0.999999	ns	0.122412	0.137875	0.887849	0.374622	0.999786	ns	0.126746	0.137302	0.923123	0.355943	0.999878	ns	-0.0750195	0.137316	-0.546328	0.58484	0.999647	ns	0.0817863	0.137966	0.592798	0.553316	0.929832	ns
A630001G21Rik	43.4426	-0.830421	1.19947	-0.69232	0.488736	0.999953	ns	0.711555	1.19132	0.597281	0.55032	0.999965	ns	0.727643	1.18946	0.611741	0.540709	0.999875	ns	1.50352	1.19441	1.2588	0.208104	0.999999	ns	1.27424	1.19375	1.06742	0.285782	0.995895	ns	0.290352	1.19132	0.243724	0.807445	0.999878	ns	-0.789483	1.19604	-0.660083	0.5092	0.999647	ns	0.340888	1.19802	0.284544	0.775994	0.988498	ns
9930111H07Rik	0.0848533	-0.316877	4.78571	-0.0662131	0.947208	0.999953	ns	-0.0787883	4.78571	-0.0164633	0.986865	NA	ns	-0.507038	4.78571	-0.105948	0.915623	NA	ns	0.185239	4.80235	0.0385726	0.969231	0.999999	ns	-0.30789	4.80235	-0.0641123	0.948881	NA	ns	-0.31294	4.78571	-0.0653906	0.947863	NA	ns	-0.842512	4.78571	-0.176047	0.860257	NA	ns	-0.180793	4.80235	-0.0376468	0.969969	NA	ns
Cab39	3864.86	-0.0979598	0.111646	-0.877411	0.380263	0.999953	ns	-0.0086086	0.111742	-0.0770397	0.938592	0.999965	ns	0.0378837	0.111445	0.339933	0.733907	0.999875	ns	-0.0605974	0.112386	-0.539188	0.589757	0.999999	ns	-0.156744	0.11215	-1.39763	0.162224	0.932814	ns	-0.0140477	0.111498	-0.125991	0.899739	0.999878	ns	-0.063564	0.11145	-0.570336	0.56845	0.999647	ns	0.139221	0.112132	1.24158	0.21439	0.685132	ns
Itm2c	5820.63	0.232129	0.137788	1.68468	0.0920498	0.999953	ns	-0.0482976	0.137932	-0.350155	0.726222	0.999965	ns	-0.0716711	0.137807	-0.520084	0.603005	0.999875	ns	-0.230242	0.138536	-1.66197	0.0965192	0.999999	ns	-0.0989354	0.138315	-0.715292	0.474429	0.999786	ns	0.105194	0.137798	0.763394	0.445228	0.999878	ns	-0.0917374	0.137757	-0.665938	0.505451	0.999647	ns	0.124494	0.138296	0.900193	0.368017	0.813531	ns
4933407L21Rik	9.46695	3.34856	1.89197	1.76988	0.0767471	0.999953	ns	4.57012	1.88426	2.42542	0.0152905	0.768762	ns	4.35542	1.88212	2.3141	0.0206621	0.48669	ns	-19.2326	2.22064	-8.66085	4.68279e-18	3.7804e-15	ns	0.852445	1.97622	0.43135	0.666214	0.999786	ns	2.56569	1.89755	1.3521	0.176342	0.999878	ns	3.65076	1.88672	1.93497	0.0529936	0.961263	ns	-0.408433	2.07834	-0.196519	0.844204	0.988498	ns
Gm28884	1.96358	1.69652	4.1338	0.410403	0.681511	0.999953	ns	0.8075	4.14477	0.194824	0.845531	0.999965	ns	-2.91979	4.23229	-0.689885	0.490266	0.999875	ns	-1.00061	4.23857	-0.236074	0.813375	0.999999	ns	-1.35468	4.22749	-0.320445	0.748631	0.999786	ns	-0.912639	4.17681	-0.218501	0.827039	0.999878	ns	2.76213	4.09913	0.673832	0.500418	0.999647	ns	0.781771	4.19839	0.186207	0.852282	0.988498	ns
Gpr55	5.28316	-1.08524	1.66392	-0.65222	0.514259	0.999953	ns	0.523085	1.64726	0.317549	0.750827	0.999965	ns	-0.329488	1.6524	-0.1994	0.84195	0.999875	ns	0.0870344	1.78289	0.0488166	0.961065	0.999999	ns	-0.54896	1.78124	-0.30819	0.757938	0.999786	ns	0.395699	1.64873	0.240003	0.810328	0.999878	ns	1.28104	1.63994	0.781152	0.434713	0.999647	ns	-0.313875	1.77584	-0.176748	0.859706	0.988498	ns
Gm28100	0.0924044	-0.348825	4.78528	-0.0728954	0.941889	0.999953	ns	-0.110736	4.78528	-0.023141	0.981538	NA	ns	2.56578	4.70065	0.545835	0.585179	NA	ns	0.0535229	4.80169	0.0111467	0.991106	0.999999	ns	-0.439606	4.80169	-0.0915524	0.927054	NA	ns	-0.344888	4.78528	-0.0720727	0.942544	NA	ns	-0.87446	4.78528	-0.182739	0.855002	NA	ns	-0.312509	4.80169	-0.0650831	0.948108	NA	ns
Spata3	0	NA	NA	NA	NA	NA	ns	NA	NA	NA	NA	NA	ns	NA	NA	NA	NA	NA	ns	NA	NA	NA	NA	NA	ns	NA	NA	NA	NA	NA	ns	NA	NA	NA	NA	NA	ns	NA	NA	NA	NA	NA	ns	NA	NA	NA	NA	NA	ns
2810459M11Rik	0.132319	-0.552339	4.78513	-0.115428	0.908106	0.999953	ns	1.96199	4.74098	0.413836	0.678994	NA	ns	-0.742499	4.78513	-0.155168	0.876689	NA	ns	0.059877	4.80254	0.0124678	0.990052	0.999999	ns	1.38743	4.77866	0.290338	0.771558	NA	ns	-0.548402	4.78513	-0.114605	0.908758	NA	ns	-1.07797	4.78513	-0.225276	0.821765	NA	ns	-0.306155	4.80254	-0.0637485	0.94917	NA	ns
Psmd1	4339.63	0.0156919	0.107476	0.146004	0.883918	0.999953	ns	-0.111591	0.107676	-1.03636	0.300034	0.999965	ns	-0.0426149	0.107382	-0.396852	0.691476	0.999875	ns	-0.0470756	0.108201	-0.435075	0.663508	0.999999	ns	0.170368	0.107836	1.57988	0.114134	0.882318	ns	0.012443	0.107391	0.115867	0.907758	0.999878	ns	0.0660239	0.107298	0.615329	0.538337	0.999647	ns	0.0558067	0.108013	0.516666	0.60539	0.954812	ns
Htr2b	5.46052	-1.17796	2.44156	-0.482464	0.629476	0.999953	ns	0.354786	2.43291	0.145828	0.884057	0.999965	ns	0.304613	2.43219	0.125242	0.900332	0.999875	ns	0.566127	2.53049	0.223722	0.822973	0.999999	ns	0.0961124	2.5294	0.0379981	0.969689	0.999786	ns	-0.0256553	2.43494	-0.0105363	0.991593	0.999878	ns	-0.181135	2.43169	-0.0744895	0.940621	0.999647	ns	-0.252874	2.52914	-0.0999839	0.920357	0.993129	ns
Armc9	192.909	-0.0807635	0.448903	-0.179913	0.857221	0.999953	ns	-0.0276091	0.449456	-0.0614279	0.951018	0.999965	ns	-0.430172	0.449149	-0.95775	0.338189	0.999875	ns	0.58948	0.450192	1.3094	0.190399	0.999999	ns	-0.233825	0.451114	-0.518328	0.60423	0.999786	ns	0.08152	0.448078	0.181933	0.855636	0.999878	ns	-0.209405	0.448249	-0.467163	0.640384	0.999647	ns	-0.00943892	0.45115	-0.0209219	0.983308	0.998671	ns
Gm16341	0.188078	2.61487	4.69869	0.556511	0.577862	0.999953	ns	-0.429608	4.78454	-0.0897909	0.928453	NA	ns	-0.857857	4.78454	-0.179298	0.857704	NA	ns	-0.0442175	4.80165	-0.00920881	0.992653	0.999999	ns	1.27017	4.7781	0.265831	0.790369	NA	ns	-0.66376	4.78454	-0.13873	0.889663	NA	ns	-1.19333	4.78454	-0.249414	0.80304	NA	ns	-0.41025	4.80165	-0.0854393	0.931912	NA	ns
B3gnt7	0.507808	-0.938942	4.78306	-0.196306	0.844371	0.999953	ns	2.55149	4.69884	0.543004	0.587127	NA	ns	-1.1291	4.78306	-0.236063	0.813384	NA	ns	3.91049	4.68521	0.834645	0.403918	0.999999	ns	-0.790926	4.79991	-0.164779	0.869118	NA	ns	-0.935005	4.78306	-0.195483	0.845015	0.999878	ns	-1.46458	4.78306	-0.306201	0.759452	NA	ns	-0.663829	4.79991	-0.1383	0.890003	NA	ns
Gm28626	0.0848533	-0.316877	4.78571	-0.0662131	0.947208	0.999953	ns	-0.0787883	4.78571	-0.0164633	0.986865	NA	ns	-0.507038	4.78571	-0.105948	0.915623	NA	ns	0.185239	4.80235	0.0385726	0.969231	0.999999	ns	-0.30789	4.80235	-0.0641123	0.948881	NA	ns	-0.31294	4.78571	-0.0653906	0.947863	NA	ns	-0.842512	4.78571	-0.176047	0.860257	NA	ns	-0.180793	4.80235	-0.0376468	0.969969	NA	ns
Ncl	21177.1	0.0295601	0.119085	0.248228	0.803958	0.999953	ns	-0.0122276	0.119115	-0.102654	0.918238	0.999965	ns	-0.0716022	0.119069	-0.601351	0.547606	0.999875	ns	-0.0842292	0.119574	-0.704413	0.481176	0.999999	ns	-0.0795345	0.119522	-0.665439	0.50577	0.999786	ns	-0.139247	0.119079	-1.16937	0.242255	0.999878	ns	0.124829	0.119049	1.04854	0.294388	0.999647	ns	0.0071735	0.119543	0.0600076	0.95215	0.995188	ns
C130036L24Rik	160.715	0.717433	0.973958	0.736615	0.461356	0.999953	ns	0.115486	0.975001	0.118447	0.905713	0.999965	ns	0.0760301	0.974408	0.078027	0.937807	0.999875	ns	-0.556517	0.980128	-0.567801	0.57017	0.999999	ns	-0.147155	0.978234	-0.15043	0.880426	0.999786	ns	0.383558	0.974206	0.393714	0.693792	0.999878	ns	0.0915813	0.974137	0.0940127	0.925099	0.999647	ns	0.474802	0.977632	0.485665	0.627205	0.963489	ns
Nmur1	0.061106	-0.231605	4.78607	-0.0483914	0.961404	0.999953	ns	2.02272	4.7573	0.425182	0.670704	NA	ns	-0.421765	4.78607	-0.0881236	0.929778	NA	ns	0.17913	4.80293	0.0372961	0.970249	0.999999	ns	-0.313999	4.80293	-0.0653765	0.947874	NA	ns	-0.227668	4.78607	-0.0475689	0.96206	NA	ns	-0.75724	4.78607	-0.158218	0.874285	NA	ns	-0.186902	4.80293	-0.0389141	0.968959	NA	ns
Tex44	0	NA	NA	NA	NA	NA	ns	NA	NA	NA	NA	NA	ns	NA	NA	NA	NA	NA	ns	NA	NA	NA	NA	NA	ns	NA	NA	NA	NA	NA	ns	NA	NA	NA	NA	NA	ns	NA	NA	NA	NA	NA	ns	NA	NA	NA	NA	NA	ns
Ptma	139651	-0.0352608	0.112508	-0.313408	0.753971	0.999953	ns	-0.0704042	0.112512	-0.625747	0.531481	0.999965	ns	0.0453839	0.112504	0.4034	0.686654	0.999875	ns	-0.0342611	0.112901	-0.30346	0.761539	0.999999	ns	-0.0558276	0.112894	-0.494514	0.620943	0.999786	ns	0.0573252	0.112505	0.509537	0.610376	0.999878	ns	-0.0744786	0.112503	-0.662013	0.507963	0.999647	ns	0.0357469	0.112896	0.316636	0.75152	0.988498	ns
Pde6d	2018.96	0.122705	0.139225	0.881345	0.378131	0.999953	ns	-0.00350138	0.139519	-0.0250961	0.979978	0.999965	ns	-0.149719	0.139246	-1.07521	0.282281	0.999875	ns	0.21902	0.140011	1.5643	0.117747	0.999999	ns	0.223034	0.139624	1.59738	0.11018	0.875741	ns	0.279114	0.139036	2.0075	0.0446967	0.692841	ns	-0.00521719	0.139024	-0.0375272	0.970065	0.999647	ns	-0.0802886	0.14	-0.57349	0.566313	0.93537	ns
Cops7b	651.689	0.176085	0.328911	0.535358	0.592402	0.999953	ns	-0.279633	0.329759	-0.847992	0.396443	0.999965	ns	-0.10252	0.328915	-0.311691	0.755276	0.999875	ns	0.326132	0.330541	0.986663	0.323808	0.999999	ns	0.147887	0.330242	0.447813	0.654288	0.999786	ns	-0.0793237	0.328956	-0.241138	0.809448	0.999878	ns	0.124151	0.328641	0.377769	0.705602	0.999647	ns	-0.509135	0.33146	-1.53604	0.124529	0.570571	ns
Nppc	1.64329	3.29218	4.65109	0.707832	0.47905	0.999953	ns	0.297668	4.75058	0.0626593	0.950038	0.999965	ns	0.947164	4.69532	0.201725	0.840132	0.999875	ns	3.51593	4.66984	0.752901	0.451509	0.999999	ns	0.0711041	4.7604	0.0149366	0.988083	0.999786	ns	-1.95186	4.77953	-0.408379	0.682996	0.999878	ns	-2.48143	4.77953	-0.519178	0.603636	0.999647	ns	-1.9075	4.79618	-0.397712	0.690843	0.988446	ns
Dis3l2	647.688	-0.131902	0.263168	-0.501209	0.616224	0.999953	ns	-0.141743	0.263556	-0.53781	0.590708	0.999965	ns	0.0422295	0.262629	0.160795	0.872255	0.999875	ns	0.0235419	0.264673	0.0889469	0.929124	0.999999	ns	-0.013083	0.264023	-0.0495525	0.960479	0.999786	ns	-0.263619	0.263111	-1.00193	0.316375	0.999878	ns	-0.0196563	0.26256	-0.074864	0.940323	0.999647	ns	0.2891	0.263942	1.09532	0.273376	0.74097	ns
Gm29055	34.7133	-0.133509	1.41672	-0.0942379	0.92492	0.999953	ns	1.1602	1.41122	0.822127	0.411005	0.999965	ns	-0.849048	1.41992	-0.597956	0.549869	0.999875	ns	-0.2349	1.43024	-0.164238	0.869544	0.999999	ns	0.416314	1.42161	0.292847	0.769639	0.999786	ns	0.458203	1.41144	0.324636	0.745457	0.999878	ns	0.463542	1.41184	0.328326	0.742665	0.999647	ns	1.22896	1.41928	0.865904	0.386543	0.828747	ns
Gm28375	0.133764	3.08761	4.68919	0.658454	0.510246	0.999953	ns	-0.158365	4.78505	-0.0330958	0.973598	NA	ns	-0.586614	4.78505	-0.122593	0.902429	NA	ns	0.0182333	4.80154	0.00379738	0.99697	0.999999	ns	-0.474896	4.80154	-0.098905	0.921214	NA	ns	-0.392517	4.78505	-0.0820299	0.934623	NA	ns	-0.922089	4.78505	-0.192702	0.847192	NA	ns	-0.347799	4.80154	-0.0724349	0.942256	NA	ns
Gm29371	1.14631	-1.77692	4.77991	-0.371748	0.71008	0.999953	ns	0.781434	4.736	0.164999	0.868945	0.999965	ns	1.05156	4.69941	0.223764	0.822941	0.999875	ns	-1.2854	4.79696	-0.267961	0.788729	0.999999	ns	-1.77853	4.79696	-0.370762	0.710815	NA	ns	2.33405	4.66665	0.500154	0.616966	0.999878	ns	3.85245	4.64511	0.829356	0.406903	0.999647	ns	-1.65143	4.79696	-0.344266	0.730646	NA	ns
Alppl2	0.078005	-0.275918	4.78571	-0.0576545	0.954024	0.999953	ns	2.35252	4.73562	0.496771	0.61935	NA	ns	-0.466078	4.78571	-0.0973897	0.922417	NA	ns	0.140993	4.80253	0.029358	0.976579	0.999999	ns	-0.352136	4.80253	-0.0733231	0.941549	NA	ns	-0.271981	4.78571	-0.056832	0.954679	NA	ns	-0.801553	4.78571	-0.167489	0.866985	NA	ns	-0.225039	4.80253	-0.0468585	0.962626	NA	ns
Alpi	0	NA	NA	NA	NA	NA	ns	NA	NA	NA	NA	NA	ns	NA	NA	NA	NA	NA	ns	NA	NA	NA	NA	NA	ns	NA	NA	NA	NA	NA	ns	NA	NA	NA	NA	NA	ns	NA	NA	NA	NA	NA	ns	NA	NA	NA	NA	NA	ns
Akp3	0	NA	NA	NA	NA	NA	ns	NA	NA	NA	NA	NA	ns	NA	NA	NA	NA	NA	ns	NA	NA	NA	NA	NA	ns	NA	NA	NA	NA	NA	ns	NA	NA	NA	NA	NA	ns	NA	NA	NA	NA	NA	ns	NA	NA	NA	NA	NA	ns
Gm29374	0	NA	NA	NA	NA	NA	ns	NA	NA	NA	NA	NA	ns	NA	NA	NA	NA	NA	ns	NA	NA	NA	NA	NA	ns	NA	NA	NA	NA	NA	ns	NA	NA	NA	NA	NA	ns	NA	NA	NA	NA	NA	ns	NA	NA	NA	NA	NA	ns
Ecel1	0	NA	NA	NA	NA	NA	ns	NA	NA	NA	NA	NA	ns	NA	NA	NA	NA	NA	ns	NA	NA	NA	NA	NA	ns	NA	NA	NA	NA	NA	ns	NA	NA	NA	NA	NA	ns	NA	NA	NA	NA	NA	ns	NA	NA	NA	NA	NA	ns
Prss56	0.0848533	-0.316877	4.78571	-0.0662131	0.947208	0.999953	ns	-0.0787883	4.78571	-0.0164633	0.986865	NA	ns	-0.507038	4.78571	-0.105948	0.915623	NA	ns	0.185239	4.80235	0.0385726	0.969231	0.999999	ns	-0.30789	4.80235	-0.0641123	0.948881	NA	ns	-0.31294	4.78571	-0.0653906	0.947863	NA	ns	-0.842512	4.78571	-0.176047	0.860257	NA	ns	-0.180793	4.80235	-0.0376468	0.969969	NA	ns
Chrnd	0	NA	NA	NA	NA	NA	ns	NA	NA	NA	NA	NA	ns	NA	NA	NA	NA	NA	ns	NA	NA	NA	NA	NA	ns	NA	NA	NA	NA	NA	ns	NA	NA	NA	NA	NA	ns	NA	NA	NA	NA	NA	ns	NA	NA	NA	NA	NA	ns
Chrng	8.85387	-1.16772	2.08339	-0.560488	0.575147	0.999953	ns	-2.57554	2.1003	-1.22628	0.220095	0.999965	ns	0.0784884	2.07727	0.0377845	0.96986	0.999875	ns	7.83128	2.00743	3.90116	9.57341e-05	0.00873103	ns	5.18494	2.02131	2.56514	0.0103136	0.398085	ns	-3.03854	2.1108	-1.43952	0.150003	0.963751	ns	-0.522114	2.07716	-0.251359	0.801536	0.999647	ns	-3.22912	2.19667	-1.47001	0.141559	0.59863	ns
Eif4e2	2461.34	-0.0569031	0.143166	-0.397463	0.691026	0.999953	ns	0.00252676	0.143294	0.0176334	0.985931	0.999965	ns	0.114703	0.142918	0.802579	0.422218	0.999875	ns	0.11997	0.143923	0.833573	0.404522	0.999999	ns	-0.00469312	0.14368	-0.0326636	0.973943	0.999786	ns	-0.16744	0.143124	-1.1699	0.242043	0.999878	ns	0.0237303	0.142901	0.166061	0.868109	0.999647	ns	0.211653	0.143695	1.47293	0.140769	0.597196	ns
Efhd1	30.6838	2.13074	1.12606	1.89221	0.0584634	0.999953	ns	-2.15558	1.21399	-1.77561	0.0757974	0.999965	ns	1.09783	1.12973	0.971765	0.331168	0.999875	ns	2.66933	1.13824	2.34514	0.0190198	0.54122	ns	3.65407	1.13437	3.22122	0.00127646	0.119393	ns	-3.12438	1.24109	-2.51745	0.0118206	0.460436	ns	0.636618	1.1333	0.561739	0.574294	0.999647	ns	-2.44314	1.26243	-1.93527	0.0529574	0.428139	ns
Efhd1os	0	NA	NA	NA	NA	NA	ns	NA	NA	NA	NA	NA	ns	NA	NA	NA	NA	NA	ns	NA	NA	NA	NA	NA	ns	NA	NA	NA	NA	NA	ns	NA	NA	NA	NA	NA	ns	NA	NA	NA	NA	NA	ns	NA	NA	NA	NA	NA	ns
Gigyf2	1713.06	-0.119692	0.16017	-0.747282	0.454894	0.999953	ns	0.194606	0.160122	1.21536	0.224227	0.999965	ns	-0.0453766	0.159874	-0.283828	0.776542	0.999875	ns	0.0247469	0.161233	0.153486	0.878015	0.999999	ns	-0.118974	0.160919	-0.739344	0.459698	0.999786	ns	-0.299324	0.160119	-1.86938	0.0615699	0.758865	ns	-0.100514	0.159872	-0.628718	0.529534	0.999647	ns	0.0662693	0.161018	0.411563	0.680659	0.986329	ns
Kcnj13	11.1608	-1.08726	1.97739	-0.549848	0.582423	0.999953	ns	-0.665875	1.97591	-0.336997	0.736119	0.999965	ns	-1.08634	1.97677	-0.549554	0.582626	0.999875	ns	0.295094	2.08417	0.141589	0.887405	0.999999	ns	-0.958718	2.08571	-0.459661	0.64576	0.999786	ns	-0.742199	1.97662	-0.375489	0.707297	0.999878	ns	-2.10079	1.979	-1.06154	0.288444	0.999647	ns	-0.548331	2.08315	-0.263222	0.792379	0.988498	ns
Snorc	0	NA	NA	NA	NA	NA	ns	NA	NA	NA	NA	NA	ns	NA	NA	NA	NA	NA	ns	NA	NA	NA	NA	NA	ns	NA	NA	NA	NA	NA	ns	NA	NA	NA	NA	NA	ns	NA	NA	NA	NA	NA	ns	NA	NA	NA	NA	NA	ns
Ngef	2.01428	-1.36143	4.78257	-0.284666	0.7759	0.999953	ns	2.20958	4.69437	0.470688	0.637864	0.999965	ns	-1.55159	4.78257	-0.324427	0.745615	0.999875	ns	-0.763753	4.79931	-0.159138	0.87356	0.999999	ns	-1.25688	4.79931	-0.261888	0.793408	0.999786	ns	-1.3575	4.78257	-0.283843	0.776531	0.999878	ns	6.21692	4.64085	1.33961	0.180373	0.999647	ns	-1.12979	4.79931	-0.235406	0.813894	0.988498	ns
Neu2	0	NA	NA	NA	NA	NA	ns	NA	NA	NA	NA	NA	ns	NA	NA	NA	NA	NA	ns	NA	NA	NA	NA	NA	ns	NA	NA	NA	NA	NA	ns	NA	NA	NA	NA	NA	ns	NA	NA	NA	NA	NA	ns	NA	NA	NA	NA	NA	ns
Inpp5d	946.59	-0.224882	0.175655	-1.28025	0.200458	0.999953	ns	-0.0207099	0.175723	-0.117856	0.906182	0.999965	ns	0.319821	0.174673	1.83097	0.0671054	0.766374	ns	0.0203277	0.176784	0.114986	0.908456	0.999999	ns	0.138983	0.175913	0.790066	0.429489	0.999786	ns	-0.44954	0.175724	-2.55821	0.0105212	0.440564	ns	-0.040189	0.174919	-0.229757	0.81828	0.999647	ns	0.229344	0.176111	1.30227	0.192824	0.661893	ns
Atg16l1	826.031	-0.00294405	0.166743	-0.0176562	0.985913	0.999953	ns	0.0448082	0.167072	0.268197	0.788548	0.999965	ns	0.0568006	0.166284	0.341588	0.732661	0.999875	ns	0.119633	0.168062	0.711838	0.476565	0.999999	ns	-0.0967977	0.167585	-0.577603	0.563532	0.999786	ns	-0.0891022	0.166627	-0.534742	0.592828	0.999878	ns	-0.118158	0.166329	-0.710391	0.477462	0.999647	ns	-0.190376	0.168164	-1.13208	0.2576	0.728149	ns
Sag	133.603	-0.143009	0.645055	-0.221701	0.824547	0.999953	ns	-0.344005	0.646517	-0.53209	0.594664	0.999965	ns	-0.601979	0.645664	-0.932341	0.35116	0.999875	ns	0.138992	0.648043	0.214479	0.830173	0.999999	ns	0.0388338	0.646972	0.0600239	0.952137	0.999786	ns	-0.136812	0.644583	-0.212248	0.831913	0.999878	ns	0.302526	0.643175	0.470364	0.638095	0.999647	ns	-0.00450452	0.647725	-0.00695436	0.994451	0.998811	ns
Dgkd	645.843	-0.209443	0.364604	-0.574439	0.565671	0.999953	ns	0.439521	0.364216	1.20676	0.227524	0.999965	ns	0.280113	0.363927	0.769695	0.441481	0.999875	ns	-0.237457	0.366644	-0.64765	0.517211	0.999999	ns	-0.0194686	0.365809	-0.0532207	0.957556	0.999786	ns	-0.464897	0.364656	-1.27489	0.202347	0.999878	ns	0.174953	0.36394	0.480718	0.630717	0.999647	ns	-0.0262263	0.366108	-0.0716356	0.942892	0.994204	ns
Gm19582	0.205477	-0.859163	4.78416	-0.179585	0.857478	0.999953	ns	-0.621075	4.78416	-0.129819	0.89671	NA	ns	1.74382	4.71862	0.369561	0.71171	NA	ns	-0.13143	4.80205	-0.0273697	0.978165	0.999999	ns	1.06307	4.78186	0.222314	0.824069	NA	ns	1.06027	4.75874	0.222804	0.823688	NA	ns	-1.3848	4.78416	-0.289455	0.772233	NA	ns	-0.497462	4.80205	-0.103594	0.917492	NA	ns
Usp40	536.453	0.124116	0.312325	0.397394	0.691077	0.999953	ns	0.442263	0.312253	1.41636	0.156671	0.999965	ns	0.130304	0.311954	0.417702	0.676165	0.999875	ns	0.09708	0.314552	0.308629	0.757603	0.999999	ns	0.552637	0.313243	1.76424	0.0776909	0.833783	ns	-0.0763795	0.312256	-0.244605	0.806762	0.999878	ns	0.221314	0.31181	0.709773	0.477845	0.999647	ns	-0.631845	0.315893	-2.00019	0.0454798	0.407297	ns
Ugt1a10	0	NA	NA	NA	NA	NA	ns	NA	NA	NA	NA	NA	ns	NA	NA	NA	NA	NA	ns	NA	NA	NA	NA	NA	ns	NA	NA	NA	NA	NA	ns	NA	NA	NA	NA	NA	ns	NA	NA	NA	NA	NA	ns	NA	NA	NA	NA	NA	ns
Gm20528	0	NA	NA	NA	NA	NA	ns	NA	NA	NA	NA	NA	ns	NA	NA	NA	NA	NA	ns	NA	NA	NA	NA	NA	ns	NA	NA	NA	NA	NA	ns	NA	NA	NA	NA	NA	ns	NA	NA	NA	NA	NA	ns	NA	NA	NA	NA	NA	ns
Ugt1a9	0	NA	NA	NA	NA	NA	ns	NA	NA	NA	NA	NA	ns	NA	NA	NA	NA	NA	ns	NA	NA	NA	NA	NA	ns	NA	NA	NA	NA	NA	ns	NA	NA	NA	NA	NA	ns	NA	NA	NA	NA	NA	ns	NA	NA	NA	NA	NA	ns
Ugt1a8	0	NA	NA	NA	NA	NA	ns	NA	NA	NA	NA	NA	ns	NA	NA	NA	NA	NA	ns	NA	NA	NA	NA	NA	ns	NA	NA	NA	NA	NA	ns	NA	NA	NA	NA	NA	ns	NA	NA	NA	NA	NA	ns	NA	NA	NA	NA	NA	ns
Ugt1a7c	1.3071	0.960662	4.6953	0.204601	0.837884	0.999953	ns	0.858037	4.69728	0.182667	0.85506	0.999965	ns	0.634994	4.69707	0.13519	0.892462	0.999875	ns	-0.917368	4.7845	-0.191738	0.847948	0.999999	ns	-1.26874	4.77455	-0.265731	0.790446	0.999786	ns	-2.64092	4.7751	-0.55306	0.580223	0.999878	ns	1.73583	4.68099	0.370825	0.710768	0.999647	ns	0.408384	4.75101	0.0859575	0.9315	0.993867	ns
Ugt1a6b	0	NA	NA	NA	NA	NA	ns	NA	NA	NA	NA	NA	ns	NA	NA	NA	NA	NA	ns	NA	NA	NA	NA	NA	ns	NA	NA	NA	NA	NA	ns	NA	NA	NA	NA	NA	ns	NA	NA	NA	NA	NA	ns	NA	NA	NA	NA	NA	ns
Ugt1a6a	0	NA	NA	NA	NA	NA	ns	NA	NA	NA	NA	NA	ns	NA	NA	NA	NA	NA	ns	NA	NA	NA	NA	NA	ns	NA	NA	NA	NA	NA	ns	NA	NA	NA	NA	NA	ns	NA	NA	NA	NA	NA	ns	NA	NA	NA	NA	NA	ns
Ugt1a5	0	NA	NA	NA	NA	NA	ns	NA	NA	NA	NA	NA	ns	NA	NA	NA	NA	NA	ns	NA	NA	NA	NA	NA	ns	NA	NA	NA	NA	NA	ns	NA	NA	NA	NA	NA	ns	NA	NA	NA	NA	NA	ns	NA	NA	NA	NA	NA	ns
Ugt1a2	0	NA	NA	NA	NA	NA	ns	NA	NA	NA	NA	NA	ns	NA	NA	NA	NA	NA	ns	NA	NA	NA	NA	NA	ns	NA	NA	NA	NA	NA	ns	NA	NA	NA	NA	NA	ns	NA	NA	NA	NA	NA	ns	NA	NA	NA	NA	NA	ns
Dnajb3	31.2906	-0.0993821	1.54297	-0.0644097	0.948644	0.999953	ns	-0.923099	1.55346	-0.59422	0.552365	0.999965	ns	1.0456	1.53634	0.680583	0.496136	0.999875	ns	-2.85878	1.61674	-1.76824	0.077021	0.999999	ns	0.424709	1.54511	0.274873	0.783414	0.999786	ns	-1.73722	1.56048	-1.11326	0.265597	0.999878	ns	1.96588	1.53393	1.2816	0.199983	0.999647	ns	1.49279	1.54183	0.968192	0.332948	0.791855	ns
Ugt1a1	0	NA	NA	NA	NA	NA	ns	NA	NA	NA	NA	NA	ns	NA	NA	NA	NA	NA	ns	NA	NA	NA	NA	NA	ns	NA	NA	NA	NA	NA	ns	NA	NA	NA	NA	NA	ns	NA	NA	NA	NA	NA	ns	NA	NA	NA	NA	NA	ns
Mroh2a	25.6085	1.9342	1.62938	1.18708	0.235195	0.999953	ns	-0.699736	1.70525	-0.410343	0.681554	0.999965	ns	-0.890748	1.68464	-0.528746	0.596982	0.999875	ns	-2.1162	1.84306	-1.1482	0.250886	0.999999	ns	3.25819	1.64746	1.9777	0.0479621	0.723443	ns	-1.09927	1.68818	-0.651157	0.514945	0.999878	ns	3.8023	1.61596	2.35297	0.018624	0.570672	ns	-1.33224	1.80965	-0.736187	0.461617	0.877658	ns
Hjurp	1926.09	0.0857323	0.138488	0.61906	0.535877	0.999953	ns	0.218358	0.138589	1.57558	0.115124	0.999965	ns	0.0199705	0.13833	0.144369	0.885209	0.999875	ns	0.204161	0.139415	1.46441	0.143081	0.999999	ns	-0.301085	0.139464	-2.15888	0.0308598	0.622422	ns	-0.0962058	0.138467	-0.694793	0.487185	0.999878	ns	-0.0266617	0.138301	-0.192781	0.847131	0.999647	ns	-0.1587	0.139594	-1.13687	0.255594	0.725248	ns
Trpm8	0	NA	NA	NA	NA	NA	ns	NA	NA	NA	NA	NA	ns	NA	NA	NA	NA	NA	ns	NA	NA	NA	NA	NA	ns	NA	NA	NA	NA	NA	ns	NA	NA	NA	NA	NA	ns	NA	NA	NA	NA	NA	ns	NA	NA	NA	NA	NA	ns
4930453O03Rik	0	NA	NA	NA	NA	NA	ns	NA	NA	NA	NA	NA	ns	NA	NA	NA	NA	NA	ns	NA	NA	NA	NA	NA	ns	NA	NA	NA	NA	NA	ns	NA	NA	NA	NA	NA	ns	NA	NA	NA	NA	NA	ns	NA	NA	NA	NA	NA	ns
Spp2	0	NA	NA	NA	NA	NA	ns	NA	NA	NA	NA	NA	ns	NA	NA	NA	NA	NA	ns	NA	NA	NA	NA	NA	ns	NA	NA	NA	NA	NA	ns	NA	NA	NA	NA	NA	ns	NA	NA	NA	NA	NA	ns	NA	NA	NA	NA	NA	ns
Gm29538	0	NA	NA	NA	NA	NA	ns	NA	NA	NA	NA	NA	ns	NA	NA	NA	NA	NA	ns	NA	NA	NA	NA	NA	ns	NA	NA	NA	NA	NA	ns	NA	NA	NA	NA	NA	ns	NA	NA	NA	NA	NA	ns	NA	NA	NA	NA	NA	ns
Gm28888	0	NA	NA	NA	NA	NA	ns	NA	NA	NA	NA	NA	ns	NA	NA	NA	NA	NA	ns	NA	NA	NA	NA	NA	ns	NA	NA	NA	NA	NA	ns	NA	NA	NA	NA	NA	ns	NA	NA	NA	NA	NA	ns	NA	NA	NA	NA	NA	ns
Glrp1	0	NA	NA	NA	NA	NA	ns	NA	NA	NA	NA	NA	ns	NA	NA	NA	NA	NA	ns	NA	NA	NA	NA	NA	ns	NA	NA	NA	NA	NA	ns	NA	NA	NA	NA	NA	ns	NA	NA	NA	NA	NA	ns	NA	NA	NA	NA	NA	ns
Gm19589	0	NA	NA	NA	NA	NA	ns	NA	NA	NA	NA	NA	ns	NA	NA	NA	NA	NA	ns	NA	NA	NA	NA	NA	ns	NA	NA	NA	NA	NA	ns	NA	NA	NA	NA	NA	ns	NA	NA	NA	NA	NA	ns	NA	NA	NA	NA	NA	ns
Gm29336	0	NA	NA	NA	NA	NA	ns	NA	NA	NA	NA	NA	ns	NA	NA	NA	NA	NA	ns	NA	NA	NA	NA	NA	ns	NA	NA	NA	NA	NA	ns	NA	NA	NA	NA	NA	ns	NA	NA	NA	NA	NA	ns	NA	NA	NA	NA	NA	ns
Arl4c	260.832	-0.265416	0.397691	-0.667392	0.504522	0.999953	ns	0.0134809	0.397616	0.0339043	0.972953	0.999965	ns	0.214331	0.396159	0.541023	0.588492	0.999875	ns	0.529641	0.398577	1.32883	0.183905	0.999999	ns	-0.243832	0.399282	-0.610677	0.541413	0.999786	ns	-0.122223	0.396923	-0.307927	0.758138	0.999878	ns	-0.43568	0.397193	-1.0969	0.272686	0.999647	ns	0.156843	0.398921	0.393169	0.694195	0.988498	ns
Platr5	3.86048	5.1587	3.95049	1.30584	0.191608	0.999953	ns	-15.2696	4.04911	-3.77111	0.000162524	0.0492955	ns	12.0892	3.88021	3.1156	0.00183569	0.120317	ns	-13.7653	4.06908	-3.38289	0.000717263	0.0510831	ns	-14.5013	4.06908	-3.56377	0.000365569	0.0529715	ns	11.4351	3.88155	2.94602	0.00321892	0.250842	ns	5.01074	3.94683	1.26956	0.204241	0.999647	ns	5.46886	4.00478	1.36558	0.172069	0.638472	ns
Gm29337	0	NA	NA	NA	NA	NA	ns	NA	NA	NA	NA	NA	ns	NA	NA	NA	NA	NA	ns	NA	NA	NA	NA	NA	ns	NA	NA	NA	NA	NA	ns	NA	NA	NA	NA	NA	ns	NA	NA	NA	NA	NA	ns	NA	NA	NA	NA	NA	ns
1700067G17Rik	1.33574	1.22422	4.70634	0.260121	0.79477	0.999953	ns	-1.52969	4.78007	-0.320015	0.748957	0.999965	ns	0.90654	4.70905	0.19251	0.847342	0.999875	ns	-1.11526	4.79805	-0.232441	0.816196	0.999999	ns	-1.60839	4.79805	-0.335218	0.737461	0.999786	ns	4.66273	4.64284	1.00428	0.315242	0.999878	ns	-2.29342	4.78007	-0.479787	0.631379	0.999647	ns	1.11034	4.73897	0.234299	0.814753	0.988498	ns
Sh3bp4	5677.76	-0.409289	0.126113	-3.24542	0.00117278	0.222289	ns	-0.0814023	0.126075	-0.645663	0.518498	0.999965	ns	0.188921	0.12585	1.50116	0.133314	0.941925	ns	-0.08985	0.126599	-0.709723	0.477876	0.999999	ns	0.0204861	0.126382	0.162097	0.87123	0.999786	ns	-0.0716496	0.125953	-0.56886	0.569451	0.999878	ns	-0.0544498	0.125863	-0.432611	0.665297	0.999647	ns	0.127376	0.126407	1.00767	0.313613	0.773964	ns
Gm28342	0.0848533	-0.316877	4.78571	-0.0662131	0.947208	0.999953	ns	-0.0787883	4.78571	-0.0164633	0.986865	NA	ns	-0.507038	4.78571	-0.105948	0.915623	NA	ns	0.185239	4.80235	0.0385726	0.969231	0.999999	ns	-0.30789	4.80235	-0.0641123	0.948881	NA	ns	-0.31294	4.78571	-0.0653906	0.947863	NA	ns	-0.842512	4.78571	-0.176047	0.860257	NA	ns	-0.180793	4.80235	-0.0376468	0.969969	NA	ns
C030007H22Rik	0	NA	NA	NA	NA	NA	ns	NA	NA	NA	NA	NA	ns	NA	NA	NA	NA	NA	ns	NA	NA	NA	NA	NA	ns	NA	NA	NA	NA	NA	ns	NA	NA	NA	NA	NA	ns	NA	NA	NA	NA	NA	ns	NA	NA	NA	NA	NA	ns
Agap1	1688.42	-0.242293	0.134669	-1.79917	0.0719919	0.999953	ns	0.0829616	0.134586	0.616422	0.537616	0.999965	ns	0.228556	0.133992	1.70575	0.0880546	0.834286	ns	-0.112755	0.135693	-0.830957	0.405998	0.999999	ns	-0.0952865	0.135104	-0.70528	0.480636	0.999786	ns	-0.176425	0.1344	-1.31269	0.189289	0.999878	ns	-0.0958768	0.13416	-0.714643	0.47483	0.999647	ns	0.148249	0.135112	1.09723	0.272542	0.740773	ns
Gm28499	14.1848	2.72898	2.1259	1.28368	0.199253	0.999953	ns	5.36072	2.11402	2.5358	0.0112191	0.644191	ns	4.35074	2.1152	2.05689	0.0396965	0.631079	ns	3.04849	2.13748	1.42621	0.153808	0.999999	ns	0.832423	2.17119	0.383394	0.701428	0.999786	ns	2.99779	2.12173	1.4129	0.157685	0.983042	ns	-21.1713	2.41238	-8.77612	1.69213e-18	6.26157e-15	ns	0.533782	2.19228	0.243482	0.807632	0.988498	ns
4933400F21Rik	2.2075	0.623339	3.55278	0.175451	0.860725	0.999953	ns	0.142123	3.5574	0.0399514	0.968132	0.999965	ns	0.267227	3.5544	0.0751819	0.94007	0.999875	ns	0.877075	3.62512	0.241944	0.808824	0.999999	ns	-0.01611	3.62569	-0.0044433	0.996455	0.999786	ns	0.989529	3.55181	0.278598	0.780553	0.999878	ns	-3.30435	3.61237	-0.914734	0.360331	0.999647	ns	0.0858102	3.62287	0.0236857	0.981103	0.998594	ns
Gbx2	26.3009	-2.00687	1.55523	-1.2904	0.196912	0.999953	ns	-3.02166	1.588	-1.90281	0.0570656	0.999965	ns	-4.63951	1.63393	-2.83948	0.00451866	0.210135	ns	1.32685	1.48286	0.894792	0.370898	0.999999	ns	1.64682	1.47314	1.1179	0.263608	0.989865	ns	-0.0883418	1.46936	-0.0601226	0.952058	0.999878	ns	3.83591	1.43802	2.6675	0.00764177	0.34401	ns	4.57098	1.45817	3.13473	0.00172014	0.0800227	ns
D130058E05Rik	159.266	-0.886261	0.981373	-0.903083	0.366482	0.999953	ns	-0.847019	0.982308	-0.862274	0.388536	0.999965	ns	-2.5921	0.990849	-2.61603	0.00889575	0.312621	ns	1.36878	0.980751	1.39564	0.162823	0.999999	ns	1.88271	0.979734	1.92165	0.0546498	0.753207	ns	0.342485	0.977427	0.350394	0.726043	0.999878	ns	2.88667	0.975138	2.96026	0.00307375	0.197137	ns	-0.182882	0.983652	-0.185921	0.852507	0.988498	ns
Asb18	1.43082	1.32352	4.69143	0.282115	0.777856	0.999953	ns	-0.193115	4.70819	-0.0410169	0.967282	0.999965	ns	0.623804	4.69558	0.132849	0.894313	0.999875	ns	1.45279	4.75175	0.305737	0.759805	0.999999	ns	-1.05677	4.76925	-0.221579	0.824641	0.999786	ns	0.203118	4.7034	0.0431853	0.965554	0.999878	ns	-3.02808	4.76382	-0.635641	0.52501	0.999647	ns	-0.659749	4.75854	-0.138645	0.889731	0.988843	ns
Iqca	4.96477	12.462	4.64062	2.68542	0.00724382	0.641086	ns	7.12552	4.70961	1.51298	0.130286	0.999965	ns	-12.3791	4.77761	-2.59107	0.00956777	0.320909	ns	15.241	4.6545	3.27446	0.00105863	0.0703503	ns	5.67588	4.77463	1.18876	0.234535	0.973498	ns	-11.761	4.77761	-2.46168	0.0138286	0.477083	ns	7.11447	4.6996	1.51385	0.130065	0.999647	ns	-12.0139	4.7969	-2.50452	0.0122619	0.233332	ns
4930434B07Rik	0.132319	-0.552339	4.78513	-0.115428	0.908106	0.999953	ns	1.96199	4.74098	0.413836	0.678994	NA	ns	-0.742499	4.78513	-0.155168	0.876689	NA	ns	0.059877	4.80254	0.0124678	0.990052	0.999999	ns	1.38743	4.77866	0.290338	0.771558	NA	ns	-0.548402	4.78513	-0.114605	0.908758	NA	ns	-1.07797	4.78513	-0.225276	0.821765	NA	ns	-0.306155	4.80254	-0.0637485	0.94917	NA	ns
Ackr3	3373.91	0.186766	0.216986	0.860726	0.389389	0.999953	ns	0.00234782	0.217114	0.0108137	0.991372	0.999965	ns	0.158379	0.216932	0.730085	0.465338	0.999875	ns	0.207521	0.217866	0.952516	0.340836	0.999999	ns	-0.229333	0.217843	-1.05275	0.292458	0.997559	ns	-0.177602	0.217056	-0.818228	0.413227	0.999878	ns	-0.177129	0.216969	-0.81638	0.414283	0.999647	ns	0.088215	0.217804	0.405021	0.685462	0.987016	ns
Gm28721	0	NA	NA	NA	NA	NA	ns	NA	NA	NA	NA	NA	ns	NA	NA	NA	NA	NA	ns	NA	NA	NA	NA	NA	ns	NA	NA	NA	NA	NA	ns	NA	NA	NA	NA	NA	ns	NA	NA	NA	NA	NA	ns	NA	NA	NA	NA	NA	ns
Gm28723	11.3996	-1.60939	1.57737	-1.0203	0.307588	0.999953	ns	-0.256238	1.52544	-0.167977	0.866602	0.999965	ns	-2.78184	1.62311	-1.7139	0.0865474	0.831326	ns	2.75983	1.49262	1.84898	0.0644602	0.949351	ns	2.7594	1.48964	1.8524	0.0639689	0.785198	ns	2.07201	1.46811	1.41134	0.158145	0.983368	ns	1.94262	1.47029	1.32126	0.186416	0.999647	ns	-2.52843	1.71446	-1.47477	0.140275	0.596601	ns
Gm28722	0	NA	NA	NA	NA	NA	ns	NA	NA	NA	NA	NA	ns	NA	NA	NA	NA	NA	ns	NA	NA	NA	NA	NA	ns	NA	NA	NA	NA	NA	ns	NA	NA	NA	NA	NA	ns	NA	NA	NA	NA	NA	ns	NA	NA	NA	NA	NA	ns
Cops8	5062.7	-0.128158	0.164003	-0.781434	0.434547	0.999953	ns	-0.119306	0.164071	-0.727162	0.467127	0.999965	ns	-0.032639	0.163916	-0.19912	0.842169	0.999875	ns	0.038711	0.16464	0.235125	0.814112	0.999999	ns	-0.0370901	0.164508	-0.225461	0.82162	0.999786	ns	-0.0632193	0.16396	-0.385578	0.699809	0.999878	ns	-0.0459114	0.163868	-0.280174	0.779344	0.999647	ns	0.0947866	0.164514	0.576161	0.564507	0.934571	ns
Gm9991	0	NA	NA	NA	NA	NA	ns	NA	NA	NA	NA	NA	ns	NA	NA	NA	NA	NA	ns	NA	NA	NA	NA	NA	ns	NA	NA	NA	NA	NA	ns	NA	NA	NA	NA	NA	ns	NA	NA	NA	NA	NA	ns	NA	NA	NA	NA	NA	ns
Col6a3	0	NA	NA	NA	NA	NA	ns	NA	NA	NA	NA	NA	ns	NA	NA	NA	NA	NA	ns	NA	NA	NA	NA	NA	ns	NA	NA	NA	NA	NA	ns	NA	NA	NA	NA	NA	ns	NA	NA	NA	NA	NA	ns	NA	NA	NA	NA	NA	ns
Mlph	327.326	0.0603116	0.618661	0.0974873	0.922339	0.999953	ns	0.032115	0.618998	0.0518823	0.958622	0.999965	ns	-0.215541	0.618663	-0.348398	0.727541	0.999875	ns	0.405588	0.621089	0.653027	0.513739	0.999999	ns	-0.0695202	0.621109	-0.111929	0.91088	0.999786	ns	0.0404721	0.618467	0.0654394	0.947824	0.999878	ns	0.223356	0.618166	0.36132	0.71786	0.999647	ns	-0.879958	0.622928	-1.41262	0.157768	0.620252	ns
Prlh	3.25005	2.47711	3.57004	0.69386	0.48777	0.999953	ns	1.14342	3.59278	0.318254	0.750292	0.999965	ns	1.66484	3.57557	0.465616	0.641491	0.999875	ns	2.41603	3.58916	0.673146	0.500854	0.999999	ns	-3.4364	3.75651	-0.914786	0.360304	0.999786	ns	0.225503	3.60542	0.0625456	0.950128	0.999878	ns	2.00387	3.57088	0.561169	0.574682	0.999647	ns	-3.3093	3.75651	-0.880952	0.378344	0.821162	ns
Rab17	0	NA	NA	NA	NA	NA	ns	NA	NA	NA	NA	NA	ns	NA	NA	NA	NA	NA	ns	NA	NA	NA	NA	NA	ns	NA	NA	NA	NA	NA	ns	NA	NA	NA	NA	NA	ns	NA	NA	NA	NA	NA	ns	NA	NA	NA	NA	NA	ns
Gm28199	0	NA	NA	NA	NA	NA	ns	NA	NA	NA	NA	NA	ns	NA	NA	NA	NA	NA	ns	NA	NA	NA	NA	NA	ns	NA	NA	NA	NA	NA	ns	NA	NA	NA	NA	NA	ns	NA	NA	NA	NA	NA	ns	NA	NA	NA	NA	NA	ns
Lrrfip1	3335.51	-0.0944934	0.125195	-0.754768	0.450388	0.999953	ns	-0.0228862	0.125304	-0.182646	0.855076	0.999965	ns	0.147211	0.124944	1.17822	0.238709	0.999875	ns	0.0319231	0.125918	0.253524	0.799863	0.999999	ns	-0.207572	0.125771	-1.65039	0.0988624	0.861961	ns	0.064803	0.125011	0.518378	0.604194	0.999878	ns	-0.0275359	0.124977	-0.220327	0.825616	0.999647	ns	0.00888376	0.125798	0.0706192	0.943701	0.994204	ns
Rbm44	10.4435	-1.85879	2.03401	-0.913852	0.360794	0.999953	ns	-0.811701	2.02823	-0.400201	0.689009	0.999965	ns	-0.590806	2.02631	-0.291568	0.770617	0.999875	ns	3.46502	1.97369	1.7556	0.0791564	0.999999	ns	-2.19901	2.13894	-1.02808	0.303911	0.999786	ns	3.84053	1.92843	1.99154	0.046422	0.697046	ns	-0.00840715	2.01501	-0.00417225	0.996671	0.999647	ns	-1.49658	2.13282	-0.701691	0.482872	0.892245	ns
Ramp1	3.04885	9.95635	3.5858	2.7766	0.00549299	0.556887	ns	2.96917	3.66772	0.809542	0.418204	0.999965	ns	1.65212	3.68685	0.448111	0.654073	0.999875	ns	-15.2596	3.78671	-4.02978	5.58288e-05	0.00543259	ns	-16.0523	3.78671	-4.23912	2.24402e-05	0.00592086	ns	2.31128	3.67936	0.628174	0.52989	0.999878	ns	9.07833	3.5885	2.52984	0.0114115	0.431486	ns	2.15915	3.72759	0.579234	0.562432	0.934439	ns
Ube2f	1605.3	0.0325212	0.184195	0.176559	0.859855	0.999953	ns	0.00125925	0.184406	0.0068287	0.994552	0.999965	ns	-0.0997022	0.184113	-0.541526	0.588145	0.999875	ns	-0.191023	0.185457	-1.03001	0.303004	0.999999	ns	0.0581767	0.18481	0.314792	0.75292	0.999786	ns	0.169657	0.184011	0.921991	0.356533	0.999878	ns	-0.145888	0.184032	-0.792734	0.427933	0.999647	ns	-0.0673183	0.185059	-0.363767	0.716032	0.988498	ns
Scly	424.336	-0.171768	0.292193	-0.587859	0.556627	0.999953	ns	-0.0374815	0.292401	-0.128185	0.898002	0.999965	ns	-0.348685	0.292056	-1.1939	0.232518	0.999875	ns	0.0339739	0.293793	0.115639	0.907939	0.999999	ns	0.0812726	0.292745	0.277623	0.781302	0.999786	ns	0.0450385	0.291563	0.154473	0.877237	0.999878	ns	-0.114327	0.291373	-0.392372	0.694784	0.999647	ns	0.406782	0.292554	1.39045	0.164393	0.629442	ns
Gm17090	0.31687	1.6551	4.72169	0.350531	0.72594	0.999953	ns	1.00871	4.74064	0.21278	0.831499	NA	ns	-1.35325	4.78254	-0.282956	0.777211	NA	ns	-0.286808	4.8019	-0.059728	0.952372	0.999999	ns	-0.779937	4.8019	-0.162423	0.870973	NA	ns	0.725675	4.75252	0.152693	0.878641	NA	ns	-1.68872	4.78254	-0.353101	0.724013	NA	ns	-0.65284	4.8019	-0.135954	0.891857	NA	ns
Espnl	0.784484	-1.91424	4.77795	-0.400642	0.688684	0.999953	ns	1.15233	4.70756	0.244783	0.806624	0.999965	ns	0.48069	4.71406	0.10197	0.918781	NA	ns	2.27733	4.7333	0.481128	0.630425	0.999999	ns	0.291785	4.76545	0.0612292	0.951177	NA	ns	-0.0804932	4.73414	-0.0170027	0.986434	0.999878	ns	-2.43988	4.77795	-0.510654	0.609593	0.999647	ns	-0.579565	4.77224	-0.121445	0.903339	NA	ns
Klhl30	0.061106	-0.231605	4.78607	-0.0483914	0.961404	0.999953	ns	2.02272	4.7573	0.425182	0.670704	NA	ns	-0.421765	4.78607	-0.0881236	0.929778	NA	ns	0.17913	4.80293	0.0372961	0.970249	0.999999	ns	-0.313999	4.80293	-0.0653765	0.947874	NA	ns	-0.227668	4.78607	-0.0475689	0.96206	NA	ns	-0.75724	4.78607	-0.158218	0.874285	NA	ns	-0.186902	4.80293	-0.0389141	0.968959	NA	ns
Erfe	0.139168	-0.560455	4.78528	-0.11712	0.906765	0.999953	ns	-0.322366	4.78528	-0.0673662	0.94629	NA	ns	-0.750615	4.78528	-0.156859	0.875356	NA	ns	0.135763	4.80268	0.0282682	0.977448	0.999999	ns	1.36613	4.78142	0.285716	0.775096	NA	ns	-0.556518	4.78528	-0.116298	0.907417	NA	ns	-1.08609	4.78528	-0.226965	0.820451	NA	ns	-0.230269	4.80268	-0.0479459	0.961759	NA	ns
Ilkap	3015.53	-0.168206	0.111982	-1.50209	0.133074	0.999953	ns	0.0441321	0.112002	0.39403	0.693559	0.999965	ns	-0.0854115	0.111762	-0.764228	0.444731	0.999875	ns	0.0418093	0.112604	0.371296	0.710417	0.999999	ns	0.149148	0.11219	1.32942	0.183708	0.950175	ns	0.226598	0.111645	2.02963	0.0423941	0.683364	ns	-0.0249506	0.111645	-0.223482	0.823161	0.999647	ns	-0.375908	0.112731	-3.33455	0.000854389	0.0511996	ns
1700020N18Rik	0	NA	NA	NA	NA	NA	ns	NA	NA	NA	NA	NA	ns	NA	NA	NA	NA	NA	ns	NA	NA	NA	NA	NA	ns	NA	NA	NA	NA	NA	ns	NA	NA	NA	NA	NA	ns	NA	NA	NA	NA	NA	ns	NA	NA	NA	NA	NA	ns
Hes6	825.272	-0.158517	0.209618	-0.756216	0.44952	0.999953	ns	-0.267318	0.210154	-1.27201	0.203368	0.999965	ns	-0.0715436	0.209195	-0.341995	0.732355	0.999875	ns	0.117938	0.210635	0.559919	0.575534	0.999999	ns	0.147027	0.209942	0.700324	0.483725	0.999786	ns	-0.0450987	0.209301	-0.215473	0.829398	0.999878	ns	0.0510093	0.20888	0.244204	0.807073	0.999647	ns	0.159584	0.210158	0.759351	0.447642	0.868081	ns
Per2	178.452	-0.956876	0.726912	-1.31636	0.188055	0.999953	ns	-0.232447	0.725527	-0.320384	0.748677	0.999965	ns	0.471881	0.723398	0.652312	0.5142	0.999875	ns	-0.285614	0.72891	-0.391837	0.695179	0.999999	ns	-0.848335	0.729167	-1.16343	0.244655	0.980111	ns	-0.136417	0.724431	-0.188309	0.850634	0.999878	ns	0.00348809	0.723847	0.00481882	0.996155	0.999647	ns	0.930853	0.726108	1.28198	0.199851	0.669987	ns
Gm28382	0	NA	NA	NA	NA	NA	ns	NA	NA	NA	NA	NA	ns	NA	NA	NA	NA	NA	ns	NA	NA	NA	NA	NA	ns	NA	NA	NA	NA	NA	ns	NA	NA	NA	NA	NA	ns	NA	NA	NA	NA	NA	ns	NA	NA	NA	NA	NA	ns
Traf3ip1	487.701	-0.0731266	0.228337	-0.320257	0.748773	0.999953	ns	0.0378746	0.228626	0.165662	0.868423	0.999965	ns	0.379647	0.227133	1.67147	0.0946286	0.855493	ns	0.135972	0.229903	0.591432	0.554231	0.999999	ns	-0.289994	0.229783	-1.26204	0.206936	0.966139	ns	-0.332665	0.228527	-1.45569	0.145478	0.957157	ns	0.0690259	0.227393	0.303554	0.761468	0.999647	ns	-0.0841509	0.229848	-0.366116	0.714279	0.988498	ns
Asb1	238.564	-0.037778	0.351772	-0.107394	0.914477	0.999953	ns	0.00854005	0.352402	0.0242339	0.980666	0.999965	ns	0.600513	0.349787	1.71679	0.0860167	0.830276	ns	-0.101344	0.355302	-0.285232	0.775466	0.999999	ns	-0.196431	0.354027	-0.554845	0.579	0.999786	ns	-0.0558721	0.35124	-0.159071	0.873613	0.999878	ns	0.149592	0.35047	0.426833	0.669501	0.999647	ns	-0.394065	0.355749	-1.1077	0.267989	0.734692	ns
Gm28380	0	NA	NA	NA	NA	NA	ns	NA	NA	NA	NA	NA	ns	NA	NA	NA	NA	NA	ns	NA	NA	NA	NA	NA	ns	NA	NA	NA	NA	NA	ns	NA	NA	NA	NA	NA	ns	NA	NA	NA	NA	NA	ns	NA	NA	NA	NA	NA	ns
Gm29100	0.461176	-0.687367	4.78443	-0.143667	0.885763	0.999953	ns	-0.449279	4.78443	-0.0939043	0.925185	NA	ns	-0.877528	4.78443	-0.183413	0.854474	NA	ns	-0.247687	4.8008	-0.0515928	0.958853	0.999999	ns	-0.740816	4.8008	-0.154311	0.877365	NA	ns	-0.683431	4.78443	-0.142845	0.886413	0.999878	ns	4.78932	4.65053	1.02984	0.303084	NA	ns	-0.613719	4.8008	-0.127837	0.898278	NA	ns
Twist2	4.74654	0.37137	3.03401	0.122402	0.90258	0.999953	ns	-0.448427	3.10601	-0.144374	0.885205	0.999965	ns	-3.21643	3.17485	-1.0131	0.311014	0.999875	ns	-2.52663	3.18652	-0.792912	0.427829	0.999999	ns	2.96258	2.98018	0.994092	0.320178	0.999786	ns	3.68116	2.96203	1.24278	0.213948	0.999878	ns	4.83749	2.95601	1.63649	0.101737	0.999647	ns	-2.89267	3.18652	-0.907782	0.363993	0.81156	ns
Gm29101	0.208539	-0.75731	4.7842	-0.158294	0.874225	0.999953	ns	-0.519221	4.7842	-0.108528	0.913577	NA	ns	-0.94747	4.7842	-0.198041	0.843013	NA	ns	-0.110738	4.80138	-0.0230639	0.981599	0.999999	ns	1.17679	4.77852	0.246266	0.805477	NA	ns	-0.753373	4.7842	-0.157471	0.874874	NA	ns	2.74064	4.68028	0.585572	0.558163	NA	ns	-0.47677	4.80138	-0.0992987	0.920901	NA	ns
Hdac4	945.79	-0.00925909	0.254433	-0.0363911	0.970971	0.999953	ns	0.0440964	0.254621	0.173184	0.862506	0.999965	ns	0.149675	0.254089	0.589064	0.555819	0.999875	ns	0.255791	0.255584	1.00081	0.316917	0.999999	ns	-0.163938	0.255525	-0.641573	0.521151	0.999786	ns	-0.467255	0.254724	-1.83436	0.066601	0.774447	ns	-0.0155235	0.254115	-0.0610884	0.951289	0.999647	ns	0.10893	0.255489	0.426359	0.669846	0.981703	ns
Gm29099	0	NA	NA	NA	NA	NA	ns	NA	NA	NA	NA	NA	ns	NA	NA	NA	NA	NA	ns	NA	NA	NA	NA	NA	ns	NA	NA	NA	NA	NA	ns	NA	NA	NA	NA	NA	ns	NA	NA	NA	NA	NA	ns	NA	NA	NA	NA	NA	ns
Ndufa10	3378.01	0.170844	0.119846	1.42553	0.154004	0.999953	ns	0.0541866	0.12004	0.451406	0.651697	0.999965	ns	-0.0385745	0.119825	-0.321924	0.747511	0.999875	ns	-0.0934949	0.120726	-0.774437	0.438673	0.999999	ns	0.224498	0.12025	1.86692	0.0619124	0.780662	ns	-0.145873	0.119933	-1.21629	0.223874	0.999878	ns	-0.0110822	0.119742	-0.0925502	0.926261	0.999647	ns	0.071213	0.120438	0.591282	0.554332	0.930094	ns
Olfr1416	0.154225	-0.489262	4.78473	-0.102255	0.918554	0.999953	ns	-0.251174	4.78473	-0.052495	0.958134	NA	ns	-0.679423	4.78473	-0.141998	0.887081	NA	ns	-0.0513028	4.80129	-0.0106852	0.991475	0.999999	ns	-0.544432	4.80129	-0.113393	0.909719	NA	ns	-0.485326	4.78473	-0.101432	0.919207	NA	ns	3.21136	4.67257	0.687278	0.491907	NA	ns	-0.417335	4.80129	-0.0869213	0.930734	NA	ns
Olfr1415	0	NA	NA	NA	NA	NA	ns	NA	NA	NA	NA	NA	ns	NA	NA	NA	NA	NA	ns	NA	NA	NA	NA	NA	ns	NA	NA	NA	NA	NA	ns	NA	NA	NA	NA	NA	ns	NA	NA	NA	NA	NA	ns	NA	NA	NA	NA	NA	ns
Olfr1414	0	NA	NA	NA	NA	NA	ns	NA	NA	NA	NA	NA	ns	NA	NA	NA	NA	NA	ns	NA	NA	NA	NA	NA	ns	NA	NA	NA	NA	NA	ns	NA	NA	NA	NA	NA	ns	NA	NA	NA	NA	NA	ns	NA	NA	NA	NA	NA	ns
Olfr1413	0	NA	NA	NA	NA	NA	ns	NA	NA	NA	NA	NA	ns	NA	NA	NA	NA	NA	ns	NA	NA	NA	NA	NA	ns	NA	NA	NA	NA	NA	ns	NA	NA	NA	NA	NA	ns	NA	NA	NA	NA	NA	ns	NA	NA	NA	NA	NA	ns
1700054K02Rik	0	NA	NA	NA	NA	NA	ns	NA	NA	NA	NA	NA	ns	NA	NA	NA	NA	NA	ns	NA	NA	NA	NA	NA	ns	NA	NA	NA	NA	NA	ns	NA	NA	NA	NA	NA	ns	NA	NA	NA	NA	NA	ns	NA	NA	NA	NA	NA	ns
Olfr1412	0	NA	NA	NA	NA	NA	ns	NA	NA	NA	NA	NA	ns	NA	NA	NA	NA	NA	ns	NA	NA	NA	NA	NA	ns	NA	NA	NA	NA	NA	ns	NA	NA	NA	NA	NA	ns	NA	NA	NA	NA	NA	ns	NA	NA	NA	NA	NA	ns
Olfr1411	0	NA	NA	NA	NA	NA	ns	NA	NA	NA	NA	NA	ns	NA	NA	NA	NA	NA	ns	NA	NA	NA	NA	NA	ns	NA	NA	NA	NA	NA	ns	NA	NA	NA	NA	NA	ns	NA	NA	NA	NA	NA	ns	NA	NA	NA	NA	NA	ns
Olfr1410	0.381478	-1.06821	4.78302	-0.223335	0.823275	0.999953	ns	-0.830126	4.78302	-0.173557	0.862214	NA	ns	-1.25838	4.78302	-0.263092	0.792479	NA	ns	-0.157483	4.80128	-0.0328001	0.973834	0.999999	ns	1.98344	4.73841	0.418589	0.675516	NA	ns	0.814263	4.75197	0.171353	0.863946	0.999878	ns	-1.59385	4.78302	-0.333231	0.73896	NA	ns	2.50962	4.72744	0.530863	0.595514	NA	ns
Olfr12	0	NA	NA	NA	NA	NA	ns	NA	NA	NA	NA	NA	ns	NA	NA	NA	NA	NA	ns	NA	NA	NA	NA	NA	ns	NA	NA	NA	NA	NA	ns	NA	NA	NA	NA	NA	ns	NA	NA	NA	NA	NA	ns	NA	NA	NA	NA	NA	ns
Cops9	6357.32	0.0757205	0.248035	0.305282	0.760152	0.999953	ns	-0.242295	0.248123	-0.97651	0.328812	0.999965	ns	-0.0271305	0.248018	-0.109389	0.912894	0.999875	ns	0.0080796	0.248956	0.0324539	0.97411	0.999999	ns	0.268109	0.248842	1.07743	0.28129	0.995895	ns	-0.212152	0.248066	-0.855225	0.392427	0.999878	ns	0.207769	0.247965	0.837898	0.402088	0.999647	ns	0.228418	0.248863	0.917846	0.3587	0.807929	ns
Otos	8.40889	0.861562	2.04875	0.42053	0.674098	0.999953	ns	1.55489	2.03286	0.764878	0.444344	0.999965	ns	5.49386	1.93418	2.8404	0.00450568	0.210135	ns	0.628393	2.15429	0.291693	0.770521	0.999999	ns	-0.269823	2.15594	-0.125153	0.900402	0.999786	ns	4.9057	1.93689	2.53277	0.0113165	0.450935	ns	5.85552	1.93322	3.02889	0.00245454	0.170729	ns	-19.8299	2.27349	-8.72222	2.72801e-18	9.64517e-15	ns
Gm29483	0	NA	NA	NA	NA	NA	ns	NA	NA	NA	NA	NA	ns	NA	NA	NA	NA	NA	ns	NA	NA	NA	NA	NA	ns	NA	NA	NA	NA	NA	ns	NA	NA	NA	NA	NA	ns	NA	NA	NA	NA	NA	ns	NA	NA	NA	NA	NA	ns
Gm29482	0	NA	NA	NA	NA	NA	ns	NA	NA	NA	NA	NA	ns	NA	NA	NA	NA	NA	ns	NA	NA	NA	NA	NA	ns	NA	NA	NA	NA	NA	ns	NA	NA	NA	NA	NA	ns	NA	NA	NA	NA	NA	ns	NA	NA	NA	NA	NA	ns
Gm29481	0	NA	NA	NA	NA	NA	ns	NA	NA	NA	NA	NA	ns	NA	NA	NA	NA	NA	ns	NA	NA	NA	NA	NA	ns	NA	NA	NA	NA	NA	ns	NA	NA	NA	NA	NA	ns	NA	NA	NA	NA	NA	ns	NA	NA	NA	NA	NA	ns
Gpc1	0.52475	-0.941528	4.78319	-0.196841	0.843952	0.999953	ns	-0.70344	4.78319	-0.147065	0.883081	NA	ns	-1.13169	4.78319	-0.236597	0.81297	NA	ns	3.81349	4.68896	0.813291	0.416051	0.999999	ns	-0.695775	4.79996	-0.144954	0.884747	NA	ns	-0.937592	4.78319	-0.196018	0.844596	0.999878	ns	-1.46716	4.78319	-0.306733	0.759047	NA	ns	-0.568678	4.79996	-0.118475	0.905691	NA	ns
Gm29480	1.59763	2.36336	4.68778	0.504154	0.614153	0.999953	ns	-0.806557	4.78276	-0.168639	0.866081	0.999965	ns	-1.23481	4.78276	-0.258179	0.796269	0.999875	ns	-0.823473	4.79896	-0.171594	0.863757	0.999999	ns	-1.3166	4.79896	-0.274352	0.783814	0.999786	ns	-1.04071	4.78276	-0.217596	0.827744	0.999878	ns	5.11356	4.64454	1.10098	0.270904	0.999647	ns	-1.1895	4.79896	-0.247867	0.804237	0.988498	ns
Ankmy1	2.65836	-2.32387	4.65458	-0.499265	0.617593	0.999953	ns	0.172019	4.60707	0.037338	0.970216	0.999965	ns	-2.51403	4.65458	-0.54012	0.589114	0.999875	ns	3.71502	4.53859	0.818541	0.413048	0.999999	ns	-0.396878	4.6501	-0.0853482	0.931985	0.999786	ns	4.90001	4.51048	1.08636	0.277319	0.999878	ns	-2.84951	4.65458	-0.612194	0.54041	0.999647	ns	-1.99069	4.67188	-0.426101	0.670034	0.981754	ns
Dusp28	486.287	0.0833981	0.248469	0.335648	0.737137	0.999953	ns	-0.0594404	0.249208	-0.238518	0.81148	0.999965	ns	0.0290707	0.248152	0.117149	0.906742	0.999875	ns	0.489499	0.249506	1.96188	0.0497769	0.86456	ns	-0.077336	0.249633	-0.309799	0.756714	0.999786	ns	-0.0366569	0.24844	-0.147548	0.882699	0.999878	ns	-0.00080522	0.247946	-0.00324756	0.997409	0.999647	ns	-0.329923	0.250591	-1.31658	0.18798	0.656481	ns
5033417F24Rik	38.854	0.673037	1.07661	0.625147	0.531874	0.999953	ns	-1.20113	1.09713	-1.0948	0.273605	0.999965	ns	0.475097	1.07613	0.441487	0.658861	0.999875	ns	-1.25635	1.10945	-1.13241	0.25746	0.999999	ns	0.466006	1.08398	0.429903	0.667266	0.999786	ns	0.412375	1.0765	0.383069	0.701669	0.999878	ns	0.209604	1.07736	0.194553	0.845743	0.999647	ns	2.2278	1.07842	2.0658	0.0388476	0.381527	ns
Rnpepl1	3735.44	-0.114122	0.105326	-1.08352	0.278578	0.999953	ns	0.145032	0.105314	1.37715	0.168467	0.999965	ns	0.118559	0.105075	1.12833	0.259182	0.999875	ns	-0.0818654	0.106004	-0.772288	0.439944	0.999999	ns	0.177814	0.105545	1.68473	0.0920409	0.856368	ns	-0.106224	0.105238	-1.00937	0.312797	0.999878	ns	-0.17158	0.105136	-1.63198	0.102683	0.999647	ns	0.141475	0.105674	1.33878	0.180641	0.649436	ns
9430060I03Rik	163.562	0.261925	0.461536	0.567509	0.570369	0.999953	ns	-0.0860853	0.463308	-0.185806	0.852597	0.999965	ns	0.267158	0.460932	0.579604	0.562181	0.999875	ns	-0.368731	0.467184	-0.789263	0.429958	0.999999	ns	0.0804558	0.463758	0.173486	0.862269	0.999786	ns	0.0143993	0.461774	0.0311825	0.975124	0.999878	ns	-0.51622	0.462585	-1.11595	0.264445	0.999647	ns	-0.036864	0.464776	-0.0793157	0.936782	0.993867	ns
Capn10	268.075	-0.228614	0.603647	-0.378721	0.704895	0.999953	ns	-0.202002	0.604025	-0.334427	0.738057	0.999965	ns	0.284824	0.602655	0.472615	0.636488	0.999875	ns	-0.155713	0.606564	-0.256713	0.797401	0.999999	ns	-0.59163	0.606492	-0.975494	0.329315	0.999786	ns	0.249656	0.602777	0.414177	0.678745	0.999878	ns	0.381761	0.602455	0.633675	0.526293	0.999647	ns	0.21789	0.605549	0.359822	0.71898	0.988498	ns
Gpr35	9.62325	-1.09891	2.23216	-0.492309	0.622501	0.999953	ns	0.213741	2.22742	0.0959588	0.923553	0.999965	ns	-1.68734	2.23527	-0.754869	0.450327	0.999875	ns	5.51814	2.17204	2.54053	0.0110683	0.381132	ns	-1.6349	2.33393	-0.700492	0.48362	0.999786	ns	-0.897608	2.23217	-0.402124	0.687593	0.999878	ns	0.218783	2.22554	0.0983054	0.92169	0.999647	ns	-0.537294	2.3283	-0.230767	0.817496	0.988498	ns
Aqp12	0	NA	NA	NA	NA	NA	ns	NA	NA	NA	NA	NA	ns	NA	NA	NA	NA	NA	ns	NA	NA	NA	NA	NA	ns	NA	NA	NA	NA	NA	ns	NA	NA	NA	NA	NA	ns	NA	NA	NA	NA	NA	ns	NA	NA	NA	NA	NA	ns
Kif1a	2.02548	1.94271	4.68774	0.414423	0.678564	0.999953	ns	0.80119	4.69672	0.170585	0.86455	0.999965	ns	1.01138	4.69338	0.215492	0.829384	0.999875	ns	-0.70726	4.7758	-0.148092	0.88227	0.999999	ns	1.61662	4.73592	0.341354	0.732837	0.999786	ns	-2.68453	4.77555	-0.56214	0.574021	0.999878	ns	-3.06714	4.76413	-0.643797	0.519707	0.999647	ns	1.8038	4.73567	0.380895	0.703281	0.988498	ns
Gm28086	0	NA	NA	NA	NA	NA	ns	NA	NA	NA	NA	NA	ns	NA	NA	NA	NA	NA	ns	NA	NA	NA	NA	NA	ns	NA	NA	NA	NA	NA	ns	NA	NA	NA	NA	NA	ns	NA	NA	NA	NA	NA	ns	NA	NA	NA	NA	NA	ns
Agxt	0	NA	NA	NA	NA	NA	ns	NA	NA	NA	NA	NA	ns	NA	NA	NA	NA	NA	ns	NA	NA	NA	NA	NA	ns	NA	NA	NA	NA	NA	ns	NA	NA	NA	NA	NA	ns	NA	NA	NA	NA	NA	ns	NA	NA	NA	NA	NA	ns
Mab21l4	0	NA	NA	NA	NA	NA	ns	NA	NA	NA	NA	NA	ns	NA	NA	NA	NA	NA	ns	NA	NA	NA	NA	NA	ns	NA	NA	NA	NA	NA	ns	NA	NA	NA	NA	NA	ns	NA	NA	NA	NA	NA	ns	NA	NA	NA	NA	NA	ns
Crocc2	0	NA	NA	NA	NA	NA	ns	NA	NA	NA	NA	NA	ns	NA	NA	NA	NA	NA	ns	NA	NA	NA	NA	NA	ns	NA	NA	NA	NA	NA	ns	NA	NA	NA	NA	NA	ns	NA	NA	NA	NA	NA	ns	NA	NA	NA	NA	NA	ns
Sned1	433.605	-0.137961	0.528982	-0.260804	0.794244	0.999953	ns	0.104695	0.529021	0.197904	0.84312	0.999965	ns	-0.110722	0.528607	-0.209459	0.83409	0.999875	ns	-0.208642	0.531959	-0.392214	0.6949	0.999999	ns	0.369847	0.530604	0.697031	0.485783	0.999786	ns	-0.00603259	0.528516	-0.0114142	0.990893	0.999878	ns	0.427147	0.528136	0.808782	0.418641	0.999647	ns	-0.705182	0.532781	-1.32359	0.18564	0.653475	ns
Mterf4	321.865	0.211385	0.28961	0.729896	0.465454	0.999953	ns	0.171738	0.290297	0.591593	0.554123	0.999965	ns	-0.0538103	0.289589	-0.185816	0.852589	0.999875	ns	-0.00748481	0.292862	-0.0255575	0.97961	0.999999	ns	0.0707286	0.291359	0.242754	0.808196	0.999786	ns	-0.0595495	0.289743	-0.205525	0.837162	0.999878	ns	-0.274593	0.289882	-0.947259	0.343507	0.999647	ns	0.236356	0.291605	0.810536	0.417632	0.848632	ns
Gm28535	2.79551	0.900093	2.46962	0.364466	0.71551	0.999953	ns	0.447842	2.47437	0.180992	0.856374	0.999965	ns	-1.30112	2.4978	-0.520907	0.602432	0.999875	ns	-1.07537	2.59479	-0.414433	0.678557	0.999999	ns	-0.279666	2.56936	-0.108847	0.913324	0.999786	ns	0.862635	2.47136	0.349052	0.72705	0.999878	ns	1.21703	2.46433	0.493857	0.621407	0.999647	ns	-1.05259	2.57299	-0.409092	0.682472	0.986329	ns
Pask	17.8776	-1.82165	1.80769	-1.00772	0.313588	0.999953	ns	-1.04709	1.79382	-0.583718	0.55941	0.999965	ns	-3.42062	1.82927	-1.86994	0.0614926	0.742096	ns	-2.34127	1.92814	-1.21426	0.224647	0.999999	ns	-2.55708	1.92087	-1.33121	0.183121	0.949839	ns	2.43025	1.69441	1.43427	0.151495	0.966647	ns	-1.18841	1.77489	-0.669565	0.503135	0.999647	ns	4.36259	1.71787	2.53953	0.0111	0.221786	ns
Ppp1r7	1703.68	0.154974	0.137261	1.12905	0.258879	0.999953	ns	0.0814253	0.137591	0.591791	0.55399	0.999965	ns	-0.00644175	0.137158	-0.046966	0.96254	0.999875	ns	-0.173822	0.138865	-1.25173	0.210668	0.999999	ns	-0.0215411	0.138114	-0.155966	0.87606	0.999786	ns	0.229202	0.137014	1.67284	0.0943588	0.866441	ns	0.0522527	0.137055	0.381254	0.703015	0.999647	ns	-0.323089	0.138829	-2.32725	0.0199521	0.286306	ns
Ano7	1.63831	-0.558276	4.78446	-0.116685	0.907109	0.999953	ns	5.72823	4.64915	1.2321	0.21791	0.999965	ns	-0.748437	4.78446	-0.156431	0.875693	0.999875	ns	-0.420577	4.80072	-0.0876071	0.930189	0.999999	ns	-0.913706	4.80072	-0.190327	0.849053	0.999786	ns	-0.554339	4.78446	-0.115863	0.907761	0.999878	ns	-1.08391	4.78446	-0.226548	0.820775	0.999647	ns	-0.786609	4.80072	-0.163852	0.869847	0.988498	ns
Hdlbp	4291.77	0.0162588	0.0946741	0.171734	0.863646	0.999953	ns	-0.00751095	0.0948684	-0.0791723	0.936896	0.999965	ns	0.013316	0.0945103	0.140895	0.887953	0.999875	ns	-0.102792	0.0956136	-1.07508	0.282339	0.999999	ns	-0.0194779	0.0952155	-0.204566	0.837911	0.999786	ns	-0.120209	0.0945953	-1.27077	0.20381	0.999878	ns	0.0352413	0.0944893	0.372966	0.709174	0.999647	ns	-0.155131	0.095555	-1.62348	0.104488	0.544878	ns
Sept2	512.819	0.273988	0.620723	0.441402	0.658922	0.999953	ns	0.656004	0.620618	1.05702	0.290504	0.999965	ns	0.499666	0.620059	0.805836	0.420337	0.999875	ns	-0.550788	0.626559	-0.879067	0.379365	0.999999	ns	-0.299457	0.624857	-0.479241	0.631767	0.999786	ns	-1.08994	0.622461	-1.75102	0.0799427	0.821502	ns	0.245486	0.620474	0.395642	0.692369	0.999647	ns	0.845942	0.623491	1.35678	0.17485	0.642353	ns
Sept2.1	0	NA	NA	NA	NA	NA	ns	NA	NA	NA	NA	NA	ns	NA	NA	NA	NA	NA	ns	NA	NA	NA	NA	NA	ns	NA	NA	NA	NA	NA	ns	NA	NA	NA	NA	NA	ns	NA	NA	NA	NA	NA	ns	NA	NA	NA	NA	NA	ns
Farp2	181.876	-0.184113	0.731681	-0.25163	0.801327	0.999953	ns	0.151323	0.731532	0.206858	0.836121	0.999965	ns	0.854464	0.729748	1.1709	0.241638	0.999875	ns	0.810412	0.733651	1.10463	0.26932	0.999999	ns	-0.554408	0.735616	-0.753665	0.45105	0.999786	ns	0.262294	0.730478	0.359072	0.719541	0.999878	ns	-0.142006	0.730966	-0.194272	0.845963	0.999647	ns	-1.04851	0.738419	-1.41994	0.155626	0.615637	ns
Stk25	2276.54	0.0807773	0.142022	0.568765	0.569516	0.999953	ns	-0.0877492	0.142318	-0.616572	0.537517	0.999965	ns	-0.000347404	0.141921	-0.00244787	0.998047	0.999912	ns	0.0200471	0.142916	0.140272	0.888445	0.999999	ns	-0.0077297	0.14256	-0.0542207	0.956759	0.999786	ns	0.213983	0.141865	1.50835	0.131464	0.936828	ns	-0.00844747	0.141826	-0.0595622	0.952504	0.999647	ns	-0.400702	0.143019	-2.80174	0.00508271	0.145927	ns
Gm28536	2.35393	0.712398	4.22472	0.168626	0.866091	0.999953	ns	-0.201133	4.23422	-0.0475017	0.962113	0.999965	ns	-0.0950705	4.23031	-0.0224736	0.98207	0.999875	ns	-1.64754	4.32357	-0.381059	0.703159	0.999999	ns	0.544483	4.27448	0.12738	0.89864	0.999786	ns	4.79458	4.16123	1.1522	0.249238	0.999878	ns	-3.8178	4.30935	-0.885935	0.375653	0.999647	ns	-0.319529	4.28626	-0.0745472	0.940575	0.994117	ns
Bok	5013.43	0.0689369	0.134754	0.511577	0.608947	0.999953	ns	0.0916341	0.134826	0.679648	0.496727	0.999965	ns	0.511961	0.134576	3.80424	0.00014224	0.0178689	Up	0.202579	0.135341	1.4968	0.134445	0.999999	ns	-0.322105	0.135353	-2.37974	0.0173247	0.496379	ns	-0.188528	0.134792	-1.39867	0.161913	0.987771	ns	-0.179983	0.134705	-1.33613	0.181507	0.999647	ns	-0.10333	0.135349	-0.76343	0.445207	0.866393	ns
Thap4	674.47	0.026657	0.142843	0.186617	0.851961	0.999953	ns	-0.02215	0.143523	-0.154331	0.877349	0.999965	ns	0.0376502	0.142332	0.264524	0.791376	0.999875	ns	0.0018594	0.144473	0.0128702	0.989731	0.999999	ns	0.175738	0.142809	1.23058	0.218478	0.969539	ns	-0.157165	0.143074	-1.09849	0.271989	0.999878	ns	-0.158729	0.142267	-1.11571	0.264545	0.999647	ns	0.0594714	0.143365	0.414825	0.67827	0.986007	ns
Gm10550	2.07263	3.70307	3.66385	1.01071	0.312158	0.999953	ns	-0.697034	3.77688	-0.184553	0.85358	0.999965	ns	-0.389085	3.75971	-0.103488	0.917576	0.999875	ns	-1.85747	3.85226	-0.482178	0.62968	0.999999	ns	3.91478	3.6821	1.06319	0.287695	0.995895	ns	-0.986143	3.79128	-0.260108	0.794781	0.999878	ns	-3.38306	3.83398	-0.882389	0.377566	0.999647	ns	-0.0267204	3.79272	-0.00704519	0.994379	0.998811	ns
Atg4b	1273.76	-0.0647479	0.138597	-0.467167	0.640381	0.999953	ns	-0.0865109	0.138961	-0.622553	0.533578	0.999965	ns	-0.126131	0.138364	-0.911587	0.361986	0.999875	ns	0.0904351	0.139587	0.647876	0.517065	0.999999	ns	-0.132037	0.139209	-0.948476	0.342887	0.999786	ns	0.109604	0.138217	0.79298	0.42779	0.999878	ns	-0.148246	0.138216	-1.07257	0.283463	0.999647	ns	0.0351224	0.139271	0.252187	0.800896	0.988498	ns
Dtymk	1144.61	0.158829	0.227948	0.696776	0.485943	0.999953	ns	0.0598688	0.228231	0.262316	0.793078	0.999965	ns	-0.0602683	0.227927	-0.264419	0.791457	0.999875	ns	-0.183513	0.229529	-0.799521	0.423988	0.999999	ns	-0.163797	0.228991	-0.715301	0.474423	0.999786	ns	0.188624	0.227829	0.82792	0.407716	0.999878	ns	0.157639	0.227667	0.692411	0.488679	0.999647	ns	-0.140345	0.229157	-0.612441	0.540246	0.924173	ns
Ing5	1210.33	-0.162842	0.181067	-0.899346	0.368468	0.999953	ns	0.106193	0.181053	0.586528	0.557521	0.999965	ns	0.501043	0.180231	2.78	0.00543582	0.232127	ns	-0.0612663	0.182371	-0.335944	0.736913	0.999999	ns	-0.09229	0.181823	-0.507583	0.611746	0.999786	ns	-0.106082	0.180769	-0.586838	0.557313	0.999878	ns	-0.287098	0.180818	-1.58777	0.112338	0.999647	ns	0.132787	0.181881	0.730074	0.465345	0.879664	ns
D2hgdh	214.429	0.102142	0.370567	0.275638	0.782826	0.999953	ns	-0.46129	0.373503	-1.23504	0.216816	0.999965	ns	-0.0893938	0.370319	-0.241397	0.809248	0.999875	ns	0.288287	0.373366	0.772131	0.440037	0.999999	ns	0.271071	0.372093	0.728504	0.466305	0.999786	ns	0.0492575	0.37009	0.133096	0.894117	0.999878	ns	-0.214833	0.37049	-0.579862	0.562007	0.999647	ns	-0.501651	0.37593	-1.33443	0.182064	0.649436	ns
Gal3st2	4.12801	-0.450515	3.34085	-0.13485	0.89273	0.999953	ns	1.47667	3.31672	0.445219	0.656161	0.999965	ns	-4.05184	3.44351	-1.17666	0.239331	0.999875	ns	4.24929	3.29137	1.29104	0.19669	0.999999	ns	-1.37961	3.41559	-0.403915	0.686275	0.999786	ns	2.03585	3.28222	0.620267	0.535082	0.999878	ns	-0.165433	3.33283	-0.0496375	0.960411	0.999647	ns	-1.79273	3.41533	-0.524907	0.599648	0.951944	ns
Gal3st2b	0.420603	2.04841	4.70511	0.435359	0.663302	0.999953	ns	-0.765787	4.78295	-0.160108	0.872796	NA	ns	-1.19404	4.78295	-0.249644	0.802862	NA	ns	-0.41464	4.79988	-0.0863854	0.93116	0.999999	ns	-0.907769	4.79988	-0.189123	0.849996	NA	ns	-0.999939	4.78295	-0.209063	0.834399	0.999878	ns	3.67087	4.65733	0.788193	0.430584	NA	ns	-0.780672	4.79988	-0.162644	0.870799	NA	ns
Gal3st2c	0.20329	-0.490855	4.78474	-0.102588	0.91829	0.999953	ns	-0.252767	4.78474	-0.0528276	0.957869	NA	ns	3.69454	4.6675	0.791545	0.428626	NA	ns	-0.0866356	4.80107	-0.018045	0.985603	0.999999	ns	-0.579765	4.80107	-0.120757	0.903883	NA	ns	-0.486919	4.78474	-0.101765	0.918943	NA	ns	-1.01649	4.78474	-0.212444	0.831761	NA	ns	-0.452668	4.80107	-0.0942846	0.924883	NA	ns
Neu4	0	NA	NA	NA	NA	NA	ns	NA	NA	NA	NA	NA	ns	NA	NA	NA	NA	NA	ns	NA	NA	NA	NA	NA	ns	NA	NA	NA	NA	NA	ns	NA	NA	NA	NA	NA	ns	NA	NA	NA	NA	NA	ns	NA	NA	NA	NA	NA	ns
Pdcd1	0	NA	NA	NA	NA	NA	ns	NA	NA	NA	NA	NA	ns	NA	NA	NA	NA	NA	ns	NA	NA	NA	NA	NA	ns	NA	NA	NA	NA	NA	ns	NA	NA	NA	NA	NA	ns	NA	NA	NA	NA	NA	ns	NA	NA	NA	NA	NA	ns
4930440C22Rik	0	NA	NA	NA	NA	NA	ns	NA	NA	NA	NA	NA	ns	NA	NA	NA	NA	NA	ns	NA	NA	NA	NA	NA	ns	NA	NA	NA	NA	NA	ns	NA	NA	NA	NA	NA	ns	NA	NA	NA	NA	NA	ns	NA	NA	NA	NA	NA	ns
Fam174a	5406.62	0.236767	0.135245	1.75066	0.080005	0.999953	ns	-0.0111015	0.13539	-0.0819961	0.93465	0.999965	ns	-0.241897	0.135311	-1.78771	0.0738223	0.793984	ns	-0.162508	0.135998	-1.19493	0.232114	0.999999	ns	-0.00234699	0.135765	-0.0172872	0.986208	0.999786	ns	0.167585	0.135231	1.23925	0.215252	0.999878	ns	0.157024	0.135163	1.16174	0.24534	0.999647	ns	-0.0894561	0.135851	-0.658489	0.510224	0.906416	ns
St8sia4	7873.24	-0.116416	0.14717	-0.791034	0.428924	0.999953	ns	0.00621844	0.147212	0.0422414	0.966306	0.999965	ns	-0.0507497	0.147084	-0.345038	0.730066	0.999875	ns	-0.0165258	0.147859	-0.111768	0.911008	0.999999	ns	0.199072	0.147685	1.34795	0.177673	0.94649	ns	-0.0418953	0.147083	-0.284842	0.775765	0.999878	ns	0.263651	0.14703	1.79318	0.072944	0.999647	ns	-0.16621	0.147885	-1.12391	0.26105	0.730312	ns
4930598F16Rik	0.472845	-1.4651	4.78105	-0.306439	0.759271	0.999953	ns	1.80012	4.71281	0.381962	0.702489	NA	ns	-1.65526	4.78105	-0.346212	0.729183	NA	ns	-0.461675	4.80128	-0.0961567	0.923396	0.999999	ns	-0.954804	4.80128	-0.198864	0.842369	NA	ns	0.402109	4.74717	0.084705	0.932496	0.999878	ns	1.6925	4.70002	0.360105	0.718769	NA	ns	1.34559	4.75507	0.28298	0.777192	NA	ns
1700063A18Rik	0	NA	NA	NA	NA	NA	ns	NA	NA	NA	NA	NA	ns	NA	NA	NA	NA	NA	ns	NA	NA	NA	NA	NA	ns	NA	NA	NA	NA	NA	ns	NA	NA	NA	NA	NA	ns	NA	NA	NA	NA	NA	ns	NA	NA	NA	NA	NA	ns
Gm29601	0	NA	NA	NA	NA	NA	ns	NA	NA	NA	NA	NA	ns	NA	NA	NA	NA	NA	ns	NA	NA	NA	NA	NA	ns	NA	NA	NA	NA	NA	ns	NA	NA	NA	NA	NA	ns	NA	NA	NA	NA	NA	ns	NA	NA	NA	NA	NA	ns
4930533P14Rik	0	NA	NA	NA	NA	NA	ns	NA	NA	NA	NA	NA	ns	NA	NA	NA	NA	NA	ns	NA	NA	NA	NA	NA	ns	NA	NA	NA	NA	NA	ns	NA	NA	NA	NA	NA	ns	NA	NA	NA	NA	NA	ns	NA	NA	NA	NA	NA	ns
Slco4c1	0	NA	NA	NA	NA	NA	ns	NA	NA	NA	NA	NA	ns	NA	NA	NA	NA	NA	ns	NA	NA	NA	NA	NA	ns	NA	NA	NA	NA	NA	ns	NA	NA	NA	NA	NA	ns	NA	NA	NA	NA	NA	ns	NA	NA	NA	NA	NA	ns
Panct2	1.5603	-0.507954	4.78449	-0.106167	0.91545	0.999953	ns	5.48534	4.65107	1.17937	0.23825	0.999965	ns	-0.698115	4.78449	-0.145912	0.883991	0.999875	ns	-0.410175	4.80075	-0.0854397	0.931912	0.999999	ns	-0.903304	4.80075	-0.188159	0.850752	0.999786	ns	-0.504018	4.78449	-0.105344	0.916103	0.999878	ns	-1.03359	4.78449	-0.216029	0.828965	0.999647	ns	-0.776207	4.80075	-0.161685	0.871554	0.988498	ns
Gm28901	3.09456	1.52124	2.80037	0.543227	0.586973	0.999953	ns	0.81415	2.83944	0.286729	0.77432	0.999965	ns	-0.745966	2.86637	-0.260248	0.794673	0.999875	ns	-1.81953	2.99353	-0.60782	0.543307	0.999999	ns	-2.22767	2.97803	-0.748033	0.45444	0.999786	ns	-1.32794	2.90141	-0.457688	0.647177	0.999878	ns	4.74638	2.74303	1.73034	0.0835688	0.999647	ns	-1.87112	2.94737	-0.634844	0.52553	0.915844	ns
Slco6c1	0	NA	NA	NA	NA	NA	ns	NA	NA	NA	NA	NA	ns	NA	NA	NA	NA	NA	ns	NA	NA	NA	NA	NA	ns	NA	NA	NA	NA	NA	ns	NA	NA	NA	NA	NA	ns	NA	NA	NA	NA	NA	ns	NA	NA	NA	NA	NA	ns
D1Ertd622e	634.559	-0.0354333	0.363147	-0.0975727	0.922272	0.999953	ns	0.0414112	0.363313	0.113982	0.909252	0.999965	ns	0.322676	0.36265	0.889773	0.373588	0.999875	ns	-0.0384365	0.364948	-0.10532	0.916122	0.999999	ns	0.0410717	0.364336	0.11273	0.910245	0.999786	ns	-0.246439	0.363214	-0.678494	0.497458	0.999878	ns	0.124246	0.362676	0.34258	0.731914	0.999647	ns	-0.307048	0.364933	-0.841381	0.400134	0.838348	ns
Ppip5k2	374.18	0.266082	0.747542	0.355943	0.721883	0.999953	ns	0.777771	0.747354	1.0407	0.298015	0.999965	ns	0.42674	0.747188	0.571128	0.567913	0.999875	ns	-0.177667	0.75151	-0.236413	0.813112	0.999999	ns	-0.63668	0.751588	-0.847112	0.396933	0.999786	ns	-0.0445299	0.747544	-0.0595682	0.9525	0.999878	ns	0.169528	0.747382	0.226828	0.820557	0.999647	ns	0.13415	0.750964	0.178637	0.858223	0.988498	ns
Gin1	417.683	0.38766	0.272568	1.42225	0.154953	0.999953	ns	0.228358	0.273259	0.835684	0.403333	0.999965	ns	-0.180196	0.273095	-0.65983	0.509363	0.999875	ns	-0.0401665	0.275427	-0.145834	0.884053	0.999999	ns	-0.213308	0.274688	-0.776545	0.437427	0.999786	ns	0.0504051	0.272864	0.184726	0.853444	0.999878	ns	0.141607	0.272338	0.519969	0.603085	0.999647	ns	0.00888915	0.274681	0.0323618	0.974184	0.997372	ns
Pam	3162	-0.160901	0.176755	-0.910304	0.362662	0.999953	ns	0.0603897	0.176767	0.341636	0.732625	0.999965	ns	-0.0255659	0.176598	-0.144769	0.884894	0.999875	ns	0.200234	0.177449	1.1284	0.25915	0.999999	ns	0.294303	0.177226	1.66061	0.0967921	0.861875	ns	-0.287227	0.176731	-1.62522	0.104115	0.892038	ns	0.256073	0.176476	1.45103	0.146771	0.999647	ns	-0.109258	0.177489	-0.615577	0.538174	0.922946	ns
B230216N24Rik	98.0479	-0.00798139	0.617731	-0.0129205	0.989691	0.999953	ns	0.264811	0.617615	0.428764	0.668095	0.999965	ns	-0.0407053	0.616953	-0.0659779	0.947395	0.999875	ns	0.328262	0.620611	0.528934	0.596852	0.999999	ns	-0.618594	0.622731	-0.993357	0.320536	0.999786	ns	-0.220369	0.617943	-0.356616	0.721379	0.999878	ns	-0.458926	0.617912	-0.742703	0.457661	0.999647	ns	0.591613	0.618827	0.956022	0.339061	0.794528	ns
1810006J02Rik	3.2871	-2.997	3.64423	-0.822394	0.410852	0.999953	ns	0.977096	3.55844	0.274585	0.783635	0.999965	ns	-3.27577	3.65124	-0.897167	0.36963	0.999875	ns	0.952824	3.62992	0.262492	0.792942	0.999999	ns	0.290133	3.62916	0.079945	0.936281	0.999786	ns	1.46274	3.55549	0.411403	0.680777	0.999878	ns	1.77392	3.55245	0.499349	0.617533	0.999647	ns	-0.632129	3.63222	-0.174034	0.861839	0.988498	ns
Gm29461	0	NA	NA	NA	NA	NA	ns	NA	NA	NA	NA	NA	ns	NA	NA	NA	NA	NA	ns	NA	NA	NA	NA	NA	ns	NA	NA	NA	NA	NA	ns	NA	NA	NA	NA	NA	ns	NA	NA	NA	NA	NA	ns	NA	NA	NA	NA	NA	ns
Slco6d1	0	NA	NA	NA	NA	NA	ns	NA	NA	NA	NA	NA	ns	NA	NA	NA	NA	NA	ns	NA	NA	NA	NA	NA	ns	NA	NA	NA	NA	NA	ns	NA	NA	NA	NA	NA	ns	NA	NA	NA	NA	NA	ns	NA	NA	NA	NA	NA	ns
Gm7967	2.74015	3.5501	3.62625	0.979	0.32758	0.999953	ns	0.570905	3.69202	0.154632	0.877111	0.999965	ns	-3.86289	3.79977	-1.01661	0.309339	0.999875	ns	-2.35159	3.81988	-0.615618	0.538146	0.999999	ns	3.57982	3.64838	0.981207	0.326491	0.999786	ns	0.221074	3.68025	0.0600704	0.9521	0.999878	ns	-0.610782	3.69809	-0.165161	0.868817	0.999647	ns	-0.748192	3.76027	-0.198973	0.842284	0.988498	ns
Cntnap5b	0.078005	-0.275918	4.78571	-0.0576545	0.954024	0.999953	ns	2.35252	4.73562	0.496771	0.61935	NA	ns	-0.466078	4.78571	-0.0973897	0.922417	NA	ns	0.140993	4.80253	0.029358	0.976579	0.999999	ns	-0.352136	4.80253	-0.0733231	0.941549	NA	ns	-0.271981	4.78571	-0.056832	0.954679	NA	ns	-0.801553	4.78571	-0.167489	0.866985	NA	ns	-0.225039	4.80253	-0.0468585	0.962626	NA	ns
Gm20268	0	NA	NA	NA	NA	NA	ns	NA	NA	NA	NA	NA	ns	NA	NA	NA	NA	NA	ns	NA	NA	NA	NA	NA	ns	NA	NA	NA	NA	NA	ns	NA	NA	NA	NA	NA	ns	NA	NA	NA	NA	NA	ns	NA	NA	NA	NA	NA	ns
Gm28187	52.8096	-1.68104	1.48029	-1.13561	0.256118	0.999953	ns	-3.02471	1.52535	-1.98297	0.0473711	0.999965	ns	-2.04307	1.47996	-1.38049	0.167437	0.999875	ns	-0.558895	1.48852	-0.375469	0.707312	0.999999	ns	-1.85001	1.53583	-1.20457	0.228368	0.970455	ns	1.53558	1.41137	1.08801	0.276591	0.999878	ns	0.952083	1.41847	0.671203	0.502091	0.999647	ns	3.30393	1.42741	2.31464	0.0206327	0.290171	ns
Cdh20	5.77678	-1.67629	4.78164	-0.350568	0.725912	0.999953	ns	1.73663	4.6984	0.369622	0.711664	0.999965	ns	-1.86645	4.78164	-0.390337	0.696287	0.999875	ns	-1.1087	4.79873	-0.231041	0.817283	0.999999	ns	7.32049	4.65589	1.57231	0.11588	0.882318	ns	-1.67236	4.78164	-0.349745	0.72653	0.999878	ns	-2.20193	4.78164	-0.460496	0.64516	0.999647	ns	-1.47473	4.79873	-0.307317	0.758602	0.988498	ns
Gm15699	0	NA	NA	NA	NA	NA	ns	NA	NA	NA	NA	NA	ns	NA	NA	NA	NA	NA	ns	NA	NA	NA	NA	NA	ns	NA	NA	NA	NA	NA	ns	NA	NA	NA	NA	NA	ns	NA	NA	NA	NA	NA	ns	NA	NA	NA	NA	NA	ns
Gm29012	0	NA	NA	NA	NA	NA	ns	NA	NA	NA	NA	NA	ns	NA	NA	NA	NA	NA	ns	NA	NA	NA	NA	NA	ns	NA	NA	NA	NA	NA	ns	NA	NA	NA	NA	NA	ns	NA	NA	NA	NA	NA	ns	NA	NA	NA	NA	NA	ns
Rnf152	512.631	0.0179725	0.280362	0.0641045	0.948887	0.999953	ns	-0.352029	0.281721	-1.24957	0.211458	0.999965	ns	-0.750373	0.281313	-2.66739	0.00764423	0.281584	ns	0.0745948	0.282676	0.263888	0.791866	0.999999	ns	0.380847	0.281287	1.35394	0.175754	0.944085	ns	-0.4867	0.280797	-1.73328	0.0830452	0.832418	ns	0.515097	0.27924	1.84464	0.0650901	0.999647	ns	0.668101	0.281329	2.37481	0.0175582	0.269674	ns
Gm17634	55.6489	-0.650673	1.06269	-0.61229	0.540346	0.999953	ns	-1.66982	1.07902	-1.54754	0.121732	0.999965	ns	-0.198679	1.05743	-0.187888	0.850964	0.999875	ns	2.23617	1.05797	2.11364	0.0345463	0.726451	ns	1.6577	1.05837	1.56627	0.117285	0.884882	ns	-1.77673	1.0714	-1.65833	0.0972513	0.877296	ns	0.208508	1.05567	0.197514	0.843426	0.999647	ns	-2.05038	1.09906	-1.86558	0.0621008	0.452834	ns
Gm28403	0	NA	NA	NA	NA	NA	ns	NA	NA	NA	NA	NA	ns	NA	NA	NA	NA	NA	ns	NA	NA	NA	NA	NA	ns	NA	NA	NA	NA	NA	ns	NA	NA	NA	NA	NA	ns	NA	NA	NA	NA	NA	ns	NA	NA	NA	NA	NA	ns
Pign	229.213	-0.301005	0.765348	-0.393292	0.694103	0.999953	ns	-0.0581504	0.765409	-0.075973	0.939441	0.999965	ns	0.185405	0.764193	0.242615	0.808304	0.999875	ns	0.149302	0.768474	0.194283	0.845954	0.999999	ns	-0.862011	0.769872	-1.11968	0.262849	0.989578	ns	-0.184618	0.764675	-0.241433	0.80922	0.999878	ns	-0.0999197	0.764557	-0.13069	0.896021	0.999647	ns	0.571567	0.767628	0.744589	0.45652	0.873511	ns
Gm28404	7.37847	3.9465	1.95656	2.01706	0.0436889	0.999953	ns	0.378832	2.04782	0.184993	0.853235	0.999965	ns	2.13425	1.97998	1.07791	0.281072	0.999875	ns	0.146507	2.15625	0.0679451	0.945829	0.999999	ns	-1.18594	2.16045	-0.548935	0.58305	0.999786	ns	-1.78294	2.0727	-0.860198	0.38968	0.999878	ns	-1.21456	2.05251	-0.591741	0.554024	0.999647	ns	-0.96429	2.15547	-0.447368	0.654609	0.975321	ns
Relch	1072.81	-0.0170798	0.228786	-0.0746541	0.94049	0.999953	ns	0.127743	0.228899	0.558074	0.576794	0.999965	ns	0.0972658	0.228451	0.425763	0.670281	0.999875	ns	-0.198771	0.230517	-0.862281	0.388533	0.999999	ns	0.000595898	0.229746	0.00259373	0.997931	0.999786	ns	-0.368681	0.22891	-1.61059	0.107269	0.898301	ns	-0.132648	0.228579	-0.580315	0.561702	0.999647	ns	0.368143	0.229664	1.60296	0.108943	0.551016	ns
Tnfrsf11a	462.057	0.126318	0.371339	0.340169	0.733729	0.999953	ns	0.189701	0.371694	0.51037	0.609793	0.999965	ns	0.21671	0.370788	0.584456	0.558914	0.999875	ns	-0.0797004	0.374514	-0.21281	0.831475	0.999999	ns	-0.0792844	0.373628	-0.212201	0.83195	0.999786	ns	-0.182769	0.371326	-0.492208	0.622573	0.999878	ns	0.219611	0.370819	0.592234	0.553694	0.999647	ns	-0.379908	0.375124	-1.01275	0.311177	0.772273	ns
Gm7160	272.781	0.241123	0.636372	0.378904	0.704759	0.999953	ns	-0.00272175	0.636979	-0.0042729	0.996591	0.999965	ns	-0.117979	0.636524	-0.185349	0.852955	0.999875	ns	-0.0351425	0.639494	-0.0549537	0.956175	0.999999	ns	0.0724735	0.638612	0.113486	0.909645	0.999786	ns	0.319691	0.636194	0.502505	0.615312	0.999878	ns	-0.0470605	0.636189	-0.0739725	0.941032	0.999647	ns	-0.296656	0.639311	-0.464024	0.64263	0.968827	ns
Zcchc2	717.052	-0.0636557	0.287104	-0.221716	0.824535	0.999953	ns	-0.00814605	0.287413	-0.0283427	0.977389	0.999965	ns	0.40707	0.286284	1.42191	0.155053	0.984849	ns	-0.0456453	0.28919	-0.157839	0.874584	0.999999	ns	0.166627	0.288232	0.578098	0.563198	0.999786	ns	-0.0267772	0.286709	-0.0933949	0.92559	0.999878	ns	0.0109545	0.286656	0.0382146	0.969517	0.999647	ns	-0.109593	0.289134	-0.379037	0.70466	0.988498	ns
Gm20753	5.98351	-0.636364	2.57916	-0.246733	0.805115	0.999953	ns	-1.44615	2.58776	-0.558844	0.576268	0.999965	ns	0.287442	2.54198	0.113078	0.909969	0.999875	ns	-0.214676	2.65171	-0.0809576	0.935476	0.999999	ns	3.28949	2.5213	1.30468	0.192	0.954296	ns	0.250995	2.54013	0.0988118	0.921288	0.999878	ns	3.33663	2.49206	1.33891	0.180601	0.999647	ns	-2.83583	2.67653	-1.05952	0.289365	0.75326	ns
Phlpp1	1151.12	0.0476575	0.244725	0.194739	0.845597	0.999953	ns	0.0136283	0.24501	0.0556235	0.955642	0.999965	ns	-0.0483639	0.244563	-0.197756	0.843236	0.999875	ns	0.22359	0.24607	0.908641	0.36354	0.999999	ns	0.171605	0.245714	0.698393	0.484932	0.999786	ns	-0.161313	0.244674	-0.6593	0.509703	0.999878	ns	0.123565	0.244425	0.505534	0.613184	0.999647	ns	-0.0829339	0.246283	-0.336742	0.736311	0.988498	ns
A530053M12Rik	0.396715	-1.13079	4.78259	-0.23644	0.813092	0.999953	ns	2.07518	4.71514	0.44011	0.659857	NA	ns	2.68105	4.67656	0.573296	0.566444	NA	ns	-0.344917	4.80072	-0.0718469	0.942724	0.999999	ns	0.800434	4.7802	0.167448	0.867018	NA	ns	-1.12686	4.78259	-0.235616	0.81373	0.999878	ns	-1.65643	4.78259	-0.346345	0.729083	NA	ns	-0.710949	4.80072	-0.148092	0.88227	NA	ns
Bcl2	1394.02	0.000908809	0.173323	0.00524343	0.995816	0.999953	ns	0.0116081	0.173543	0.0668886	0.94667	0.999965	ns	-0.147332	0.173236	-0.85047	0.395064	0.999875	ns	0.341488	0.174063	1.96186	0.0497785	0.86456	ns	-0.219349	0.174125	-1.25972	0.20777	0.966139	ns	0.0505979	0.173164	0.292197	0.770136	0.999878	ns	-0.119189	0.173074	-0.688657	0.491039	0.999647	ns	0.136012	0.17398	0.781767	0.434351	0.859658	ns
D630008O14Rik	1.60581	0.877936	4.71679	0.18613	0.852343	0.999953	ns	1.3256	4.71174	0.28134	0.778449	0.999965	ns	4.5827	4.64345	0.986918	0.323683	0.999875	ns	-0.874702	4.79946	-0.18225	0.855387	0.999999	ns	-1.36783	4.79946	-0.284997	0.775647	0.999786	ns	-1.90044	4.77987	-0.397593	0.69093	0.999878	ns	-2.43001	4.77987	-0.508385	0.611184	0.999647	ns	0.903253	4.75445	0.189981	0.849324	0.988498	ns
Kdsr	1038.37	-0.0596067	0.205803	-0.28963	0.772099	0.999953	ns	0.0619757	0.205953	0.300922	0.763474	0.999965	ns	0.272674	0.205244	1.32853	0.184002	0.999875	ns	0.541683	0.206526	2.62284	0.00872011	0.328845	ns	-0.17606	0.20681	-0.851312	0.394596	0.999786	ns	-0.129669	0.205664	-0.630489	0.528375	0.999878	ns	-0.00244481	0.205389	-0.0119033	0.990503	0.999647	ns	-0.606837	0.207832	-2.91984	0.00350209	0.119748	ns
Vps4b	2746.38	0.0853458	0.135443	0.630124	0.528613	0.999953	ns	-0.0347084	0.135703	-0.255767	0.79813	0.999965	ns	0.193539	0.13523	1.43118	0.152378	0.983253	ns	-0.0797347	0.136523	-0.58404	0.559193	0.999999	ns	0.11688	0.13604	0.859154	0.390255	0.999786	ns	-0.221927	0.135483	-1.63805	0.101412	0.885296	ns	0.202526	0.135203	1.49795	0.134147	0.999647	ns	-0.177224	0.136476	-1.29858	0.194088	0.663782	ns
Serpinb5	0	NA	NA	NA	NA	NA	ns	NA	NA	NA	NA	NA	ns	NA	NA	NA	NA	NA	ns	NA	NA	NA	NA	NA	ns	NA	NA	NA	NA	NA	ns	NA	NA	NA	NA	NA	ns	NA	NA	NA	NA	NA	ns	NA	NA	NA	NA	NA	ns
Serpinb12	0	NA	NA	NA	NA	NA	ns	NA	NA	NA	NA	NA	ns	NA	NA	NA	NA	NA	ns	NA	NA	NA	NA	NA	ns	NA	NA	NA	NA	NA	ns	NA	NA	NA	NA	NA	ns	NA	NA	NA	NA	NA	ns	NA	NA	NA	NA	NA	ns
Serpinb13	0	NA	NA	NA	NA	NA	ns	NA	NA	NA	NA	NA	ns	NA	NA	NA	NA	NA	ns	NA	NA	NA	NA	NA	ns	NA	NA	NA	NA	NA	ns	NA	NA	NA	NA	NA	ns	NA	NA	NA	NA	NA	ns	NA	NA	NA	NA	NA	ns
Serpinb3a	0	NA	NA	NA	NA	NA	ns	NA	NA	NA	NA	NA	ns	NA	NA	NA	NA	NA	ns	NA	NA	NA	NA	NA	ns	NA	NA	NA	NA	NA	ns	NA	NA	NA	NA	NA	ns	NA	NA	NA	NA	NA	ns	NA	NA	NA	NA	NA	ns
Serpinb3d	0	NA	NA	NA	NA	NA	ns	NA	NA	NA	NA	NA	ns	NA	NA	NA	NA	NA	ns	NA	NA	NA	NA	NA	ns	NA	NA	NA	NA	NA	ns	NA	NA	NA	NA	NA	ns	NA	NA	NA	NA	NA	ns	NA	NA	NA	NA	NA	ns
Serpinb3b	0	NA	NA	NA	NA	NA	ns	NA	NA	NA	NA	NA	ns	NA	NA	NA	NA	NA	ns	NA	NA	NA	NA	NA	ns	NA	NA	NA	NA	NA	ns	NA	NA	NA	NA	NA	ns	NA	NA	NA	NA	NA	ns	NA	NA	NA	NA	NA	ns
Serpinb3c	0	NA	NA	NA	NA	NA	ns	NA	NA	NA	NA	NA	ns	NA	NA	NA	NA	NA	ns	NA	NA	NA	NA	NA	ns	NA	NA	NA	NA	NA	ns	NA	NA	NA	NA	NA	ns	NA	NA	NA	NA	NA	ns	NA	NA	NA	NA	NA	ns
Serpinb11	0	NA	NA	NA	NA	NA	ns	NA	NA	NA	NA	NA	ns	NA	NA	NA	NA	NA	ns	NA	NA	NA	NA	NA	ns	NA	NA	NA	NA	NA	ns	NA	NA	NA	NA	NA	ns	NA	NA	NA	NA	NA	ns	NA	NA	NA	NA	NA	ns
Gm15391	0	NA	NA	NA	NA	NA	ns	NA	NA	NA	NA	NA	ns	NA	NA	NA	NA	NA	ns	NA	NA	NA	NA	NA	ns	NA	NA	NA	NA	NA	ns	NA	NA	NA	NA	NA	ns	NA	NA	NA	NA	NA	ns	NA	NA	NA	NA	NA	ns
Serpinb7	0	NA	NA	NA	NA	NA	ns	NA	NA	NA	NA	NA	ns	NA	NA	NA	NA	NA	ns	NA	NA	NA	NA	NA	ns	NA	NA	NA	NA	NA	ns	NA	NA	NA	NA	NA	ns	NA	NA	NA	NA	NA	ns	NA	NA	NA	NA	NA	ns
Serpinb2	5.90407	0.851607	2.53277	0.336236	0.736693	0.999953	ns	-0.497462	2.54784	-0.195249	0.845198	0.999965	ns	-0.719196	2.54742	-0.282323	0.777696	0.999875	ns	0.247533	2.62757	0.0942061	0.924945	0.999999	ns	0.39982	2.61102	0.153128	0.878297	0.999786	ns	-3.97151	2.70023	-1.47081	0.141344	0.954502	ns	5.72712	2.43937	2.34779	0.0188853	0.574696	ns	-0.259404	2.62155	-0.0989507	0.921177	0.993129	ns
Serpinb8	7.91896	2.94086	1.54761	1.90026	0.0573995	0.999953	ns	-0.738964	1.66859	-0.442868	0.657861	0.999965	ns	-2.79293	1.72164	-1.62225	0.104749	0.886022	ns	3.02062	1.58368	1.90734	0.0564763	0.911186	ns	-1.95655	1.79901	-1.08757	0.276785	0.99405	ns	-0.940542	1.66203	-0.565899	0.571462	0.999878	ns	3.44318	1.54087	2.23456	0.0254462	0.677719	ns	-1.9874	1.79045	-1.11	0.266998	0.73376	ns
Gm15389	0.135786	-0.426902	4.78508	-0.0892152	0.928911	0.999953	ns	-0.188814	4.78508	-0.0394588	0.968525	NA	ns	-0.617063	4.78508	-0.128955	0.897393	NA	ns	0.0687996	4.80147	0.0143289	0.988568	0.999999	ns	3.00972	4.70506	0.639677	0.522383	NA	ns	-0.422965	4.78508	-0.0883925	0.929565	NA	ns	-0.952537	4.78508	-0.199064	0.842213	NA	ns	-0.297232	4.80147	-0.0619045	0.950639	NA	ns
D830032E09Rik	0.0924044	-0.348825	4.78528	-0.0728954	0.941889	0.999953	ns	-0.110736	4.78528	-0.023141	0.981538	NA	ns	2.56578	4.70065	0.545835	0.585179	NA	ns	0.0535229	4.80169	0.0111467	0.991106	0.999999	ns	-0.439606	4.80169	-0.0915524	0.927054	NA	ns	-0.344888	4.78528	-0.0720727	0.942544	NA	ns	-0.87446	4.78528	-0.182739	0.855002	NA	ns	-0.312509	4.80169	-0.0650831	0.948108	NA	ns
Cdh7	0.769586	1.0528	4.71698	0.223195	0.823384	0.999953	ns	-1.48921	4.7802	-0.311537	0.755392	0.999965	ns	0.71936	4.72113	0.15237	0.878895	NA	ns	-0.687181	4.8	-0.143163	0.886162	0.999999	ns	-1.18031	4.8	-0.245898	0.805761	NA	ns	-1.72336	4.7802	-0.360521	0.718458	0.999878	ns	3.15769	4.65832	0.677861	0.49786	0.999647	ns	1.07919	4.75546	0.226938	0.820472	NA	ns
Cdh19	1.80327	-1.06968	4.78281	-0.223652	0.823028	0.999953	ns	5.73157	4.6451	1.23389	0.217242	0.999965	ns	-1.25984	4.78281	-0.263411	0.792234	0.999875	ns	-0.687147	4.79932	-0.143176	0.886151	0.999999	ns	-1.18028	4.79932	-0.245926	0.80574	0.999786	ns	-1.06575	4.78281	-0.222829	0.823669	0.999878	ns	-1.59532	4.78281	-0.333553	0.738717	0.999647	ns	2.05539	4.71448	0.435975	0.662855	0.978239	ns
Gm29088	0	NA	NA	NA	NA	NA	ns	NA	NA	NA	NA	NA	ns	NA	NA	NA	NA	NA	ns	NA	NA	NA	NA	NA	ns	NA	NA	NA	NA	NA	ns	NA	NA	NA	NA	NA	ns	NA	NA	NA	NA	NA	ns	NA	NA	NA	NA	NA	ns
Dsel	443.281	0.403916	0.552013	0.731713	0.464343	0.999953	ns	0.420329	0.552326	0.761016	0.446648	0.999965	ns	0.399816	0.551704	0.724693	0.46864	0.999875	ns	0.36834	0.55507	0.663593	0.506951	0.999999	ns	-0.293326	0.555523	-0.528017	0.597487	0.999786	ns	-0.498446	0.552701	-0.901838	0.367143	0.999878	ns	0.00678827	0.552162	0.012294	0.990191	0.999647	ns	-1.23175	0.5591	-2.20309	0.0275885	0.330203	ns
Gm28189	0	NA	NA	NA	NA	NA	ns	NA	NA	NA	NA	NA	ns	NA	NA	NA	NA	NA	ns	NA	NA	NA	NA	NA	ns	NA	NA	NA	NA	NA	ns	NA	NA	NA	NA	NA	ns	NA	NA	NA	NA	NA	ns	NA	NA	NA	NA	NA	ns
9330185C12Rik	0.0848533	-0.316877	4.78571	-0.0662131	0.947208	0.999953	ns	-0.0787883	4.78571	-0.0164633	0.986865	NA	ns	-0.507038	4.78571	-0.105948	0.915623	NA	ns	0.185239	4.80235	0.0385726	0.969231	0.999999	ns	-0.30789	4.80235	-0.0641123	0.948881	NA	ns	-0.31294	4.78571	-0.0653906	0.947863	NA	ns	-0.842512	4.78571	-0.176047	0.860257	NA	ns	-0.180793	4.80235	-0.0376468	0.969969	NA	ns
Cntnap5a	0.15601	-0.401062	4.785	-0.0838164	0.933202	0.999953	ns	3.3414	4.68818	0.712729	0.476013	NA	ns	-0.591222	4.785	-0.123557	0.901666	NA	ns	0.0189174	4.80156	0.00393984	0.996856	0.999999	ns	-0.474212	4.80156	-0.0987621	0.921327	NA	ns	-0.397125	4.785	-0.0829937	0.933857	NA	ns	-0.926697	4.785	-0.193667	0.846437	NA	ns	-0.347115	4.80156	-0.0722921	0.942369	NA	ns
Gm19965	0	NA	NA	NA	NA	NA	ns	NA	NA	NA	NA	NA	ns	NA	NA	NA	NA	NA	ns	NA	NA	NA	NA	NA	ns	NA	NA	NA	NA	NA	ns	NA	NA	NA	NA	NA	ns	NA	NA	NA	NA	NA	ns	NA	NA	NA	NA	NA	ns
Zfp813-ps	0	NA	NA	NA	NA	NA	ns	NA	NA	NA	NA	NA	ns	NA	NA	NA	NA	NA	ns	NA	NA	NA	NA	NA	ns	NA	NA	NA	NA	NA	ns	NA	NA	NA	NA	NA	ns	NA	NA	NA	NA	NA	ns	NA	NA	NA	NA	NA	ns
Gm28363	0	NA	NA	NA	NA	NA	ns	NA	NA	NA	NA	NA	ns	NA	NA	NA	NA	NA	ns	NA	NA	NA	NA	NA	ns	NA	NA	NA	NA	NA	ns	NA	NA	NA	NA	NA	ns	NA	NA	NA	NA	NA	ns	NA	NA	NA	NA	NA	ns
B020011L13Rik	0	NA	NA	NA	NA	NA	ns	NA	NA	NA	NA	NA	ns	NA	NA	NA	NA	NA	ns	NA	NA	NA	NA	NA	ns	NA	NA	NA	NA	NA	ns	NA	NA	NA	NA	NA	ns	NA	NA	NA	NA	NA	ns	NA	NA	NA	NA	NA	ns
Gm28360	0	NA	NA	NA	NA	NA	ns	NA	NA	NA	NA	NA	ns	NA	NA	NA	NA	NA	ns	NA	NA	NA	NA	NA	ns	NA	NA	NA	NA	NA	ns	NA	NA	NA	NA	NA	ns	NA	NA	NA	NA	NA	ns	NA	NA	NA	NA	NA	ns
Gm28168	0	NA	NA	NA	NA	NA	ns	NA	NA	NA	NA	NA	ns	NA	NA	NA	NA	NA	ns	NA	NA	NA	NA	NA	ns	NA	NA	NA	NA	NA	ns	NA	NA	NA	NA	NA	ns	NA	NA	NA	NA	NA	ns	NA	NA	NA	NA	NA	ns
Gm7145	0	NA	NA	NA	NA	NA	ns	NA	NA	NA	NA	NA	ns	NA	NA	NA	NA	NA	ns	NA	NA	NA	NA	NA	ns	NA	NA	NA	NA	NA	ns	NA	NA	NA	NA	NA	ns	NA	NA	NA	NA	NA	ns	NA	NA	NA	NA	NA	ns
Gm29106	0	NA	NA	NA	NA	NA	ns	NA	NA	NA	NA	NA	ns	NA	NA	NA	NA	NA	ns	NA	NA	NA	NA	NA	ns	NA	NA	NA	NA	NA	ns	NA	NA	NA	NA	NA	ns	NA	NA	NA	NA	NA	ns	NA	NA	NA	NA	NA	ns
Tsn	4866.58	0.164665	0.13184	1.24898	0.211674	0.999953	ns	0.0372535	0.131979	0.28227	0.777737	0.999965	ns	-0.0675321	0.131827	-0.51228	0.608455	0.999875	ns	0.131512	0.132536	0.992273	0.321064	0.999999	ns	-0.053029	0.132427	-0.40044	0.688833	0.999786	ns	0.00648364	0.131823	0.0491843	0.960772	0.999878	ns	-0.0373217	0.131792	-0.283186	0.777035	0.999647	ns	-0.256954	0.13263	-1.93737	0.0527	0.428139	ns
Nifk	1833.76	0.107178	0.280342	0.382312	0.70223	0.999953	ns	0.26196	0.280396	0.934247	0.350176	0.999965	ns	-0.421474	0.280455	-1.50282	0.132885	0.941789	ns	-0.147799	0.281848	-0.524393	0.600005	0.999999	ns	0.169695	0.28141	0.603018	0.546497	0.999786	ns	-0.278005	0.280396	-0.991472	0.321455	0.999878	ns	0.0727747	0.280224	0.259702	0.795093	0.999647	ns	0.165946	0.281572	0.589357	0.555622	0.930369	ns
Gm28867	0.565102	1.18712	4.71681	0.251679	0.801289	0.999953	ns	2.05247	4.70554	0.436182	0.662705	NA	ns	-1.781	4.7802	-0.372579	0.709462	NA	ns	-0.540489	4.80117	-0.112574	0.910368	0.999999	ns	-1.03362	4.80117	-0.215285	0.829545	NA	ns	-1.5869	4.7802	-0.331974	0.739909	0.999878	ns	1.52577	4.70284	0.324435	0.745609	NA	ns	-0.817913	4.79227	-0.170674	0.86448	NA	ns
Clasp1	1791.99	-0.210234	0.132673	-1.58461	0.113055	0.999953	ns	0.0073244	0.13273	0.0551826	0.955993	0.999965	ns	0.0907157	0.132092	0.686759	0.492235	0.999875	ns	0.105045	0.133599	0.786271	0.431709	0.999999	ns	-0.0447027	0.133254	-0.33547	0.73727	0.999786	ns	-0.212774	0.132396	-1.60711	0.10803	0.899524	ns	0.00581173	0.132137	0.0439826	0.964918	0.999647	ns	0.147049	0.133383	1.10246	0.27026	0.737863	ns
2900060B14Rik	777.065	0.207365	0.342872	0.604787	0.545321	0.999953	ns	0.251238	0.343026	0.732416	0.463915	0.999965	ns	0.00607624	0.342833	0.0177236	0.985859	0.999875	ns	-0.508342	0.34535	-1.47196	0.141032	0.999999	ns	0.371154	0.343971	1.07903	0.280576	0.995647	ns	-0.415583	0.343273	-1.21065	0.22603	0.999878	ns	-0.299245	0.34295	-0.872559	0.382903	0.999647	ns	0.351577	0.344139	1.02161	0.306963	0.77091	ns
Tfcp2l1	6.35365	-1.08646	2.1282	-0.510506	0.609697	0.999953	ns	4.49416	2.02319	2.22132	0.0263292	0.997133	ns	0.133889	2.09182	0.0640062	0.948965	0.999875	ns	3.29692	2.06606	1.59575	0.110545	0.999999	ns	-1.78686	2.23103	-0.800915	0.423181	0.999786	ns	-0.334218	2.10914	-0.158461	0.874093	0.999878	ns	-1.66538	2.1267	-0.783084	0.433578	0.999647	ns	-1.58075	2.22555	-0.710274	0.477534	0.888781	ns
Gli2	0	NA	NA	NA	NA	NA	ns	NA	NA	NA	NA	NA	ns	NA	NA	NA	NA	NA	ns	NA	NA	NA	NA	NA	ns	NA	NA	NA	NA	NA	ns	NA	NA	NA	NA	NA	ns	NA	NA	NA	NA	NA	ns	NA	NA	NA	NA	NA	ns
Gm26831	0.634353	1.794	4.70277	0.381478	0.702849	0.999953	ns	0.646434	4.72156	0.136911	0.891101	NA	ns	0.631432	4.71698	0.133864	0.89351	NA	ns	-0.542153	4.8012	-0.11292	0.910094	0.999999	ns	1.15387	4.75794	0.242515	0.808381	NA	ns	-1.77453	4.7792	-0.371303	0.710412	0.999878	ns	-2.3041	4.7792	-0.48211	0.629728	NA	ns	1.09267	4.75576	0.229757	0.818281	NA	ns
Gm29456	0	NA	NA	NA	NA	NA	ns	NA	NA	NA	NA	NA	ns	NA	NA	NA	NA	NA	ns	NA	NA	NA	NA	NA	ns	NA	NA	NA	NA	NA	ns	NA	NA	NA	NA	NA	ns	NA	NA	NA	NA	NA	ns	NA	NA	NA	NA	NA	ns
Gm29455	0.403409	1.62728	4.7162	0.345041	0.730064	0.999953	ns	0.789135	4.73789	0.166558	0.867718	NA	ns	-1.56685	4.78141	-0.327696	0.743142	NA	ns	-0.441151	4.80117	-0.0918839	0.92679	0.999999	ns	0.609589	4.77633	0.127627	0.898444	NA	ns	-1.37275	4.78141	-0.287102	0.774035	0.999878	ns	1.84488	4.69491	0.392953	0.694354	NA	ns	-0.807183	4.80117	-0.168122	0.866487	NA	ns
Inhbb	5.50128	-1.92301	2.30739	-0.833415	0.404611	0.999953	ns	4.54095	2.19207	2.07153	0.038309	0.999965	ns	-3.37732	2.3433	-1.44127	0.149509	0.978164	ns	3.3484	2.23	1.50153	0.133219	0.999999	ns	-2.52154	2.40077	-1.0503	0.293579	0.997788	ns	-0.575817	2.29142	-0.251293	0.801588	0.999878	ns	3.41185	2.19598	1.55368	0.12026	0.999647	ns	-0.746821	2.37894	-0.313931	0.753574	0.988498	ns
Ralb	4024.35	-0.0712458	0.15382	-0.463178	0.643237	0.999953	ns	-0.0976575	0.153927	-0.634441	0.525793	0.999965	ns	0.00838781	0.153707	0.05457	0.956481	0.999875	ns	-0.00313087	0.15453	-0.0202607	0.983835	0.999999	ns	-0.0408149	0.154348	-0.264434	0.791445	0.999786	ns	0.133747	0.1537	0.870181	0.384202	0.999878	ns	0.215387	0.153611	1.40216	0.160867	0.999647	ns	-0.170122	0.154485	-1.10122	0.270801	0.738767	ns
Gm27184	7.93969	-1.29822	2.28872	-0.567226	0.57056	0.999953	ns	-1.20397	2.28918	-0.525939	0.598931	0.999965	ns	0.344657	2.2443	0.15357	0.877949	0.999875	ns	3.36752	2.22436	1.51393	0.130043	0.999999	ns	-1.90615	2.38415	-0.799508	0.423996	0.999786	ns	-3.42235	2.34459	-1.45968	0.144379	0.957157	ns	-0.983661	2.28	-0.431429	0.666156	0.999647	ns	-0.877684	2.37304	-0.369857	0.711489	0.988498	ns
Tmem185b	1339.31	-0.236618	0.194957	-1.2137	0.224863	0.999953	ns	-0.0981389	0.195048	-0.503153	0.614857	0.999965	ns	0.0286989	0.19453	0.14753	0.882714	0.999875	ns	0.0761193	0.195752	0.388856	0.697383	0.999999	ns	-0.112804	0.195447	-0.577161	0.563831	0.999786	ns	0.152422	0.194534	0.783527	0.433318	0.999878	ns	-0.00931045	0.194416	-0.0478894	0.961804	0.999647	ns	-0.0870985	0.19558	-0.445333	0.656079	0.976151	ns
3830432H09Rik	0.217173	-0.833917	4.78403	-0.174313	0.86162	0.999953	ns	1.63905	4.73544	0.346125	0.729249	NA	ns	-1.02408	4.78403	-0.214062	0.830499	NA	ns	-0.0211267	4.80248	-0.00439911	0.99649	0.999999	ns	1.10627	4.78116	0.231381	0.817019	NA	ns	-0.82998	4.78403	-0.17349	0.862266	NA	ns	-1.35955	4.78403	-0.284186	0.776268	NA	ns	-0.387159	4.80248	-0.0806163	0.935747	NA	ns
Epb41l5	98.8888	-0.110535	0.919441	-0.120219	0.904309	0.999953	ns	-0.811104	0.923373	-0.878414	0.379719	0.999965	ns	0.141167	0.918052	0.153768	0.877793	0.999875	ns	-0.981575	0.929692	-1.05581	0.291056	0.999999	ns	0.022037	0.923	0.0238754	0.980952	0.999786	ns	0.499878	0.917416	0.544876	0.585839	0.999878	ns	0.0904472	0.91809	0.0985167	0.921522	0.999647	ns	1.07838	0.921248	1.17056	0.241775	0.711473	ns
Ptpn4	292.022	0.364883	0.749856	0.486604	0.626539	0.999953	ns	0.320621	0.750242	0.427357	0.669119	0.999965	ns	0.249421	0.749655	0.332714	0.73935	0.999875	ns	-0.342456	0.754779	-0.453717	0.650032	0.999999	ns	-0.222068	0.753737	-0.294623	0.768282	0.999786	ns	-0.27254	0.750228	-0.363276	0.716399	0.999878	ns	0.373419	0.74957	0.498177	0.618359	0.999647	ns	-0.157671	0.75425	-0.209043	0.834414	0.988498	ns
Gm28209	0	NA	NA	NA	NA	NA	ns	NA	NA	NA	NA	NA	ns	NA	NA	NA	NA	NA	ns	NA	NA	NA	NA	NA	ns	NA	NA	NA	NA	NA	ns	NA	NA	NA	NA	NA	ns	NA	NA	NA	NA	NA	ns	NA	NA	NA	NA	NA	ns
Tmem177	139.197	-0.0171244	0.817364	-0.0209507	0.983285	0.999953	ns	-0.188566	0.818299	-0.230437	0.817753	0.999965	ns	-0.442449	0.817715	-0.54108	0.588452	0.999875	ns	-0.325024	0.822235	-0.395293	0.692627	0.999999	ns	-0.00661471	0.820252	-0.00806424	0.993566	0.999786	ns	0.0951975	0.816862	0.116541	0.907224	0.999878	ns	0.226386	0.816313	0.277328	0.781528	0.999647	ns	0.505729	0.819753	0.616928	0.537282	0.922415	ns
Cfap221	0	NA	NA	NA	NA	NA	ns	NA	NA	NA	NA	NA	ns	NA	NA	NA	NA	NA	ns	NA	NA	NA	NA	NA	ns	NA	NA	NA	NA	NA	ns	NA	NA	NA	NA	NA	ns	NA	NA	NA	NA	NA	ns	NA	NA	NA	NA	NA	ns
Sctr	0	NA	NA	NA	NA	NA	ns	NA	NA	NA	NA	NA	ns	NA	NA	NA	NA	NA	ns	NA	NA	NA	NA	NA	ns	NA	NA	NA	NA	NA	ns	NA	NA	NA	NA	NA	ns	NA	NA	NA	NA	NA	ns	NA	NA	NA	NA	NA	ns
Tmem37	688.426	-0.177055	0.242267	-0.730825	0.464886	0.999953	ns	-0.220574	0.242751	-0.908641	0.36354	0.999965	ns	-0.268422	0.242014	-1.10912	0.267378	0.999875	ns	0.021239	0.24373	0.0871416	0.930559	0.999999	ns	0.148207	0.242845	0.610296	0.541666	0.999786	ns	0.400754	0.241337	1.66056	0.0968025	0.875846	ns	0.374636	0.241203	1.5532	0.120376	0.999647	ns	-0.150848	0.243661	-0.619089	0.535857	0.92234	ns
Dbi	8136.78	0.0940306	0.113508	0.828407	0.40744	0.999953	ns	-0.310073	0.113686	-2.72745	0.00638252	0.472358	ns	-0.147853	0.113505	-1.30261	0.192709	0.999875	ns	0.0356274	0.114046	0.312395	0.75474	0.999999	ns	0.318199	0.113859	2.79468	0.00519516	0.275796	ns	0.215006	0.113451	1.89514	0.0580737	0.743318	ns	0.257779	0.113399	2.27321	0.0230135	0.636467	ns	-0.171599	0.114026	-1.5049	0.132349	0.583893	ns
3110009E18Rik	93.5353	0.0247492	0.642388	0.038527	0.969268	0.999953	ns	0.0921988	0.643164	0.143352	0.886012	0.999965	ns	-0.0909203	0.641818	-0.141661	0.887348	0.999875	ns	0.818028	0.643839	1.27055	0.20389	0.999999	ns	1.19113	0.641577	1.85657	0.0633726	0.782333	ns	-0.477636	0.643982	-0.741692	0.458274	0.999878	ns	0.533733	0.639463	0.834658	0.40391	0.999647	ns	0.506271	0.644039	0.786087	0.431816	0.858269	ns
Steap3	644.626	0.166118	0.197174	0.842491	0.399513	0.999953	ns	0.147629	0.197632	0.746989	0.45507	0.999965	ns	-0.195585	0.197331	-0.991151	0.321612	0.999875	ns	-0.101305	0.19954	-0.507693	0.611669	0.999999	ns	0.185193	0.198038	0.935138	0.349717	0.999786	ns	-0.390775	0.197837	-1.97524	0.0482413	0.705227	ns	-0.00381884	0.196862	-0.0193986	0.984523	0.999647	ns	0.367053	0.198141	1.85248	0.0639566	0.456337	ns
C1ql2	0.754798	-0.490453	4.7846	-0.102506	0.918355	0.999953	ns	-0.252364	4.7846	-0.0527451	0.957935	0.999965	ns	-0.680613	4.7846	-0.142251	0.886882	NA	ns	-0.31499	4.8008	-0.0656119	0.947687	0.999999	ns	4.47884	4.67261	0.958529	0.337796	NA	ns	-0.486516	4.7846	-0.101684	0.919008	0.999878	ns	-1.01609	4.7846	-0.212366	0.831821	0.999647	ns	-0.681022	4.8008	-0.141856	0.887194	NA	ns
1700012E03Rik	0	NA	NA	NA	NA	NA	ns	NA	NA	NA	NA	NA	ns	NA	NA	NA	NA	NA	ns	NA	NA	NA	NA	NA	ns	NA	NA	NA	NA	NA	ns	NA	NA	NA	NA	NA	ns	NA	NA	NA	NA	NA	ns	NA	NA	NA	NA	NA	ns
Marco	0	NA	NA	NA	NA	NA	ns	NA	NA	NA	NA	NA	ns	NA	NA	NA	NA	NA	ns	NA	NA	NA	NA	NA	ns	NA	NA	NA	NA	NA	ns	NA	NA	NA	NA	NA	ns	NA	NA	NA	NA	NA	ns	NA	NA	NA	NA	NA	ns
En1	0	NA	NA	NA	NA	NA	ns	NA	NA	NA	NA	NA	ns	NA	NA	NA	NA	NA	ns	NA	NA	NA	NA	NA	ns	NA	NA	NA	NA	NA	ns	NA	NA	NA	NA	NA	ns	NA	NA	NA	NA	NA	ns	NA	NA	NA	NA	NA	ns
2610027F03Rik	0	NA	NA	NA	NA	NA	ns	NA	NA	NA	NA	NA	ns	NA	NA	NA	NA	NA	ns	NA	NA	NA	NA	NA	ns	NA	NA	NA	NA	NA	ns	NA	NA	NA	NA	NA	ns	NA	NA	NA	NA	NA	ns	NA	NA	NA	NA	NA	ns
Gm29346	0	NA	NA	NA	NA	NA	ns	NA	NA	NA	NA	NA	ns	NA	NA	NA	NA	NA	ns	NA	NA	NA	NA	NA	ns	NA	NA	NA	NA	NA	ns	NA	NA	NA	NA	NA	ns	NA	NA	NA	NA	NA	ns	NA	NA	NA	NA	NA	ns
Gm29345	0	NA	NA	NA	NA	NA	ns	NA	NA	NA	NA	NA	ns	NA	NA	NA	NA	NA	ns	NA	NA	NA	NA	NA	ns	NA	NA	NA	NA	NA	ns	NA	NA	NA	NA	NA	ns	NA	NA	NA	NA	NA	ns	NA	NA	NA	NA	NA	ns
Gm29348	0	NA	NA	NA	NA	NA	ns	NA	NA	NA	NA	NA	ns	NA	NA	NA	NA	NA	ns	NA	NA	NA	NA	NA	ns	NA	NA	NA	NA	NA	ns	NA	NA	NA	NA	NA	ns	NA	NA	NA	NA	NA	ns	NA	NA	NA	NA	NA	ns
Gm29347	0	NA	NA	NA	NA	NA	ns	NA	NA	NA	NA	NA	ns	NA	NA	NA	NA	NA	ns	NA	NA	NA	NA	NA	ns	NA	NA	NA	NA	NA	ns	NA	NA	NA	NA	NA	ns	NA	NA	NA	NA	NA	ns	NA	NA	NA	NA	NA	ns
Celrr	0.0587578	-0.2362	4.78615	-0.0493506	0.96064	0.999953	ns	0.00188891	4.78615	0.000394662	0.999685	NA	ns	-0.42636	4.78615	-0.0890821	0.929017	NA	ns	0.143822	4.8023	0.0299486	0.976108	0.999999	ns	-0.349307	4.8023	-0.0727374	0.942015	NA	ns	1.94818	4.74405	0.410657	0.681324	NA	ns	-0.761834	4.78615	-0.159175	0.873531	NA	ns	-0.22221	4.8023	-0.0462715	0.963094	NA	ns
Gm29359	0	NA	NA	NA	NA	NA	ns	NA	NA	NA	NA	NA	ns	NA	NA	NA	NA	NA	ns	NA	NA	NA	NA	NA	ns	NA	NA	NA	NA	NA	ns	NA	NA	NA	NA	NA	ns	NA	NA	NA	NA	NA	ns	NA	NA	NA	NA	NA	ns
Insig2	1589.75	0.223924	0.126493	1.77025	0.0766848	0.999953	ns	0.088925	0.126904	0.700725	0.483474	0.999965	ns	-0.138085	0.12659	-1.09081	0.275357	0.999875	ns	-0.143578	0.1281	-1.12083	0.262362	0.999999	ns	0.192358	0.127084	1.51363	0.130119	0.898172	ns	0.159445	0.126385	1.26158	0.207099	0.999878	ns	0.109705	0.126254	0.868928	0.384887	0.999647	ns	-0.247793	0.127902	-1.93736	0.0527009	0.428139	ns
2210011K15Rik	0	NA	NA	NA	NA	NA	ns	NA	NA	NA	NA	NA	ns	NA	NA	NA	NA	NA	ns	NA	NA	NA	NA	NA	ns	NA	NA	NA	NA	NA	ns	NA	NA	NA	NA	NA	ns	NA	NA	NA	NA	NA	ns	NA	NA	NA	NA	NA	ns
Ccdc93	332.197	-0.0201001	0.337185	-0.0596117	0.952465	0.999953	ns	0.00580431	0.337667	0.0171895	0.986285	0.999965	ns	0.208497	0.336319	0.619939	0.535298	0.999875	ns	-0.182471	0.340136	-0.536464	0.591638	0.999999	ns	0.351684	0.337907	1.04077	0.297983	0.999786	ns	-0.409702	0.337626	-1.21348	0.224947	0.999878	ns	-0.0309994	0.336516	-0.0921184	0.926604	0.999647	ns	0.40313	0.338244	1.19183	0.233328	0.705198	ns
Gm15392	0.56245	-0.645439	4.78448	-0.134903	0.892689	0.999953	ns	-0.407351	4.78448	-0.08514	0.93215	NA	ns	-0.8356	4.78448	-0.174648	0.861356	NA	ns	-0.261104	4.80074	-0.0543884	0.956626	0.999999	ns	-0.754233	4.80074	-0.157108	0.87516	NA	ns	5.20484	4.65041	1.11922	0.263045	0.999878	ns	-1.17107	4.78448	-0.244765	0.806638	NA	ns	-0.627136	4.80074	-0.130633	0.896065	NA	ns
Htr5b	0.810699	-1.82387	4.77952	-0.381601	0.702757	0.999953	ns	1.42387	4.71224	0.302163	0.762528	0.999965	ns	0.642151	4.7218	0.135997	0.891824	NA	ns	-0.869354	4.79908	-0.18115	0.85625	0.999999	ns	-1.36248	4.79908	-0.283905	0.776483	NA	ns	2.95479	4.65843	0.634289	0.525892	0.999878	ns	1.37978	4.69444	0.293917	0.768821	0.999647	ns	-1.23372	4.7989	-0.257085	0.797113	NA	ns
Ddx18	2018.16	-0.00845156	0.225346	-0.0375048	0.970082	0.999953	ns	-0.00210972	0.225469	-0.00935702	0.992534	0.999965	ns	0.137754	0.225172	0.611773	0.540688	0.999875	ns	0.0384128	0.226375	0.169687	0.865257	0.999999	ns	0.161766	0.22606	0.715587	0.474247	0.999786	ns	-0.271363	0.225401	-1.20391	0.228623	0.999878	ns	0.00725754	0.225165	0.032232	0.974287	0.999647	ns	0.314256	0.22609	1.38996	0.164541	0.629782	ns
Gm28590	0	NA	NA	NA	NA	NA	ns	NA	NA	NA	NA	NA	ns	NA	NA	NA	NA	NA	ns	NA	NA	NA	NA	NA	ns	NA	NA	NA	NA	NA	ns	NA	NA	NA	NA	NA	ns	NA	NA	NA	NA	NA	ns	NA	NA	NA	NA	NA	ns
Dpp10	4.56873	0.659162	3.52704	0.186888	0.851748	0.999953	ns	0.926833	3.52554	0.262891	0.792635	0.999965	ns	-3.19985	3.63246	-0.880906	0.378369	0.999875	ns	-1.66484	3.6525	-0.45581	0.648527	0.999999	ns	-0.0299537	3.59346	-0.00833561	0.993349	0.999786	ns	0.310336	3.53472	0.0877965	0.930038	0.999878	ns	-3.53533	3.63246	-0.973261	0.330423	0.999647	ns	6.80258	3.46374	1.96394	0.0495369	0.419604	ns
1700121L03Rik	0	NA	NA	NA	NA	NA	ns	NA	NA	NA	NA	NA	ns	NA	NA	NA	NA	NA	ns	NA	NA	NA	NA	NA	ns	NA	NA	NA	NA	NA	ns	NA	NA	NA	NA	NA	ns	NA	NA	NA	NA	NA	ns	NA	NA	NA	NA	NA	ns
Actr3	8070.18	-0.00267974	0.145992	-0.0183553	0.985355	0.999953	ns	-0.0405543	0.146049	-0.277676	0.781261	0.999965	ns	0.0469402	0.145941	0.321639	0.747726	0.999875	ns	0.154791	0.146563	1.05614	0.290906	0.999999	ns	-0.184651	0.146532	-1.26015	0.207617	0.966139	ns	0.140848	0.145942	0.965091	0.334499	0.999878	ns	-0.0308641	0.145929	-0.211501	0.832496	0.999647	ns	-0.138903	0.146568	-0.947704	0.34328	0.796661	ns
Gm28706	0	NA	NA	NA	NA	NA	ns	NA	NA	NA	NA	NA	ns	NA	NA	NA	NA	NA	ns	NA	NA	NA	NA	NA	ns	NA	NA	NA	NA	NA	ns	NA	NA	NA	NA	NA	ns	NA	NA	NA	NA	NA	ns	NA	NA	NA	NA	NA	ns
Slc35f5	1534.33	-0.0940663	0.150573	-0.624722	0.532154	0.999953	ns	-0.0735622	0.150801	-0.48781	0.625685	0.999965	ns	0.317534	0.150021	2.11659	0.0342944	0.598811	ns	-0.28805	0.151866	-1.89673	0.0578633	0.917938	ns	-0.14917	0.151072	-0.987411	0.323441	0.999786	ns	0.156121	0.150243	1.03912	0.298748	0.999878	ns	-0.248413	0.1503	-1.65278	0.0983759	0.999647	ns	-0.148121	0.151251	-0.979308	0.327428	0.788134	ns
Gpr39	1.74378	1.27794	4.69258	0.272332	0.785367	0.999953	ns	1.64185	4.69125	0.349981	0.726353	0.999965	ns	2.29177	4.66328	0.491451	0.623108	0.999875	ns	-0.951121	4.78302	-0.198854	0.842377	0.999999	ns	0.349632	4.75314	0.073558	0.941362	0.999786	ns	-0.869133	4.72468	-0.183956	0.854048	0.999878	ns	-3.13631	4.76751	-0.657851	0.510634	0.999647	ns	0.358691	4.75036	0.0755081	0.93981	0.993956	ns
Lypd1	633.763	0.663455	0.350894	1.89075	0.0586573	0.999953	ns	0.340257	0.351377	0.968352	0.332869	0.999965	ns	0.0649903	0.351149	0.185079	0.853167	0.999875	ns	0.60087	0.352687	1.70369	0.088439	0.999999	ns	-0.225903	0.353082	-0.639804	0.5223	0.999786	ns	-0.05088	0.35132	-0.144825	0.884849	0.999878	ns	-0.731499	0.35189	-2.07877	0.0376383	0.820845	ns	-0.836786	0.354465	-2.3607	0.0182405	0.276098	ns
Nckap5	67.0022	0.641476	0.813128	0.7889	0.430171	0.999953	ns	-0.29143	0.819736	-0.355517	0.722202	0.999965	ns	-0.665291	0.818197	-0.813118	0.41615	0.999875	ns	-1.11739	0.836436	-1.33589	0.181585	0.999999	ns	0.429113	0.819002	0.523947	0.600316	0.999786	ns	0.616164	0.81213	0.758701	0.448032	0.999878	ns	0.534375	0.81249	0.6577	0.510731	0.999647	ns	-1.43517	0.840106	-1.70831	0.087578	0.511972	ns
4930599A14Rik	0	NA	NA	NA	NA	NA	ns	NA	NA	NA	NA	NA	ns	NA	NA	NA	NA	NA	ns	NA	NA	NA	NA	NA	ns	NA	NA	NA	NA	NA	ns	NA	NA	NA	NA	NA	ns	NA	NA	NA	NA	NA	ns	NA	NA	NA	NA	NA	ns
Mgat5	341.291	0.0266596	0.541462	0.0492363	0.960731	0.999953	ns	-0.0742475	0.542005	-0.136987	0.891041	0.999965	ns	-0.083898	0.541235	-0.155012	0.876812	0.999875	ns	0.362465	0.543815	0.666522	0.505077	0.999999	ns	0.148041	0.543513	0.272379	0.785331	0.999786	ns	-0.44526	0.541767	-0.821866	0.411153	0.999878	ns	0.178103	0.540912	0.329265	0.741955	0.999647	ns	0.883711	0.543023	1.62739	0.103654	0.54317	ns
Tmem163	12.2871	-2.05193	2.35449	-0.871494	0.383484	0.999953	ns	-3.5692	2.37312	-1.50401	0.132578	0.999965	ns	-0.00694501	2.34662	-0.00295958	0.997639	0.999912	ns	7.91064	2.28397	3.46356	0.000533084	0.0391258	ns	7.77145	2.28352	3.40328	0.000665832	0.0789971	ns	-2.31343	2.35801	-0.981094	0.326546	0.999878	ns	-1.96979	2.35021	-0.838133	0.401956	0.999647	ns	-3.00973	2.44847	-1.22923	0.218985	0.691945	ns
Acmsd	3.46796	-2.63121	4.24767	-0.619449	0.535621	0.999953	ns	-0.475403	4.18585	-0.113574	0.909576	0.999965	ns	4.55647	4.09215	1.11347	0.265509	0.999875	ns	1.54399	4.19467	0.368084	0.712811	0.999999	ns	-1.63181	4.25377	-0.383615	0.701264	0.999786	ns	-2.62887	4.24783	-0.618873	0.536	0.999878	ns	2.39806	4.11619	0.582593	0.560167	0.999647	ns	-1.24704	4.23372	-0.294549	0.768339	0.988498	ns
2900009J06Rik	91.8456	0.560846	0.919207	0.610141	0.541768	0.999953	ns	-1.10074	0.92637	-1.18822	0.234745	0.999965	ns	-0.0982846	0.920092	-0.10682	0.914931	0.999875	ns	0.376012	0.92428	0.406816	0.684143	0.999999	ns	0.0608319	0.923843	0.0658466	0.9475	0.999786	ns	-0.34156	0.921006	-0.370856	0.710745	0.999878	ns	0.316424	0.918944	0.344335	0.730595	0.999647	ns	0.952108	0.922422	1.03218	0.301986	0.766698	ns
Ccnt2	1369.32	0.170998	0.181524	0.942014	0.346186	0.999953	ns	0.12357	0.18179	0.679738	0.49667	0.999965	ns	-0.0832164	0.181511	-0.458465	0.646618	0.999875	ns	0.00242121	0.182903	0.0132377	0.989438	0.999999	ns	-0.190553	0.182604	-1.04353	0.296701	0.999786	ns	-0.233957	0.181704	-1.28758	0.197894	0.999878	ns	-0.0434764	0.181403	-0.239667	0.810588	0.999647	ns	0.189179	0.182484	1.03669	0.299881	0.764206	ns
Map3k19	0.154225	-0.489262	4.78473	-0.102255	0.918554	0.999953	ns	-0.251174	4.78473	-0.052495	0.958134	NA	ns	-0.679423	4.78473	-0.141998	0.887081	NA	ns	-0.0513028	4.80129	-0.0106852	0.991475	0.999999	ns	-0.544432	4.80129	-0.113393	0.909719	NA	ns	-0.485326	4.78473	-0.101432	0.919207	NA	ns	3.21136	4.67257	0.687278	0.491907	NA	ns	-0.417335	4.80129	-0.0869213	0.930734	NA	ns
Rab3gap1	1544.92	0.0342776	0.135911	0.252207	0.800881	0.999953	ns	-0.0215476	0.136325	-0.158061	0.874409	0.999965	ns	0.199974	0.135442	1.47646	0.13982	0.954295	ns	-0.113492	0.13762	-0.824672	0.409558	0.999999	ns	0.0822055	0.136701	0.601351	0.547606	0.999786	ns	-0.185222	0.135853	-1.3634	0.172756	0.999878	ns	-0.0889741	0.135697	-0.655683	0.512028	0.999647	ns	0.340668	0.136765	2.49091	0.0127418	0.236855	ns
Zranb3	68.3108	0.107454	1.24917	0.0860201	0.93145	0.999953	ns	-0.800121	1.25592	-0.637081	0.524072	0.999965	ns	0.889431	1.24605	0.713799	0.475351	0.999875	ns	0.621167	1.25504	0.494939	0.620643	0.999999	ns	-0.949189	1.2621	-0.752073	0.452007	0.999786	ns	-0.937042	1.25236	-0.74822	0.454328	0.999878	ns	-0.0234649	1.24873	-0.0187909	0.985008	0.999647	ns	0.469511	1.25564	0.373922	0.708463	0.988498	ns
Gm28800	1.2704	-2.00616	4.7792	-0.419768	0.674655	0.999953	ns	2.39724	4.68022	0.512207	0.608506	0.999965	ns	-2.19632	4.7792	-0.459558	0.645834	0.999875	ns	-0.910712	4.79809	-0.189807	0.84946	0.999999	ns	-1.40384	4.79809	-0.292583	0.769841	0.999786	ns	-0.151644	4.74258	-0.031975	0.974492	0.999878	ns	2.82791	4.65917	0.606956	0.54388	0.999647	ns	-1.1468	4.78555	-0.239637	0.810611	0.988498	ns
R3hdm1	2288.73	0.149597	0.223195	0.670253	0.502696	0.999953	ns	0.138201	0.223324	0.618836	0.536024	0.999965	ns	-0.110988	0.223183	-0.497297	0.61898	0.999875	ns	-0.127814	0.224472	-0.569399	0.569085	0.999999	ns	-0.0906315	0.224187	-0.404267	0.686017	0.999786	ns	0.00351851	0.223152	0.0157674	0.98742	0.999878	ns	0.0723406	0.223094	0.324261	0.745741	0.999647	ns	-0.188184	0.224419	-0.838539	0.401728	0.838348	ns
Ubxn4	5762.94	-0.00105369	0.137603	-0.00765746	0.99389	0.999953	ns	0.208464	0.137613	1.51486	0.129809	0.999965	ns	-0.0867714	0.137557	-0.630803	0.52817	0.999875	ns	0.0714925	0.138221	0.517234	0.604993	0.999999	ns	-0.180441	0.138147	-1.30615	0.191502	0.954296	ns	-0.125787	0.137591	-0.914209	0.360607	0.999878	ns	-0.109394	0.137531	-0.795417	0.426371	0.999647	ns	0.0550738	0.138147	0.39866	0.690143	0.988174	ns
Lct	0.867469	2.09467	4.68757	0.446857	0.654978	0.999953	ns	1.15047	4.70661	0.244437	0.806893	0.999965	ns	-2.21702	4.77802	-0.464004	0.642645	NA	ns	-0.716248	4.80058	-0.1492	0.881396	0.999999	ns	0.158641	4.76608	0.0332854	0.973447	NA	ns	-2.02292	4.77802	-0.423381	0.672017	0.999878	ns	1.02858	4.69882	0.218901	0.826727	0.999647	ns	-0.751819	4.77381	-0.157488	0.87486	NA	ns
Mcm6	1059.68	0.0106849	0.159275	0.0670846	0.946514	0.999953	ns	0.0419198	0.159567	0.26271	0.792774	0.999965	ns	0.0134098	0.158964	0.0843579	0.932772	0.999875	ns	0.100497	0.160481	0.626224	0.531168	0.999999	ns	0.139964	0.159765	0.876064	0.380995	0.999786	ns	-0.192164	0.159326	-1.20611	0.227776	0.999878	ns	0.183916	0.158655	1.15922	0.246367	0.999647	ns	-0.14694	0.160472	-0.915672	0.359839	0.809111	ns
Dars	1244.35	0.132151	0.159122	0.830499	0.406257	0.999953	ns	-0.192325	0.159817	-1.20341	0.22882	0.999965	ns	-0.0861164	0.159081	-0.541338	0.588275	0.999875	ns	0.0387506	0.160449	0.241514	0.809157	0.999999	ns	0.262757	0.159631	1.64603	0.0997567	0.862843	ns	-0.0447969	0.159133	-0.281506	0.778323	0.999878	ns	0.220886	0.158692	1.39192	0.163948	0.999647	ns	0.0626531	0.160088	0.391366	0.695527	0.988498	ns
Cxcr4	61.2808	0.135147	1.22494	0.110329	0.912148	0.999953	ns	-0.246921	1.22734	-0.201185	0.840554	0.999965	ns	-1.25988	1.23005	-1.02425	0.305718	0.999875	ns	-0.303606	1.2333	-0.246174	0.805548	0.999999	ns	1.18767	1.22715	0.967829	0.33313	0.999786	ns	0.211973	1.22421	0.173151	0.862533	0.999878	ns	1.10193	1.22207	0.901691	0.367221	0.999647	ns	-1.56347	1.24091	-1.25993	0.207693	0.677705	ns
Gm26686	0	NA	NA	NA	NA	NA	ns	NA	NA	NA	NA	NA	ns	NA	NA	NA	NA	NA	ns	NA	NA	NA	NA	NA	ns	NA	NA	NA	NA	NA	ns	NA	NA	NA	NA	NA	ns	NA	NA	NA	NA	NA	ns	NA	NA	NA	NA	NA	ns
Thsd7b	0.723287	-1.44394	4.78156	-0.30198	0.762667	0.999953	ns	-1.20585	4.78156	-0.252187	0.800896	0.999965	ns	1.03995	4.72508	0.220091	0.825801	NA	ns	-0.561909	4.7997	-0.117072	0.906803	0.999999	ns	-1.05504	4.7997	-0.219814	0.826016	NA	ns	-1.44	4.78156	-0.301157	0.763295	0.999878	ns	3.59587	4.65519	0.772445	0.439851	0.999647	ns	-0.927942	4.7997	-0.193333	0.846698	NA	ns
Gm16081	0	NA	NA	NA	NA	NA	ns	NA	NA	NA	NA	NA	ns	NA	NA	NA	NA	NA	ns	NA	NA	NA	NA	NA	ns	NA	NA	NA	NA	NA	ns	NA	NA	NA	NA	NA	ns	NA	NA	NA	NA	NA	ns	NA	NA	NA	NA	NA	ns
Cd55b	0.355043	-0.541196	4.78474	-0.113109	0.909944	0.999953	ns	-0.303107	4.78474	-0.0633488	0.949489	NA	ns	-0.731357	4.78474	-0.152852	0.878515	NA	ns	4.46537	4.68146	0.953842	0.340163	0.999999	ns	-0.554683	4.80098	-0.115535	0.908021	NA	ns	-0.537259	4.78474	-0.112286	0.910597	NA	ns	-1.06683	4.78474	-0.222965	0.823562	NA	ns	-0.427586	4.80098	-0.0890622	0.929032	NA	ns
Gm15674	0.20329	-0.490855	4.78474	-0.102588	0.91829	0.999953	ns	-0.252767	4.78474	-0.0528276	0.957869	NA	ns	3.69454	4.6675	0.791545	0.428626	NA	ns	-0.0866356	4.80107	-0.018045	0.985603	0.999999	ns	-0.579765	4.80107	-0.120757	0.903883	NA	ns	-0.486919	4.78474	-0.101765	0.918943	NA	ns	-1.01649	4.78474	-0.212444	0.831761	NA	ns	-0.452668	4.80107	-0.0942846	0.924883	NA	ns
Gm15675	1.00313	0.316208	4.70201	0.0672495	0.946383	0.999953	ns	-0.158022	4.71112	-0.0335423	0.973242	0.999965	ns	1.15894	4.69304	0.246948	0.804949	0.999875	ns	-0.964591	4.78863	-0.201434	0.84036	0.999999	ns	0.435692	4.75423	0.091643	0.926982	NA	ns	0.67797	4.70013	0.144245	0.885307	0.999878	ns	0.435706	4.69366	0.0928286	0.92604	0.999647	ns	-0.923364	4.76361	-0.193837	0.846303	NA	ns
Cd55	109.843	1.12309	0.901256	1.24614	0.212713	0.999953	ns	-0.958167	0.908404	-1.05478	0.291526	0.999965	ns	-0.128259	0.903012	-0.142035	0.887052	0.999875	ns	0.848544	0.90641	0.936159	0.349191	0.999999	ns	-0.854565	0.910781	-0.938277	0.348102	0.999786	ns	-0.171512	0.903156	-0.189903	0.849385	0.999878	ns	-0.370146	0.903637	-0.409618	0.682086	0.999647	ns	0.224598	0.907808	0.247407	0.804594	0.988498	ns
Gm16083	1.8616	3.96231	4.64589	0.852863	0.393735	0.999953	ns	1.57803	4.69045	0.336435	0.736543	0.999965	ns	-2.2013	4.77979	-0.460544	0.645126	0.999875	ns	-1.43248	4.79669	-0.298638	0.765216	0.999999	ns	-0.0654837	4.77187	-0.0137229	0.989051	0.999786	ns	4.16849	4.64373	0.89766	0.369367	0.999878	ns	-2.53678	4.77979	-0.53073	0.595606	0.999647	ns	-1.79851	4.79669	-0.374948	0.707699	0.988498	ns
Zp3r	0	NA	NA	NA	NA	NA	ns	NA	NA	NA	NA	NA	ns	NA	NA	NA	NA	NA	ns	NA	NA	NA	NA	NA	ns	NA	NA	NA	NA	NA	ns	NA	NA	NA	NA	NA	ns	NA	NA	NA	NA	NA	ns	NA	NA	NA	NA	NA	ns
C4bp	0.145959	-0.564787	4.78496	-0.118034	0.906041	0.999953	ns	1.64486	4.75015	0.346275	0.729136	NA	ns	-0.754948	4.78496	-0.157775	0.874634	NA	ns	0.0566139	4.80242	0.0117886	0.990594	0.999999	ns	-0.436515	4.80242	-0.0908949	0.927576	NA	ns	-0.56085	4.78496	-0.117211	0.906693	NA	ns	-1.09042	4.78496	-0.227885	0.819735	NA	ns	-0.309418	4.80242	-0.0644297	0.948628	NA	ns
Pfkfb2	87.3413	-0.0574025	1.04315	-0.0550283	0.956116	0.999953	ns	0.497227	1.04232	0.477039	0.633335	0.999965	ns	-0.119367	1.04238	-0.114514	0.908831	0.999875	ns	-0.797208	1.05403	-0.756341	0.449445	0.999999	ns	0.515934	1.04633	0.493091	0.621948	0.999786	ns	0.64796	1.04065	0.622649	0.533515	0.999878	ns	0.026104	1.04206	0.0250503	0.980015	0.999647	ns	-1.46343	1.05917	-1.38167	0.167072	0.632849	ns
Yod1	1114.98	-0.19504	0.212018	-0.919922	0.357613	0.999953	ns	0.0810844	0.211987	0.382498	0.702092	0.999965	ns	-0.0670017	0.211651	-0.316567	0.751572	0.999875	ns	0.114565	0.213012	0.537832	0.590693	0.999999	ns	0.0563044	0.212588	0.264852	0.791124	0.999786	ns	-0.054678	0.211713	-0.258264	0.796203	0.999878	ns	-0.117656	0.211591	-0.556054	0.578174	0.999647	ns	-0.16692	0.213067	-0.783416	0.433383	0.859376	ns
AA986860	43.1356	-0.652086	1.20751	-0.540025	0.58918	0.999953	ns	-0.0925089	1.20558	-0.0767338	0.938835	0.999965	ns	-0.681221	1.20578	-0.564962	0.5721	0.999875	ns	-0.0806611	1.21218	-0.0665424	0.946946	0.999999	ns	-0.710451	1.21361	-0.585402	0.558277	0.999786	ns	0.640752	1.20031	0.53382	0.593466	0.999878	ns	0.39627	1.20082	0.329998	0.741401	0.999647	ns	0.566439	1.20786	0.468963	0.639096	0.96774	ns
Gm28857	7.4226	4.81927	3.41035	1.41313	0.157617	0.999953	ns	5.66847	3.40469	1.6649	0.0959323	0.999965	ns	-17.25	3.5884	-4.80715	1.53097e-06	0.000429901	ns	5.53976	3.4189	1.62033	0.105161	0.999999	ns	6.58081	3.41016	1.92977	0.0536356	0.744396	ns	4.55743	3.41257	1.33548	0.181718	0.999878	ns	5.44641	3.40169	1.60109	0.109357	0.999647	ns	-17.3634	3.59984	-4.82337	1.41155e-06	0.000346574	ns
Gm28856	0.28957	-0.926007	4.78356	-0.193581	0.846504	0.999953	ns	1.26281	4.74526	0.26612	0.790147	NA	ns	-1.11617	4.78356	-0.233334	0.815502	NA	ns	-0.180262	4.80137	-0.0375439	0.970051	0.999999	ns	-0.673391	4.80137	-0.14025	0.888463	NA	ns	0.989406	4.75757	0.207965	0.835257	NA	ns	-1.45164	4.78356	-0.303465	0.761535	NA	ns	-0.546294	4.80137	-0.113779	0.909413	NA	ns
Fcamr	0	NA	NA	NA	NA	NA	ns	NA	NA	NA	NA	NA	ns	NA	NA	NA	NA	NA	ns	NA	NA	NA	NA	NA	ns	NA	NA	NA	NA	NA	ns	NA	NA	NA	NA	NA	ns	NA	NA	NA	NA	NA	ns	NA	NA	NA	NA	NA	ns
Gm15848	0	NA	NA	NA	NA	NA	ns	NA	NA	NA	NA	NA	ns	NA	NA	NA	NA	NA	ns	NA	NA	NA	NA	NA	ns	NA	NA	NA	NA	NA	ns	NA	NA	NA	NA	NA	ns	NA	NA	NA	NA	NA	ns	NA	NA	NA	NA	NA	ns
Pigr	5.22255	-1.22205	4.78215	-0.255545	0.798302	0.999953	ns	4.46004	4.65117	0.958907	0.337606	0.999965	ns	-1.41222	4.78215	-0.295309	0.767757	0.999875	ns	-1.28097	4.79821	-0.266969	0.789493	0.999999	ns	-1.7741	4.79821	-0.369742	0.711574	0.999786	ns	-1.21812	4.78215	-0.254722	0.798938	0.999878	ns	-1.74769	4.78215	-0.365461	0.714768	0.999647	ns	-1.647	4.79821	-0.343254	0.731407	0.988498	ns
Fcmr	0	NA	NA	NA	NA	NA	ns	NA	NA	NA	NA	NA	ns	NA	NA	NA	NA	NA	ns	NA	NA	NA	NA	NA	ns	NA	NA	NA	NA	NA	ns	NA	NA	NA	NA	NA	ns	NA	NA	NA	NA	NA	ns	NA	NA	NA	NA	NA	ns
Il24	0	NA	NA	NA	NA	NA	ns	NA	NA	NA	NA	NA	ns	NA	NA	NA	NA	NA	ns	NA	NA	NA	NA	NA	ns	NA	NA	NA	NA	NA	ns	NA	NA	NA	NA	NA	ns	NA	NA	NA	NA	NA	ns	NA	NA	NA	NA	NA	ns
Il20	0	NA	NA	NA	NA	NA	ns	NA	NA	NA	NA	NA	ns	NA	NA	NA	NA	NA	ns	NA	NA	NA	NA	NA	ns	NA	NA	NA	NA	NA	ns	NA	NA	NA	NA	NA	ns	NA	NA	NA	NA	NA	ns	NA	NA	NA	NA	NA	ns
Il19	0.647303	-0.969613	4.78353	-0.202698	0.839371	0.999953	ns	-0.731525	4.78353	-0.152926	0.878457	NA	ns	-1.15977	4.78353	-0.242451	0.808431	NA	ns	-0.345828	4.80035	-0.0720423	0.942568	0.999999	ns	-0.838957	4.80035	-0.17477	0.86126	NA	ns	4.64268	4.65145	0.998114	0.318224	0.999878	ns	-1.49525	4.78353	-0.312582	0.754598	NA	ns	-0.71186	4.80035	-0.148293	0.882111	NA	ns
Il10	1.02363	-1.35715	4.78214	-0.283796	0.776567	0.999953	ns	-1.11906	4.78214	-0.234009	0.814978	0.999965	ns	-1.54731	4.78214	-0.323561	0.746271	0.999875	ns	-0.799962	4.79846	-0.166712	0.867596	0.999999	ns	-1.29309	4.79846	-0.269481	0.78756	NA	ns	4.32126	4.64936	0.929431	0.352666	0.999878	ns	4.00308	4.64964	0.860944	0.389269	0.999647	ns	-1.16599	4.79846	-0.242994	0.80801	NA	ns
Mapkapk2	1309.6	-0.13768	0.171234	-0.804043	0.421372	0.999953	ns	0.0121828	0.171341	0.0711024	0.943316	0.999965	ns	0.226574	0.170674	1.32753	0.184335	0.999875	ns	0.0818867	0.172213	0.475497	0.634433	0.999999	ns	0.0975054	0.171688	0.567923	0.570087	0.999786	ns	-0.19303	0.171108	-1.12812	0.25927	0.999878	ns	0.0321101	0.170729	0.188077	0.850817	0.999647	ns	-0.247518	0.172335	-1.43626	0.150927	0.61164	ns
Dyrk3	7.76672	-1.03226	1.7899	-0.576711	0.564135	0.999953	ns	-1.15345	1.7921	-0.64363	0.519816	0.999965	ns	0.141043	1.76362	0.0799733	0.936259	0.999875	ns	3.59744	1.72803	2.08181	0.0373598	0.754765	ns	3.53051	1.72419	2.04764	0.0405955	0.687402	ns	-0.695669	1.78889	-0.388883	0.697363	0.999878	ns	-1.56051	1.78828	-0.872632	0.382864	0.999647	ns	-2.05231	1.9067	-1.07636	0.281765	0.748801	ns
Eif2d	688.384	0.101552	0.232191	0.437364	0.661847	0.999953	ns	0.0591146	0.232588	0.254161	0.799372	0.999965	ns	-0.271887	0.232358	-1.17012	0.241951	0.999875	ns	-0.211558	0.234317	-0.902872	0.366594	0.999999	ns	0.453	0.232621	1.94738	0.0514897	0.73783	ns	-0.145148	0.232332	-0.624743	0.53214	0.999878	ns	-0.0652503	0.231892	-0.281382	0.778417	0.999647	ns	0.32788	0.232995	1.40724	0.159355	0.621039	ns
Rassf5	8.31895	-4.31208	3.12801	-1.37854	0.168037	0.999953	ns	-0.0295947	3.02	-0.00979957	0.992181	0.999965	ns	0.928142	2.98777	0.310647	0.756069	0.999875	ns	-2.10992	3.12196	-0.675833	0.499147	0.999999	ns	-1.25061	3.09897	-0.403556	0.686539	0.999786	ns	0.807017	2.98862	0.27003	0.787138	0.999878	ns	5.25783	2.937	1.7902	0.0734211	0.999647	ns	-1.17629	3.09537	-0.380016	0.703934	0.988498	ns
Ikbke	43.8594	1.91801	1.34551	1.42549	0.154016	0.999953	ns	-1.30266	1.4403	-0.904435	0.365765	0.999965	ns	3.21177	1.33056	2.41385	0.0157849	0.421165	ns	3.31074	1.36814	2.41989	0.0155251	0.484815	ns	-2.23008	1.5706	-1.41989	0.155638	0.926701	ns	-1.05126	1.40825	-0.746502	0.455364	0.999878	ns	-0.776747	1.41035	-0.550746	0.581808	0.999647	ns	-2.3174	1.56987	-1.47617	0.139899	0.59631	ns
Gm28914	0.435335	-1.42809	4.78113	-0.298694	0.765174	0.999953	ns	-1.19	4.78113	-0.248896	0.803441	NA	ns	1.0111	4.72149	0.214148	0.830431	NA	ns	-0.352437	4.80178	-0.0733972	0.94149	0.999999	ns	-0.845566	4.80178	-0.176094	0.86022	NA	ns	-1.42416	4.78113	-0.29787	0.765802	0.999878	ns	1.6818	4.70363	0.357554	0.720677	NA	ns	1.37994	4.75818	0.290015	0.771805	NA	ns
Gm28913	1.38376	-0.154292	4.65987	-0.0331109	0.973586	0.999953	ns	0.00504753	4.65961	0.00108325	0.999136	0.999965	ns	0.191638	4.65575	0.0411615	0.967167	0.999875	ns	-0.781733	4.73157	-0.165217	0.868774	0.999999	ns	1.01362	4.71063	0.215178	0.829628	0.999786	ns	-0.220705	4.66287	-0.0473325	0.962248	0.999878	ns	-0.0528311	4.65305	-0.0113541	0.990941	0.999647	ns	-0.729689	4.71729	-0.154684	0.877071	0.988498	ns
Srgap2	7722.95	-0.0379475	0.0926182	-0.40972	0.682011	0.999953	ns	0.0228421	0.0926948	0.246423	0.805355	0.999965	ns	0.0364641	0.0925031	0.394193	0.693439	0.999875	ns	0.0297658	0.093181	0.31944	0.749393	0.999999	ns	-0.0645941	0.0930408	-0.694256	0.487522	0.999786	ns	-0.118666	0.0925585	-1.28207	0.199818	0.999878	ns	-0.044549	0.0925174	-0.48152	0.630147	0.999647	ns	0.224205	0.093047	2.40959	0.0159705	0.259252	ns
Gm29488	242.119	0.51017	1.22513	0.416423	0.677101	0.999953	ns	1.33307	1.2244	1.08876	0.276261	0.999965	ns	-0.63182	1.22678	-0.515023	0.606537	0.999875	ns	-0.476881	1.23495	-0.386154	0.699383	0.999999	ns	1.35093	1.22957	1.0987	0.271898	0.992118	ns	-0.295989	1.22577	-0.241471	0.80919	0.999878	ns	0.786011	1.22444	0.641935	0.520915	0.999647	ns	-2.49644	1.25326	-1.99196	0.0463756	0.409669	ns
Fam72a	471.336	0.0834287	0.342737	0.243419	0.807681	0.999953	ns	-0.11052	0.343386	-0.321854	0.747563	0.999965	ns	-0.429328	0.343105	-1.2513	0.210824	0.999875	ns	-0.274414	0.345367	-0.794558	0.426871	0.999999	ns	0.399641	0.343602	1.16309	0.244791	0.980111	ns	0.303417	0.342301	0.886404	0.3754	0.999878	ns	0.366239	0.342	1.07087	0.284226	0.999647	ns	-0.225732	0.34475	-0.654768	0.512617	0.907976	ns
Avpr1b	0.188706	-0.659795	4.78453	-0.137902	0.890318	0.999953	ns	-0.421707	4.78453	-0.0881397	0.929766	NA	ns	-0.849956	4.78453	-0.177647	0.859	NA	ns	0.0887465	4.80235	0.0184798	0.985256	0.999999	ns	-0.404383	4.80235	-0.0842052	0.932893	NA	ns	-0.655859	4.78453	-0.137079	0.890968	NA	ns	-1.18543	4.78453	-0.247763	0.804318	NA	ns	2.19303	4.74667	0.462016	0.64407	NA	ns
Ctse	0.078005	-0.275918	4.78571	-0.0576545	0.954024	0.999953	ns	2.35252	4.73562	0.496771	0.61935	NA	ns	-0.466078	4.78571	-0.0973897	0.922417	NA	ns	0.140993	4.80253	0.029358	0.976579	0.999999	ns	-0.352136	4.80253	-0.0733231	0.941549	NA	ns	-0.271981	4.78571	-0.056832	0.954679	NA	ns	-0.801553	4.78571	-0.167489	0.866985	NA	ns	-0.225039	4.80253	-0.0468585	0.962626	NA	ns
Rab7b	0.133764	3.08761	4.68919	0.658454	0.510246	0.999953	ns	-0.158365	4.78505	-0.0330958	0.973598	NA	ns	-0.586614	4.78505	-0.122593	0.902429	NA	ns	0.0182333	4.80154	0.00379738	0.99697	0.999999	ns	-0.474896	4.80154	-0.098905	0.921214	NA	ns	-0.392517	4.78505	-0.0820299	0.934623	NA	ns	-0.922089	4.78505	-0.192702	0.847192	NA	ns	-0.347799	4.80154	-0.0724349	0.942256	NA	ns
Slc26a9	0	NA	NA	NA	NA	NA	ns	NA	NA	NA	NA	NA	ns	NA	NA	NA	NA	NA	ns	NA	NA	NA	NA	NA	ns	NA	NA	NA	NA	NA	ns	NA	NA	NA	NA	NA	ns	NA	NA	NA	NA	NA	ns	NA	NA	NA	NA	NA	ns
Pm20d1	0.204557	2.35168	4.70334	0.500002	0.617074	0.999953	ns	-0.503117	4.78373	-0.105173	0.916239	NA	ns	2.03415	4.70627	0.432222	0.66558	NA	ns	-0.194411	4.80071	-0.0404963	0.967697	0.999999	ns	-0.68754	4.80071	-0.143216	0.886119	NA	ns	-0.737269	4.78373	-0.15412	0.877515	NA	ns	-1.26684	4.78373	-0.264823	0.791146	NA	ns	-0.560443	4.80071	-0.116742	0.907065	NA	ns
Slc41a1	781.054	0.147032	0.149518	0.983376	0.325422	0.999953	ns	0.08656	0.150173	0.576403	0.564343	0.999965	ns	-0.0286067	0.149317	-0.191584	0.848068	0.999875	ns	-0.0681293	0.152183	-0.447681	0.654383	0.999999	ns	0.00716713	0.150891	0.0474989	0.962116	0.999786	ns	-0.206999	0.149727	-1.38251	0.166815	0.998411	ns	-0.314379	0.149751	-2.09934	0.035787	0.800642	ns	0.341875	0.150798	2.2671	0.0233842	0.306212	ns
Rab29	657.006	0.0885693	0.278347	0.318197	0.750335	0.999953	ns	-0.196818	0.27907	-0.705265	0.480645	0.999965	ns	0.194016	0.277967	0.69798	0.48519	0.999875	ns	-0.501808	0.281119	-1.78503	0.0742557	0.999999	ns	0.292162	0.279195	1.04644	0.295356	0.999225	ns	-0.0868234	0.278347	-0.311925	0.755098	0.999878	ns	0.254439	0.277806	0.915886	0.359726	0.999647	ns	0.0637148	0.279738	0.227766	0.819828	0.988498	ns
Nucks1	5696.48	0.197972	0.159299	1.24277	0.213953	0.999953	ns	-0.0524687	0.15944	-0.32908	0.742095	0.999965	ns	-0.074436	0.159295	-0.467285	0.640296	0.999875	ns	0.113263	0.160057	0.707641	0.479168	0.999999	ns	0.050855	0.159944	0.317954	0.75052	0.999786	ns	-0.110885	0.159313	-0.69602	0.486416	0.999878	ns	0.0915774	0.159249	0.575057	0.565253	0.999647	ns	0.115542	0.160011	0.722088	0.47024	0.883355	ns
Slc45a3	0.236015	-0.907146	4.78376	-0.18963	0.849599	0.999953	ns	-0.669058	4.78376	-0.13986	0.88877	NA	ns	1.66929	4.72039	0.353635	0.723613	NA	ns	-0.151303	4.80191	-0.031509	0.974864	0.999999	ns	-0.644432	4.80191	-0.134203	0.893242	NA	ns	1.00605	4.75746	0.211468	0.832522	NA	ns	-1.43278	4.78376	-0.29951	0.764551	NA	ns	-0.517335	4.80191	-0.107735	0.914206	NA	ns
Elk4	3861.06	-0.0552431	0.10963	-0.503903	0.614329	0.999953	ns	-0.15632	0.109846	-1.42308	0.154713	0.999965	ns	0.163348	0.109398	1.49316	0.135395	0.94918	ns	-0.0555429	0.11038	-0.503196	0.614827	0.999999	ns	-0.107013	0.110114	-0.971837	0.331132	0.999786	ns	-0.24592	0.109626	-2.24327	0.0248795	0.579932	ns	-0.00656441	0.109428	-0.0599885	0.952165	0.999647	ns	0.15352	0.110113	1.3942	0.163256	0.627537	ns
Mfsd4a	1587.31	-0.199233	0.361532	-0.55108	0.581579	0.999953	ns	0.410752	0.361373	1.13664	0.255688	0.999965	ns	0.399388	0.361171	1.10582	0.268806	0.999875	ns	0.316985	0.362873	0.873544	0.382367	0.999999	ns	-0.0931886	0.362868	-0.256811	0.797324	0.999786	ns	-0.845726	0.361741	-2.33793	0.0193908	0.5317	ns	0.0476058	0.361287	0.131767	0.895169	0.999647	ns	0.343899	0.362811	0.947874	0.343194	0.796661	ns
Cdk18	0.90049	17.7753	4.64348	3.82802	0.000129181	0.0538774	ns	-8.56546	4.78077	-1.79165	0.0731894	0.999965	ns	9.37941	4.71842	1.98783	0.0468307	0.667936	ns	-9.39116	4.80008	-1.95646	0.0504109	0.870687	ns	9.01333	4.76869	1.89011	0.0587438	NA	ns	-8.82312	4.78077	-1.84554	0.0649589	0.770245	ns	-9.3888	4.78077	-1.96387	0.0495457	0.92689	ns	-9.66189	4.80008	-2.01286	0.0441291	NA	ns
Gm29629	0	NA	NA	NA	NA	NA	ns	NA	NA	NA	NA	NA	ns	NA	NA	NA	NA	NA	ns	NA	NA	NA	NA	NA	ns	NA	NA	NA	NA	NA	ns	NA	NA	NA	NA	NA	ns	NA	NA	NA	NA	NA	ns	NA	NA	NA	NA	NA	ns
Lemd1	0	NA	NA	NA	NA	NA	ns	NA	NA	NA	NA	NA	ns	NA	NA	NA	NA	NA	ns	NA	NA	NA	NA	NA	ns	NA	NA	NA	NA	NA	ns	NA	NA	NA	NA	NA	ns	NA	NA	NA	NA	NA	ns	NA	NA	NA	NA	NA	ns
Gm29695	0	NA	NA	NA	NA	NA	ns	NA	NA	NA	NA	NA	ns	NA	NA	NA	NA	NA	ns	NA	NA	NA	NA	NA	ns	NA	NA	NA	NA	NA	ns	NA	NA	NA	NA	NA	ns	NA	NA	NA	NA	NA	ns	NA	NA	NA	NA	NA	ns
Gm10188	0	NA	NA	NA	NA	NA	ns	NA	NA	NA	NA	NA	ns	NA	NA	NA	NA	NA	ns	NA	NA	NA	NA	NA	ns	NA	NA	NA	NA	NA	ns	NA	NA	NA	NA	NA	ns	NA	NA	NA	NA	NA	ns	NA	NA	NA	NA	NA	ns
Gm29630	0	NA	NA	NA	NA	NA	ns	NA	NA	NA	NA	NA	ns	NA	NA	NA	NA	NA	ns	NA	NA	NA	NA	NA	ns	NA	NA	NA	NA	NA	ns	NA	NA	NA	NA	NA	ns	NA	NA	NA	NA	NA	ns	NA	NA	NA	NA	NA	ns
Klhdc8a	3.38705	-0.390539	3.95904	-0.0986449	0.92142	0.999953	ns	-0.139602	3.95692	-0.0352804	0.971856	0.999965	ns	0.821471	3.9069	0.210262	0.833464	0.999875	ns	-2.36808	4.05615	-0.583825	0.559338	0.999999	ns	3.78624	3.8927	0.972652	0.330726	0.999786	ns	-0.309382	3.9488	-0.0783484	0.937551	0.999878	ns	3.89237	3.87184	1.0053	0.314752	0.999647	ns	-2.68259	4.04964	-0.662428	0.507697	0.905471	ns
Nuak2	259.894	-0.495818	0.558338	-0.888026	0.374527	0.999953	ns	-0.470595	0.558814	-0.842132	0.399714	0.999965	ns	0.53626	0.556465	0.963691	0.335201	0.999875	ns	-0.332333	0.560971	-0.592424	0.553567	0.999999	ns	0.318778	0.55894	0.570326	0.568456	0.999786	ns	0.131815	0.557045	0.236632	0.812942	0.999878	ns	-0.143096	0.557047	-0.256884	0.797269	0.999647	ns	0.0117531	0.559682	0.0209997	0.983246	0.998671	ns
F730311O21Rik	0.928195	1.48295	4.69867	0.315611	0.752298	0.999953	ns	-1.90664	4.77764	-0.399075	0.689838	0.999965	ns	-2.33489	4.77764	-0.488711	0.625046	0.999875	ns	-0.628614	4.79441	-0.131114	0.895685	0.999999	ns	0.142793	4.76308	0.0299791	0.976084	NA	ns	-0.313488	4.73068	-0.0662671	0.947165	0.999878	ns	0.884973	4.69749	0.188393	0.850569	0.999647	ns	0.83887	4.75309	0.17649	0.859909	NA	ns
Tmcc2	595.767	-0.188144	0.181345	-1.03749	0.299507	0.999953	ns	0.174399	0.181089	0.963061	0.335517	0.999965	ns	-0.0851087	0.180592	-0.471276	0.637443	0.999875	ns	0.0853458	0.182691	0.46716	0.640385	0.999999	ns	-0.286193	0.182434	-1.56875	0.116707	0.884465	ns	-0.0927184	0.18077	-0.512908	0.608016	0.999878	ns	0.149081	0.179998	0.828237	0.407536	0.999647	ns	0.509188	0.181283	2.8088	0.00497259	0.144581	ns
Gm15849	0.30845	-0.614504	4.78451	-0.128436	0.897804	0.999953	ns	-0.376416	4.78451	-0.0786739	0.937292	NA	ns	-0.804665	4.78451	-0.168181	0.866441	NA	ns	-0.175261	4.80093	-0.0365056	0.970879	0.999999	ns	-0.66839	4.80093	-0.139221	0.889275	NA	ns	-0.610568	4.78451	-0.127614	0.898455	NA	ns	4.20816	4.65606	0.903804	0.3661	NA	ns	-0.541293	4.80093	-0.112748	0.910231	NA	ns
Dstyk	998.59	0.0337219	0.282496	0.119371	0.904981	0.999953	ns	-0.00429048	0.282779	-0.0151725	0.987895	0.999965	ns	0.400286	0.282035	1.41928	0.155819	0.986801	ns	-0.367842	0.284665	-1.29219	0.19629	0.999999	ns	0.14576	0.283597	0.513968	0.607274	0.999786	ns	-0.151908	0.282437	-0.537849	0.590681	0.999878	ns	-0.0665604	0.282316	-0.235766	0.813615	0.999647	ns	0.30357	0.283723	1.06995	0.28464	0.750605	ns
6030442K20Rik	40.0634	0.333351	1.20563	0.276496	0.782167	0.999953	ns	-0.844103	1.21965	-0.692086	0.488883	0.999965	ns	0.894519	1.20143	0.744543	0.456548	0.999875	ns	-0.115646	1.22129	-0.0946915	0.92456	0.999999	ns	0.123706	1.2153	0.101791	0.918923	0.999786	ns	-0.250825	1.20704	-0.207801	0.835384	0.999878	ns	-0.202933	1.20747	-0.168065	0.866532	0.999647	ns	2.05971	1.20734	1.70599	0.0880106	0.512825	ns
Rbbp5	440.191	-0.0566287	0.548372	-0.103267	0.917751	0.999953	ns	0.437203	0.54815	0.797597	0.425104	0.999965	ns	-0.0595124	0.548099	-0.10858	0.913536	0.999875	ns	0.20569	0.550694	0.37351	0.708769	0.999999	ns	-0.0671882	0.550507	-0.122048	0.902861	0.999786	ns	-0.123988	0.548193	-0.226177	0.821064	0.999878	ns	-0.118173	0.548113	-0.2156	0.8293	0.999647	ns	0.255324	0.55048	0.463821	0.642776	0.968827	ns
Tmem81	74.1668	0.0939778	0.891194	0.105452	0.916017	0.999953	ns	0.486987	0.890749	0.546717	0.584573	0.999965	ns	0.161607	0.890035	0.181574	0.855917	0.999875	ns	1.02411	0.893728	1.14589	0.251842	0.999999	ns	0.602285	0.893689	0.673931	0.500355	0.999786	ns	-0.144846	0.891152	-0.162538	0.870882	0.999878	ns	-0.223891	0.891141	-0.251241	0.801627	0.999647	ns	-1.75868	0.911888	-1.92862	0.0537785	0.429195	ns
Cntn2	15.9506	-1.68609	1.53187	-1.10067	0.271039	0.999953	ns	-0.86331	1.50778	-0.572569	0.566936	0.999965	ns	2.51028	1.4366	1.74737	0.0805732	0.815652	ns	1.51137	1.47447	1.02502	0.305353	0.999999	ns	3.1992	1.45622	2.19692	0.0280263	0.598915	ns	-0.849971	1.48272	-0.573252	0.566474	0.999878	ns	1.55566	1.44383	1.07745	0.28128	0.999647	ns	-2.02111	1.63586	-1.2355	0.216644	0.688694	ns
Nfasc	0.943837	0.892687	4.70774	0.189621	0.849606	0.999953	ns	1.50811	4.70216	0.320728	0.748416	0.999965	ns	0.366186	4.71402	0.0776802	0.938082	0.999875	ns	-0.665613	4.80054	-0.138654	0.889724	0.999999	ns	0.937067	4.75685	0.196993	0.843833	NA	ns	-2.02242	4.77817	-0.423262	0.672104	0.999878	ns	-2.55199	4.77817	-0.534094	0.593277	0.999647	ns	2.24242	4.72974	0.47411	0.635421	NA	ns
Gm10538	0	NA	NA	NA	NA	NA	ns	NA	NA	NA	NA	NA	ns	NA	NA	NA	NA	NA	ns	NA	NA	NA	NA	NA	ns	NA	NA	NA	NA	NA	ns	NA	NA	NA	NA	NA	ns	NA	NA	NA	NA	NA	ns	NA	NA	NA	NA	NA	ns
Lrrn2	0.689141	1.60611	4.7123	0.340834	0.733229	0.999953	ns	1.16135	4.73541	0.245247	0.806265	NA	ns	4.00447	4.6516	0.86088	0.389304	NA	ns	-0.621569	4.79962	-0.129504	0.896959	0.999999	ns	-1.1147	4.79962	-0.232247	0.816346	NA	ns	-1.32756	4.78179	-0.277628	0.781298	0.999878	ns	-1.85713	4.78179	-0.388375	0.697738	NA	ns	-0.987601	4.79962	-0.205766	0.836973	NA	ns
Mdm4	1759.6	0.0608273	0.179064	0.339695	0.734086	0.999953	ns	0.0161216	0.179352	0.0898876	0.928377	0.999965	ns	0.149167	0.178778	0.834372	0.404071	0.999875	ns	0.579565	0.179893	3.22172	0.00127424	0.0821735	ns	-0.249116	0.180286	-1.38178	0.167038	0.937031	ns	-0.276914	0.179097	-1.54617	0.122064	0.920063	ns	-0.156312	0.178999	-0.873255	0.382524	0.999647	ns	0.150928	0.180211	0.837508	0.402307	0.838348	ns
Pik3c2b	68.4947	0.871153	1.23708	0.704201	0.481308	0.999953	ns	0.722593	1.23826	0.583553	0.559521	0.999965	ns	1.80521	1.23499	1.46172	0.143819	0.964175	ns	-1.39827	1.26064	-1.10918	0.267352	0.999999	ns	-0.788021	1.25055	-0.630141	0.528603	0.999786	ns	-0.74763	1.24167	-0.602116	0.547097	0.999878	ns	0.372656	1.23766	0.301096	0.763341	0.999647	ns	-1.10721	1.25654	-0.881159	0.378232	0.821026	ns
Gm28609	0.351231	1.66956	4.72192	0.353577	0.723656	0.999953	ns	-0.91799	4.78236	-0.191953	0.847779	NA	ns	-1.34624	4.78236	-0.281501	0.778326	NA	ns	-0.308805	4.80128	-0.0643173	0.948718	0.999999	ns	-0.801934	4.80128	-0.167025	0.86735	NA	ns	-1.15214	4.78236	-0.240915	0.809621	NA	ns	2.14925	4.68961	0.4583	0.646737	NA	ns	-0.674837	4.80128	-0.140554	0.888223	NA	ns
Ppp1r15b	2331.02	-0.129692	0.149898	-0.865206	0.386926	0.999953	ns	0.0967812	0.149919	0.645558	0.518565	0.999965	ns	0.234162	0.149522	1.56607	0.117333	0.90408	ns	0.0910681	0.15071	0.604261	0.54567	0.999999	ns	-0.149856	0.150543	-0.995436	0.319524	0.999786	ns	-0.312398	0.149876	-2.08437	0.0371264	0.662638	ns	-0.165202	0.14969	-1.10362	0.269757	0.999647	ns	0.38837	0.150363	2.58288	0.00979802	0.210461	ns
Plekha6	2.95228	0.743457	2.86328	0.259652	0.795132	0.999953	ns	-0.887258	2.89598	-0.306376	0.759318	0.999965	ns	-3.48799	3.00075	-1.16237	0.245084	0.999875	ns	-1.60805	3.00103	-0.535833	0.592074	0.999999	ns	-0.222281	2.94626	-0.0754452	0.939861	0.999786	ns	5.09805	2.77174	1.8393	0.0658712	0.772223	ns	-0.279977	2.86639	-0.0976756	0.92219	0.999647	ns	0.252155	2.9373	0.0858458	0.931589	0.993867	ns
Gm19461	0.0543143	-0.260601	4.78625	-0.0544478	0.956578	0.999953	ns	-0.0225126	4.78625	-0.00470359	0.996247	NA	ns	-0.450762	4.78625	-0.0941784	0.924967	NA	ns	0.227293	4.80278	0.0473254	0.962254	0.999999	ns	1.70273	4.77572	0.356539	0.721437	NA	ns	-0.256664	4.78625	-0.0536253	0.957234	NA	ns	-0.786236	4.78625	-0.16427	0.869519	NA	ns	-0.138739	4.80278	-0.0288872	0.976955	NA	ns
Gm28040	0	NA	NA	NA	NA	NA	ns	NA	NA	NA	NA	NA	ns	NA	NA	NA	NA	NA	ns	NA	NA	NA	NA	NA	ns	NA	NA	NA	NA	NA	ns	NA	NA	NA	NA	NA	ns	NA	NA	NA	NA	NA	ns	NA	NA	NA	NA	NA	ns
Kiss1	0	NA	NA	NA	NA	NA	ns	NA	NA	NA	NA	NA	ns	NA	NA	NA	NA	NA	ns	NA	NA	NA	NA	NA	ns	NA	NA	NA	NA	NA	ns	NA	NA	NA	NA	NA	ns	NA	NA	NA	NA	NA	ns	NA	NA	NA	NA	NA	ns
Ren1	0	NA	NA	NA	NA	NA	ns	NA	NA	NA	NA	NA	ns	NA	NA	NA	NA	NA	ns	NA	NA	NA	NA	NA	ns	NA	NA	NA	NA	NA	ns	NA	NA	NA	NA	NA	ns	NA	NA	NA	NA	NA	ns	NA	NA	NA	NA	NA	ns
Etnk2	105.409	0.0881605	0.698606	0.126195	0.899578	0.999953	ns	-0.542019	0.702382	-0.771688	0.440299	0.999965	ns	-0.0365533	0.698231	-0.0523513	0.958249	0.999875	ns	1.34113	0.699051	1.9185	0.0550477	0.90035	ns	-0.439806	0.702873	-0.625726	0.531494	0.999786	ns	-0.37373	0.699885	-0.533987	0.59335	0.999878	ns	-0.828195	0.700475	-1.18233	0.237073	0.999647	ns	1.3435	0.69847	1.92349	0.0544186	0.430998	ns
Sox13	2337.5	-0.298185	0.19355	-1.54061	0.123411	0.999953	ns	-0.205637	0.193667	-1.06181	0.288323	0.999965	ns	0.292812	0.193111	1.51629	0.129447	0.934433	ns	0.252703	0.194288	1.30066	0.193375	0.999999	ns	0.148289	0.194101	0.763977	0.444881	0.999786	ns	-0.15662	0.193323	-0.81015	0.417854	0.999878	ns	-0.102012	0.193262	-0.527842	0.597609	0.999647	ns	0.111713	0.194294	0.574968	0.565313	0.934962	ns
Snrpe	6036.37	-0.0027267	0.151198	-0.0180339	0.985612	0.999953	ns	-0.153373	0.151304	-1.01367	0.310738	0.999965	ns	0.0643194	0.151128	0.425594	0.670404	0.999875	ns	0.143205	0.151809	0.94332	0.345517	0.999999	ns	0.019763	0.151715	0.130264	0.896358	0.999786	ns	0.0332163	0.151157	0.219747	0.826068	0.999878	ns	0.0361846	0.151103	0.239469	0.810742	0.999647	ns	-0.0902972	0.151796	-0.594857	0.551939	0.929078	ns
Zc3h11a	320.728	-0.477568	0.402751	-1.18577	0.235715	0.999953	ns	-0.244639	0.402883	-0.607222	0.543703	0.999965	ns	0.0831138	0.400811	0.207364	0.835725	0.999875	ns	0.492838	0.403618	1.22105	0.222067	0.999999	ns	0.187263	0.403395	0.464217	0.642492	0.999786	ns	-0.137568	0.401209	-0.342883	0.731687	0.999878	ns	0.0819677	0.400851	0.204484	0.837975	0.999647	ns	-0.125702	0.405075	-0.310318	0.756319	0.988498	ns
Zc3h11a.1	0	NA	NA	NA	NA	NA	ns	NA	NA	NA	NA	NA	ns	NA	NA	NA	NA	NA	ns	NA	NA	NA	NA	NA	ns	NA	NA	NA	NA	NA	ns	NA	NA	NA	NA	NA	ns	NA	NA	NA	NA	NA	ns	NA	NA	NA	NA	NA	ns
Gm38394	130.734	-1.28191	1.14707	-1.11755	0.26376	0.999953	ns	0.157902	1.13703	0.138872	0.889551	0.999965	ns	-0.597285	1.1375	-0.525084	0.599525	0.999875	ns	0.809473	1.14188	0.708893	0.478391	0.999999	ns	-1.02713	1.15499	-0.889294	0.373845	0.999786	ns	0.95814	1.13039	0.847623	0.396648	0.999878	ns	-0.114379	1.13564	-0.100717	0.919775	0.999647	ns	2.51456	1.13623	2.21308	0.0268919	0.325607	ns
Zbed6	0	NA	NA	NA	NA	NA	ns	NA	NA	NA	NA	NA	ns	NA	NA	NA	NA	NA	ns	NA	NA	NA	NA	NA	ns	NA	NA	NA	NA	NA	ns	NA	NA	NA	NA	NA	ns	NA	NA	NA	NA	NA	ns	NA	NA	NA	NA	NA	ns
Lax1	4.69751	-10.5537	4.77819	-2.20872	0.027194	0.999953	ns	9.46294	4.69905	2.0138	0.0440305	0.999965	ns	9.22044	4.69901	1.96221	0.0497382	0.676328	ns	21.2107	4.65596	4.5556	5.22371e-06	0.000650635	ns	-9.86709	4.79846	-2.0563	0.0397532	0.684094	ns	-9.98221	4.77819	-2.08912	0.0366968	0.662188	ns	10.4524	4.69013	2.22859	0.0258409	0.68497	ns	-10.3886	4.79846	-2.16499	0.0303886	0.345538	ns
Atp2b4	191.349	0.0565313	0.610067	0.092664	0.92617	0.999953	ns	-0.520122	0.612341	-0.849399	0.39566	0.999965	ns	-0.260994	0.610116	-0.427778	0.668813	0.999875	ns	1.02341	0.611781	1.67284	0.0943596	0.999999	ns	0.464011	0.611994	0.758195	0.448334	0.999786	ns	-0.431802	0.610566	-0.707216	0.479432	0.999878	ns	0.0843959	0.609415	0.138487	0.889856	0.999647	ns	-0.188838	0.614215	-0.307446	0.758504	0.988498	ns
Gm28441	0.0848533	-0.316877	4.78571	-0.0662131	0.947208	0.999953	ns	-0.0787883	4.78571	-0.0164633	0.986865	NA	ns	-0.507038	4.78571	-0.105948	0.915623	NA	ns	0.185239	4.80235	0.0385726	0.969231	0.999999	ns	-0.30789	4.80235	-0.0641123	0.948881	NA	ns	-0.31294	4.78571	-0.0653906	0.947863	NA	ns	-0.842512	4.78571	-0.176047	0.860257	NA	ns	-0.180793	4.80235	-0.0376468	0.969969	NA	ns
Optc	0	NA	NA	NA	NA	NA	ns	NA	NA	NA	NA	NA	ns	NA	NA	NA	NA	NA	ns	NA	NA	NA	NA	NA	ns	NA	NA	NA	NA	NA	ns	NA	NA	NA	NA	NA	ns	NA	NA	NA	NA	NA	ns	NA	NA	NA	NA	NA	ns
Gm15851	0	NA	NA	NA	NA	NA	ns	NA	NA	NA	NA	NA	ns	NA	NA	NA	NA	NA	ns	NA	NA	NA	NA	NA	ns	NA	NA	NA	NA	NA	ns	NA	NA	NA	NA	NA	ns	NA	NA	NA	NA	NA	ns	NA	NA	NA	NA	NA	ns
Prelp	3.47837	6.99566	3.06591	2.28175	0.0225039	0.999953	ns	3.29698	3.16814	1.04067	0.29803	0.999965	ns	2.46219	3.18424	0.773242	0.439379	0.999875	ns	-15.3406	3.28653	-4.66771	3.04581e-06	0.000406943	ns	1.69277	3.25914	0.519391	0.603488	0.999786	ns	7.24256	3.06275	2.36472	0.0180435	0.522801	ns	6.67063	3.06598	2.17569	0.0295781	0.730646	ns	2.72716	3.22303	0.846146	0.397471	0.837525	ns
Gm1627	0	NA	NA	NA	NA	NA	ns	NA	NA	NA	NA	NA	ns	NA	NA	NA	NA	NA	ns	NA	NA	NA	NA	NA	ns	NA	NA	NA	NA	NA	ns	NA	NA	NA	NA	NA	ns	NA	NA	NA	NA	NA	ns	NA	NA	NA	NA	NA	ns
Fmod	0.555653	1.3186	4.71183	0.279848	0.779594	0.999953	ns	1.45917	4.71174	0.309689	0.756797	NA	ns	-1.82525	4.7798	-0.381868	0.702559	NA	ns	-0.478961	4.80124	-0.0997578	0.920537	0.999999	ns	0.457077	4.77052	0.0958129	0.923669	NA	ns	0.212465	4.74136	0.0448109	0.964258	0.999878	ns	-2.16073	4.7798	-0.452054	0.65123	NA	ns	-0.659017	4.78415	-0.13775	0.890438	NA	ns
Btg2	68555.3	-0.0307812	0.129325	-0.238015	0.81187	0.999953	ns	0.222901	0.129325	1.72358	0.0847836	0.999965	ns	0.129216	0.129315	0.999232	0.317682	0.999875	ns	-0.00830659	0.129782	-0.0640042	0.948967	0.999999	ns	-0.0632356	0.12977	-0.487291	0.626052	0.999786	ns	-0.00197739	0.12932	-0.0152906	0.9878	0.999878	ns	-0.363824	0.129323	-2.81329	0.00490371	0.264515	ns	0.187611	0.129769	1.44573	0.148254	0.608447	ns
Chit1	0.154225	-0.489262	4.78473	-0.102255	0.918554	0.999953	ns	-0.251174	4.78473	-0.052495	0.958134	NA	ns	-0.679423	4.78473	-0.141998	0.887081	NA	ns	-0.0513028	4.80129	-0.0106852	0.991475	0.999999	ns	-0.544432	4.80129	-0.113393	0.909719	NA	ns	-0.485326	4.78473	-0.101432	0.919207	NA	ns	3.21136	4.67257	0.687278	0.491907	NA	ns	-0.417335	4.80129	-0.0869213	0.930734	NA	ns
Chil1	0.322477	1.8309	4.7205	0.387862	0.698119	0.999953	ns	2.35658	4.708	0.500547	0.61669	NA	ns	-1.21684	4.78298	-0.254411	0.799178	NA	ns	-0.23175	4.80165	-0.0482647	0.961505	0.999999	ns	0.907514	4.78085	0.189823	0.849448	NA	ns	-1.02275	4.78298	-0.21383	0.830679	NA	ns	-1.55232	4.78298	-0.32455	0.745522	NA	ns	-0.597782	4.80165	-0.124495	0.900923	NA	ns
Mybph	0.839328	3.90467	4.65525	0.838767	0.4016	0.999953	ns	1.55817	4.72487	0.32978	0.741566	0.999965	ns	1.83243	4.69397	0.390379	0.696257	NA	ns	-0.8381	4.79841	-0.174662	0.861345	0.999999	ns	-1.33123	4.79841	-0.277431	0.781449	NA	ns	-1.15616	4.78196	-0.241776	0.808954	0.999878	ns	-1.68574	4.78196	-0.35252	0.724448	0.999647	ns	-1.20413	4.79841	-0.250944	0.801857	NA	ns
Adora1	0.621025	2.15398	4.69647	0.458639	0.646494	0.999953	ns	2.07196	4.70704	0.440183	0.659805	NA	ns	-1.71056	4.78077	-0.357801	0.720492	NA	ns	-0.420516	4.80138	-0.0875822	0.930209	0.999999	ns	-0.913645	4.80138	-0.190288	0.849084	NA	ns	-1.51646	4.78077	-0.317201	0.751091	0.999878	ns	-2.04604	4.78077	-0.427972	0.668671	NA	ns	1.29614	4.7575	0.272441	0.785283	NA	ns
Myog	0.58104	-1.20033	4.78293	-0.250961	0.801844	0.999953	ns	0.998605	4.74639	0.210392	0.833362	NA	ns	-1.39049	4.78293	-0.290719	0.771266	NA	ns	-0.518212	4.80039	-0.107952	0.914034	0.999999	ns	-1.01134	4.80039	-0.210679	0.833138	NA	ns	0.729639	4.75892	0.15332	0.878146	0.999878	ns	4.03638	4.6524	0.867591	0.385618	NA	ns	-0.884244	4.80039	-0.184203	0.853854	NA	ns
Ppfia4	12.5074	-1.77458	1.97832	-0.897013	0.369712	0.999953	ns	-1.32368	1.9757	-0.669981	0.50287	0.999965	ns	3.18824	1.86699	1.7077	0.0876926	0.834286	ns	-2.09843	2.08869	-1.00467	0.315058	0.999999	ns	2.1476	1.90585	1.12684	0.259809	0.989325	ns	-2.33847	1.98723	-1.17675	0.239296	0.999878	ns	-0.384864	1.9239	-0.200044	0.841446	0.999647	ns	-2.2372	2.07822	-1.0765	0.281704	0.748753	ns
Tmem183a	1662.81	-0.0519951	0.12588	-0.413053	0.679568	0.999953	ns	-0.079628	0.126195	-0.630991	0.528046	0.999965	ns	-0.180629	0.125749	-1.43643	0.15088	0.980525	ns	-0.156793	0.127117	-1.23346	0.217404	0.999999	ns	-0.050731	0.126366	-0.401462	0.68808	0.999786	ns	-0.00124273	0.125671	-0.00988876	0.99211	0.999878	ns	-0.0269778	0.125472	-0.215011	0.829759	0.999647	ns	0.199181	0.126335	1.57662	0.114884	0.558558	ns
4933406M09Rik	0.476403	1.40634	4.71786	0.298089	0.765636	0.999953	ns	-1.13033	4.78143	-0.2364	0.813122	NA	ns	-1.55858	4.78143	-0.325965	0.744451	NA	ns	-0.302519	4.80149	-0.0630053	0.949762	0.999999	ns	1.5942	4.75106	0.335545	0.737214	NA	ns	0.489895	4.74569	0.10323	0.917781	0.999878	ns	-1.89405	4.78143	-0.396127	0.692011	NA	ns	-0.565718	4.7913	-0.118072	0.906011	NA	ns
Cyb5r1	1552.68	0.0700277	0.145769	0.480403	0.630941	0.999953	ns	-0.0640001	0.146181	-0.437815	0.661521	0.999965	ns	-0.10031	0.145676	-0.688584	0.491085	0.999875	ns	-0.00293814	0.147029	-0.0199835	0.984057	0.999999	ns	0.0755882	0.146416	0.516255	0.605676	0.999786	ns	0.230907	0.145461	1.58742	0.112418	0.904525	ns	0.131904	0.145409	0.907126	0.36434	0.999647	ns	-0.104732	0.146895	-0.712973	0.475863	0.887463	ns
Adipor1	11231.6	-0.0211839	0.101217	-0.209292	0.834221	0.999953	ns	0.00620747	0.10126	0.0613024	0.951118	0.999965	ns	0.0778387	0.101157	0.769487	0.441604	0.999875	ns	-0.134493	0.101694	-1.32253	0.185993	0.999999	ns	0.00758946	0.101549	0.0747367	0.940424	0.999786	ns	-0.149615	0.101219	-1.47813	0.139374	0.952858	ns	0.0623228	0.10113	0.616265	0.53772	0.999647	ns	0.162563	0.101555	1.60073	0.109436	0.551016	ns
Platr1	44.1862	-1.54743	1.38111	-1.12042	0.262534	0.999953	ns	1.08652	1.34948	0.80514	0.420739	0.999965	ns	-0.387569	1.35629	-0.285757	0.775064	0.999875	ns	1.03712	1.36331	0.760742	0.446811	0.999999	ns	0.827634	1.36212	0.607606	0.543449	0.999786	ns	0.726261	1.34709	0.539134	0.589794	0.999878	ns	-0.858926	1.36413	-0.62965	0.528924	0.999647	ns	-3.13634	1.50686	-2.08137	0.0373998	0.374632	ns
Klhl12	527.518	-0.212705	0.229191	-0.92807	0.353371	0.999953	ns	0.144959	0.228964	0.633109	0.526662	0.999965	ns	0.21788	0.228014	0.955556	0.339297	0.999875	ns	0.0252342	0.230669	0.109395	0.912889	0.999999	ns	-0.152525	0.230018	-0.663101	0.507266	0.999786	ns	-0.178886	0.228791	-0.781873	0.434289	0.999878	ns	-0.307436	0.228624	-1.34472	0.178715	0.999647	ns	0.256319	0.229689	1.11594	0.264449	0.73143	ns
Rabif	842.089	0.0237673	0.268483	0.0885242	0.92946	0.999953	ns	0.305776	0.268434	1.13911	0.254657	0.999965	ns	0.160184	0.268157	0.597352	0.550272	0.999875	ns	-0.0424971	0.269988	-0.157404	0.874927	0.999999	ns	0.0271038	0.269359	0.100623	0.91985	0.999786	ns	0.425162	0.268053	1.58611	0.112713	0.904525	ns	-0.290638	0.268371	-1.08297	0.278821	0.999647	ns	-0.381338	0.270005	-1.41234	0.157851	0.620384	ns
Mgat4e	0.133764	3.08761	4.68919	0.658454	0.510246	0.999953	ns	-0.158365	4.78505	-0.0330958	0.973598	NA	ns	-0.586614	4.78505	-0.122593	0.902429	NA	ns	0.0182333	4.80154	0.00379738	0.99697	0.999999	ns	-0.474896	4.80154	-0.098905	0.921214	NA	ns	-0.392517	4.78505	-0.0820299	0.934623	NA	ns	-0.922089	4.78505	-0.192702	0.847192	NA	ns	-0.347799	4.80154	-0.0724349	0.942256	NA	ns
Kdm5b	2094.64	-0.0946815	0.200895	-0.471298	0.637428	0.999953	ns	0.020393	0.200993	0.101461	0.919185	0.999965	ns	0.0585574	0.200654	0.291833	0.770414	0.999875	ns	-0.0139657	0.202	-0.0691371	0.94488	0.999999	ns	-0.157682	0.201788	-0.781425	0.434553	0.999786	ns	-0.317192	0.200871	-1.57909	0.114316	0.905627	ns	0.0644248	0.200637	0.321101	0.748134	0.999647	ns	0.197401	0.201756	0.978418	0.327868	0.788186	ns
Gm26783	0.716675	-1.15931	4.78244	-0.242409	0.808463	0.999953	ns	-0.921218	4.78244	-0.192625	0.847253	NA	ns	-1.34947	4.78244	-0.282171	0.777812	NA	ns	-0.604525	4.79904	-0.125968	0.899757	0.999999	ns	-1.09765	4.79904	-0.228723	0.819084	NA	ns	4.5215	4.64965	0.972439	0.330832	0.999878	ns	2.42755	4.67447	0.519322	0.603536	NA	ns	-0.970557	4.79904	-0.20224	0.839729	NA	ns
Syt2	7.40484	0.827351	1.88341	0.439285	0.660455	0.999953	ns	-0.893792	1.89454	-0.471773	0.637089	0.999965	ns	0.498935	1.88415	0.264807	0.791159	0.999875	ns	0.761998	2.00329	0.380374	0.703668	0.999999	ns	-0.266344	2.00432	-0.132885	0.894284	0.999786	ns	0.529847	1.88529	0.281042	0.778678	0.999878	ns	-0.742199	1.88685	-0.393353	0.694059	0.999647	ns	-1.10119	2.00648	-0.548818	0.58313	0.944142	ns
Ppp1r12b	379.073	-0.129347	0.635001	-0.203695	0.838592	0.999953	ns	-0.0418249	0.635208	-0.0658445	0.947502	0.999965	ns	0.151284	0.634473	0.23844	0.81154	0.999875	ns	0.579316	0.637157	0.90922	0.363234	0.999999	ns	-0.114072	0.63743	-0.178957	0.857972	0.999786	ns	-0.449079	0.635071	-0.707132	0.479484	0.999878	ns	-0.0688212	0.634624	-0.108444	0.913643	0.999647	ns	-0.0811934	0.637763	-0.12731	0.898695	0.989724	ns
Gm28892	0.387597	3.00636	4.67361	0.643264	0.520053	0.999953	ns	1.07653	4.7457	0.226844	0.820545	NA	ns	1.51973	4.71383	0.322399	0.74715	NA	ns	-0.434225	4.80014	-0.0904609	0.927921	0.999999	ns	-0.927354	4.80014	-0.193193	0.846808	NA	ns	-1.1176	4.78239	-0.23369	0.815226	0.999878	ns	-1.64717	4.78239	-0.344424	0.730528	NA	ns	-0.800257	4.80014	-0.166715	0.867594	NA	ns
Ube2t	129.178	-0.182169	0.629537	-0.28937	0.772299	0.999953	ns	0.00394449	0.629701	0.00626406	0.995002	0.999965	ns	-0.366174	0.629333	-0.581845	0.560671	0.999875	ns	0.286909	0.631786	0.454123	0.64974	0.999999	ns	0.0844842	0.630963	0.133897	0.893484	0.999786	ns	-0.662779	0.630735	-1.0508	0.293349	0.999878	ns	-0.318012	0.628725	-0.505804	0.612994	0.999647	ns	0.983317	0.629515	1.56202	0.118283	0.562343	ns
Lgr6	8.05891	2.19833	1.78442	1.23196	0.217964	0.999953	ns	-0.822421	1.88237	-0.436907	0.662179	0.999965	ns	2.88143	1.77667	1.62181	0.104844	0.886022	ns	2.0801	1.81367	1.1469	0.251424	0.999999	ns	-3.07061	2.0526	-1.49597	0.134662	0.903421	ns	-2.26216	1.94905	-1.16065	0.245785	0.999878	ns	3.06822	1.7759	1.7277	0.0840421	0.999647	ns	-2.27827	2.01462	-1.13087	0.258111	0.728798	ns
Gm10535	0	NA	NA	NA	NA	NA	ns	NA	NA	NA	NA	NA	ns	NA	NA	NA	NA	NA	ns	NA	NA	NA	NA	NA	ns	NA	NA	NA	NA	NA	ns	NA	NA	NA	NA	NA	ns	NA	NA	NA	NA	NA	ns	NA	NA	NA	NA	NA	ns
Ptpn7	5.48002	6.18109	2.45159	2.52126	0.0116935	0.799005	ns	3.60866	2.51912	1.43251	0.151999	0.999965	ns	7.28283	2.44277	2.98138	0.0028695	0.15826	ns	-16.2695	2.71708	-5.98786	2.1262e-09	4.87839e-07	ns	2.35559	2.61234	0.901718	0.367207	0.999786	ns	6.68665	2.44543	2.73435	0.00625038	0.354264	ns	3.67211	2.49402	1.47236	0.140923	0.999647	ns	3.41629	2.5616	1.33365	0.182317	0.649436	ns
Arl8a	1863.78	-0.218119	0.168766	-1.29244	0.196206	0.999953	ns	-0.135082	0.168902	-0.799763	0.423848	0.999965	ns	-0.0718829	0.168476	-0.426665	0.669624	0.999875	ns	0.0767706	0.16955	0.452791	0.650699	0.999999	ns	-0.118473	0.16932	-0.699697	0.484117	0.999786	ns	0.266712	0.168331	1.58445	0.113092	0.904525	ns	-0.195985	0.168471	-1.16331	0.244702	0.999647	ns	0.173348	0.169278	1.02404	0.305815	0.77024	ns
Gm15445	93.9442	-0.493763	0.753451	-0.655336	0.512251	0.999953	ns	-0.968532	0.757371	-1.27881	0.200965	0.999965	ns	-0.397615	0.752102	-0.528671	0.597033	0.999875	ns	0.464974	0.754094	0.6166	0.537499	0.999999	ns	0.317415	0.753053	0.421504	0.673387	0.999786	ns	0.108619	0.750872	0.144657	0.884981	0.999878	ns	0.437623	0.749293	0.584048	0.559188	0.999647	ns	-0.0059707	0.754529	-0.00791315	0.993686	0.998811	ns
Gpr37l1	9.53332	8.7666	2.41014	3.63738	0.000275424	0.0858191	ns	7.50352	2.41606	3.10568	0.0018984	0.229569	ns	2.1141	2.56566	0.823998	0.409941	0.999875	ns	-15.9278	2.68884	-5.92368	3.14815e-09	7.07425e-07	ns	2.73389	2.57592	1.06133	0.288542	0.996194	ns	1.3567	2.62606	0.516628	0.605416	0.999878	ns	-17.3049	2.67514	-6.4688	9.87873e-11	7.61567e-08	ns	8.68526	2.42656	3.57925	0.000344588	0.0273167	ns
Gm26642	0.0543143	-0.260601	4.78625	-0.0544478	0.956578	0.999953	ns	-0.0225126	4.78625	-0.00470359	0.996247	NA	ns	-0.450762	4.78625	-0.0941784	0.924967	NA	ns	0.227293	4.80278	0.0473254	0.962254	0.999999	ns	1.70273	4.77572	0.356539	0.721437	NA	ns	-0.256664	4.78625	-0.0536253	0.957234	NA	ns	-0.786236	4.78625	-0.16427	0.869519	NA	ns	-0.138739	4.80278	-0.0288872	0.976955	NA	ns
Elf3	12.5308	-2.13622	2.49548	-0.856035	0.391978	0.999953	ns	-2.32654	2.50009	-0.930581	0.35207	0.999965	ns	-3.80082	2.52804	-1.50347	0.132719	0.941789	ns	1.71975	2.41994	0.710657	0.477297	0.999999	ns	1.37151	2.41964	0.566826	0.570832	0.999786	ns	1.88754	2.39274	0.788861	0.430193	0.999878	ns	-1.23013	2.444	-0.503328	0.614734	0.999647	ns	4.78843	2.40541	1.9907	0.0465144	0.410525	ns
Rnpep	2012.33	-0.204358	0.169722	-1.20407	0.228562	0.999953	ns	-0.159485	0.169875	-0.93884	0.347813	0.999965	ns	-0.171121	0.169528	-1.0094	0.312785	0.999875	ns	-0.0383741	0.170581	-0.224962	0.822009	0.999999	ns	-0.0616822	0.170232	-0.362341	0.717097	0.999786	ns	0.238314	0.169354	1.40719	0.15937	0.985082	ns	0.154304	0.169276	0.911556	0.362003	0.999647	ns	-0.136758	0.170445	-0.802363	0.422343	0.85197	ns
Timm17a	4201.55	-0.0564905	0.165776	-0.340763	0.733282	0.999953	ns	-0.0699621	0.165864	-0.421804	0.673168	0.999965	ns	0.0348448	0.165677	0.210318	0.833419	0.999875	ns	-0.159069	0.166564	-0.955001	0.339577	0.999999	ns	-0.0391206	0.166332	-0.235195	0.814057	0.999786	ns	0.225281	0.165657	1.35992	0.173854	0.999878	ns	-0.0260411	0.165647	-0.157209	0.87508	0.999647	ns	0.134945	0.16634	0.81126	0.417217	0.848099	ns
Lmod1	2.1592	-0.477951	4.32401	-0.110534	0.911986	0.999953	ns	-0.197285	4.32231	-0.0456433	0.963595	0.999965	ns	1.00313	4.30704	0.232904	0.815836	0.999875	ns	4.68841	4.28413	1.09437	0.273794	0.999999	ns	0.347393	4.37425	0.0794177	0.9367	0.999786	ns	-1.52544	4.34659	-0.35095	0.725626	0.999878	ns	-3.74265	4.3924	-0.852073	0.394173	0.999647	ns	-0.207295	4.37485	-0.0473833	0.962208	0.996039	ns
Shisa4	30.8698	-2.56416	1.73219	-1.4803	0.138793	0.999953	ns	-1.47492	1.70957	-0.862741	0.38828	0.999965	ns	-1.19069	1.69269	-0.703427	0.481789	0.999875	ns	0.117107	1.69907	0.0689246	0.94505	0.999999	ns	1.57989	1.68609	0.937014	0.348751	0.999786	ns	2.18315	1.67213	1.30561	0.191686	0.999878	ns	0.126384	1.6807	0.0751968	0.940058	0.999647	ns	2.86074	1.68345	1.69933	0.0892564	0.515949	ns
Ipo9	728.706	-0.232016	0.207428	-1.11854	0.263337	0.999953	ns	-0.26373	0.207967	-1.26814	0.204749	0.999965	ns	0.00955634	0.206659	0.0462421	0.963117	0.999875	ns	0.169911	0.208524	0.81483	0.415169	0.999999	ns	0.352556	0.207553	1.69863	0.0893884	0.847297	ns	-0.298663	0.207192	-1.44148	0.14945	0.962344	ns	0.248275	0.206285	1.20355	0.228762	0.999647	ns	-0.311683	0.209102	-1.49058	0.136071	0.590901	ns
Gm28277	3.25568	-0.411094	2.83483	-0.145015	0.884699	0.999953	ns	-0.696005	2.83954	-0.245112	0.80637	0.999965	ns	-0.645218	2.83606	-0.227505	0.820031	0.999875	ns	0.549648	2.91541	0.188532	0.850459	0.999999	ns	-0.0818718	2.91443	-0.0280919	0.977589	0.999786	ns	-1.04457	2.84557	-0.367087	0.713554	0.999878	ns	1.68628	2.82149	0.597654	0.550071	0.999647	ns	-0.147421	2.91258	-0.0506154	0.959632	0.996039	ns
Nav1	5530.89	-0.0290936	0.137862	-0.211034	0.832861	0.999953	ns	0.0409621	0.13793	0.296976	0.766484	0.999965	ns	0.177402	0.137722	1.28811	0.197706	0.999875	ns	0.0849611	0.138541	0.613257	0.539706	0.999999	ns	-0.164766	0.138469	-1.18991	0.23408	0.973498	ns	-0.187094	0.13783	-1.35743	0.174646	0.999878	ns	0.0191462	0.137754	0.138989	0.889459	0.999647	ns	-0.0363561	0.138538	-0.262427	0.792992	0.988498	ns
Gm4793	0.573116	1.20216	4.71057	0.255205	0.798565	0.999953	ns	0.411212	4.72853	0.086964	0.9307	NA	ns	-1.93268	4.77913	-0.4044	0.685918	NA	ns	-0.53954	4.8011	-0.112378	0.910523	0.999999	ns	0.376215	4.7692	0.0788843	0.937125	NA	ns	-1.73858	4.77913	-0.363787	0.716017	0.999878	ns	1.33606	4.70068	0.284226	0.776237	NA	ns	-0.676044	4.7808	-0.141408	0.887547	NA	ns
Csrp1	6852.9	-0.134619	0.124841	-1.07832	0.28089	0.999953	ns	-0.230638	0.124943	-1.84595	0.0648999	0.999965	ns	0.0420735	0.124738	0.337295	0.735895	0.999875	ns	-0.0876718	0.125385	-0.69922	0.484414	0.999999	ns	-0.0543621	0.12522	-0.434133	0.664192	0.999786	ns	0.106583	0.124754	0.854345	0.392914	0.999878	ns	0.0562244	0.12469	0.450914	0.652051	0.999647	ns	0.195667	0.125199	1.56285	0.118088	0.562123	ns
Phlda3	440.502	0.339813	0.2813	1.20801	0.227044	0.999953	ns	-0.943474	0.28513	-3.30893	0.000936548	0.1444	ns	-0.522227	0.28248	-1.84872	0.0644977	0.757146	ns	0.426297	0.282911	1.50682	0.131856	0.999999	ns	0.401398	0.28212	1.42279	0.154797	0.925255	ns	0.0147137	0.281663	0.0522387	0.958339	0.999878	ns	-0.241461	0.281524	-0.857693	0.391062	0.999647	ns	-0.252225	0.283608	-0.889342	0.373819	0.817552	ns
Tnni1	79.3184	-0.365283	0.966057	-0.378118	0.705343	0.999953	ns	0.161639	0.964889	0.167521	0.86696	0.999965	ns	-0.244529	0.964612	-0.253499	0.799882	0.999875	ns	1.278	0.966058	1.3229	0.18587	0.999999	ns	0.494869	0.966703	0.511914	0.608711	0.999786	ns	-0.0757885	0.964417	-0.0785848	0.937363	0.999878	ns	0.687412	0.96181	0.714707	0.47479	0.999647	ns	-2.87798	0.998062	-2.88357	0.00393195	0.126841	ns
Lad1	0.701182	-1.42279	4.7812	-0.297581	0.766023	0.999953	ns	0.737026	4.73566	0.155633	0.876322	NA	ns	-1.61295	4.7812	-0.337354	0.73585	NA	ns	3.0722	4.70335	0.653194	0.513631	0.999999	ns	-0.904107	4.79995	-0.188357	0.850596	NA	ns	0.443154	4.74708	0.0933529	0.925623	0.999878	ns	-1.94843	4.7812	-0.407519	0.683627	NA	ns	-0.723513	4.79441	-0.150908	0.880049	NA	ns
Tnnt2	2.00728	-2.55456	4.7631	-0.536323	0.591735	0.999953	ns	1.61191	4.69071	0.343639	0.731118	0.999965	ns	-2.82351	4.76873	-0.592088	0.553792	0.999875	ns	1.39159	4.75143	0.292879	0.769615	0.999999	ns	-1.05113	4.76735	-0.220486	0.825493	0.999786	ns	0.938879	4.69539	0.199958	0.841514	0.999878	ns	1.09262	4.68908	0.233013	0.815751	0.999647	ns	-0.653368	4.75737	-0.137338	0.890763	0.988843	ns
Pkp1	0.0587578	-0.2362	4.78615	-0.0493506	0.96064	0.999953	ns	0.00188891	4.78615	0.000394662	0.999685	NA	ns	-0.42636	4.78615	-0.0890821	0.929017	NA	ns	0.143822	4.8023	0.0299486	0.976108	0.999999	ns	-0.349307	4.8023	-0.0727374	0.942015	NA	ns	1.94818	4.74405	0.410657	0.681324	NA	ns	-0.761834	4.78615	-0.159175	0.873531	NA	ns	-0.22221	4.8023	-0.0462715	0.963094	NA	ns
Igfn1	0.078005	-0.275918	4.78571	-0.0576545	0.954024	0.999953	ns	2.35252	4.73562	0.496771	0.61935	NA	ns	-0.466078	4.78571	-0.0973897	0.922417	NA	ns	0.140993	4.80253	0.029358	0.976579	0.999999	ns	-0.352136	4.80253	-0.0733231	0.941549	NA	ns	-0.271981	4.78571	-0.056832	0.954679	NA	ns	-0.801553	4.78571	-0.167489	0.866985	NA	ns	-0.225039	4.80253	-0.0468585	0.962626	NA	ns
Tmem9	1183.42	0.116931	0.148089	0.789603	0.429759	0.999953	ns	-0.0822294	0.148666	-0.553117	0.580183	0.999965	ns	-0.0290206	0.147995	-0.196091	0.844539	0.999875	ns	-0.164646	0.149582	-1.10071	0.271024	0.999999	ns	0.120943	0.14843	0.814813	0.415179	0.999786	ns	0.033516	0.148098	0.226311	0.82096	0.999878	ns	0.0257227	0.147683	0.174176	0.861728	0.999647	ns	0.0555434	0.148668	0.373607	0.708697	0.988498	ns
Ascl5	0.0848533	-0.316877	4.78571	-0.0662131	0.947208	0.999953	ns	-0.0787883	4.78571	-0.0164633	0.986865	NA	ns	-0.507038	4.78571	-0.105948	0.915623	NA	ns	0.185239	4.80235	0.0385726	0.969231	0.999999	ns	-0.30789	4.80235	-0.0641123	0.948881	NA	ns	-0.31294	4.78571	-0.0653906	0.947863	NA	ns	-0.842512	4.78571	-0.176047	0.860257	NA	ns	-0.180793	4.80235	-0.0376468	0.969969	NA	ns
Cacna1s	0.112153	2.85361	4.69789	0.607424	0.54357	0.999953	ns	-0.128845	4.78518	-0.0269259	0.978519	NA	ns	-0.557094	4.78518	-0.116421	0.907319	NA	ns	0.0472142	4.80171	0.00983278	0.992155	0.999999	ns	-0.445915	4.80171	-0.0928659	0.92601	NA	ns	-0.362997	4.78518	-0.0758585	0.939532	NA	ns	-0.892568	4.78518	-0.186528	0.852031	NA	ns	-0.318818	4.80171	-0.0663968	0.947062	NA	ns
Gm37759	0	NA	NA	NA	NA	NA	ns	NA	NA	NA	NA	NA	ns	NA	NA	NA	NA	NA	ns	NA	NA	NA	NA	NA	ns	NA	NA	NA	NA	NA	ns	NA	NA	NA	NA	NA	ns	NA	NA	NA	NA	NA	ns	NA	NA	NA	NA	NA	ns
Gm15850	0	NA	NA	NA	NA	NA	ns	NA	NA	NA	NA	NA	ns	NA	NA	NA	NA	NA	ns	NA	NA	NA	NA	NA	ns	NA	NA	NA	NA	NA	ns	NA	NA	NA	NA	NA	ns	NA	NA	NA	NA	NA	ns	NA	NA	NA	NA	NA	ns
Kif21b	4.46384	-1.29482	4.78212	-0.270763	0.786574	0.999953	ns	-1.05673	4.78212	-0.220975	0.825112	0.999965	ns	-1.48498	4.78212	-0.310528	0.75616	0.999875	ns	-1.25082	4.79827	-0.260682	0.794338	0.999999	ns	-1.74395	4.79827	-0.363454	0.716265	0.999786	ns	-1.29088	4.78212	-0.269939	0.787207	0.999878	ns	3.44432	4.65287	0.740256	0.459144	0.999647	ns	6.1705	4.65718	1.32494	0.18519	0.652929	ns
Mroh3	0	NA	NA	NA	NA	NA	ns	NA	NA	NA	NA	NA	ns	NA	NA	NA	NA	NA	ns	NA	NA	NA	NA	NA	ns	NA	NA	NA	NA	NA	ns	NA	NA	NA	NA	NA	ns	NA	NA	NA	NA	NA	ns	NA	NA	NA	NA	NA	ns
Inava	0.535454	-1.51986	4.78074	-0.317913	0.750551	0.999953	ns	1.70955	4.71258	0.362764	0.716781	NA	ns	-1.71002	4.78074	-0.357689	0.720576	NA	ns	-0.48765	4.80109	-0.101571	0.919097	0.999999	ns	-0.980779	4.80109	-0.204283	0.838133	NA	ns	0.343111	4.74599	0.0722951	0.942367	0.999878	ns	1.61076	4.70221	0.342553	0.731935	NA	ns	-0.78163	4.79374	-0.163052	0.870477	NA	ns
Gm26568	0.0587578	-0.2362	4.78615	-0.0493506	0.96064	0.999953	ns	0.00188891	4.78615	0.000394662	0.999685	NA	ns	-0.42636	4.78615	-0.0890821	0.929017	NA	ns	0.143822	4.8023	0.0299486	0.976108	0.999999	ns	-0.349307	4.8023	-0.0727374	0.942015	NA	ns	1.94818	4.74405	0.410657	0.681324	NA	ns	-0.761834	4.78615	-0.159175	0.873531	NA	ns	-0.22221	4.8023	-0.0462715	0.963094	NA	ns
A430034D21Rik	0.602541	4.01415	4.65741	0.861885	0.388751	0.999953	ns	1.30845	4.73525	0.27632	0.782302	NA	ns	-1.36391	4.78277	-0.285172	0.775512	NA	ns	-0.41062	4.80055	-0.0855359	0.931835	0.999999	ns	0.750213	4.7807	0.156925	0.875304	NA	ns	-1.16982	4.78277	-0.24459	0.806774	0.999878	ns	-1.69939	4.78277	-0.355314	0.722354	NA	ns	-0.776652	4.80055	-0.161784	0.871476	NA	ns
Gm37552	0.143611	-0.561838	4.78526	-0.11741	0.906535	0.999953	ns	-0.323749	4.78526	-0.0676556	0.94606	NA	ns	-0.751998	4.78526	-0.157149	0.875127	NA	ns	0.0556262	4.80245	0.0115829	0.990758	0.999999	ns	-0.437503	4.80245	-0.0910999	0.927413	NA	ns	1.39806	4.76077	0.293663	0.769015	NA	ns	-1.08747	4.78526	-0.227255	0.820226	NA	ns	-0.310406	4.80245	-0.0646349	0.948465	NA	ns
Gm26781	2.71372	1.14525	2.95617	0.38741	0.698453	0.999953	ns	-0.255648	2.96613	-0.0861891	0.931316	0.999965	ns	0.181752	2.96054	0.0613917	0.951047	0.999875	ns	0.623849	3.0433	0.204991	0.837579	0.999999	ns	0.379829	3.04047	0.124924	0.900583	0.999786	ns	-1.83802	2.99437	-0.613825	0.539331	0.999878	ns	-0.773333	2.96286	-0.261009	0.794086	0.999647	ns	0.227939	3.03934	0.074996	0.940218	0.994117	ns
Gpr25	0	NA	NA	NA	NA	NA	ns	NA	NA	NA	NA	NA	ns	NA	NA	NA	NA	NA	ns	NA	NA	NA	NA	NA	ns	NA	NA	NA	NA	NA	ns	NA	NA	NA	NA	NA	ns	NA	NA	NA	NA	NA	ns	NA	NA	NA	NA	NA	ns
Camsap2	2059.58	-0.079989	0.132487	-0.603752	0.546008	0.999953	ns	-0.00962295	0.132694	-0.0725199	0.942188	0.999965	ns	0.211043	0.132001	1.5988	0.109865	0.890819	ns	-0.152737	0.13387	-1.14094	0.253896	0.999999	ns	-0.0615846	0.13324	-0.462207	0.643933	0.999786	ns	-0.286674	0.132418	-2.16492	0.0303935	0.613137	ns	-0.0221516	0.132163	-0.167608	0.866892	0.999647	ns	0.236067	0.13326	1.77148	0.0764805	0.488158	ns
9230116N13Rik	165.393	-0.2994	0.804723	-0.372054	0.709853	0.999953	ns	-0.171414	0.804998	-0.212937	0.831376	0.999965	ns	-0.0974328	0.80386	-0.121206	0.903528	0.999875	ns	0.202419	0.80769	0.250614	0.802112	0.999999	ns	0.00700662	0.807198	0.00868018	0.993074	0.999786	ns	0.327837	0.803354	0.408086	0.683211	0.999878	ns	0.320241	0.80319	0.398711	0.690106	0.999647	ns	-0.557479	0.809102	-0.689009	0.490818	0.89737	ns
Ddx59	197.176	0.0868478	0.544951	0.159368	0.873379	0.999953	ns	-0.191779	0.546171	-0.351134	0.725488	0.999965	ns	-0.0818037	0.544775	-0.150161	0.880638	0.999875	ns	0.401787	0.547332	0.734083	0.462898	0.999999	ns	0.105079	0.546963	0.192114	0.847653	0.999786	ns	0.133062	0.54455	0.244352	0.806958	0.999878	ns	-0.0239262	0.544438	-0.0439466	0.964947	0.999647	ns	-0.825807	0.550213	-1.50089	0.133385	0.585253	ns
Kif14	4.49208	2.674	3.59686	0.743427	0.457223	0.999953	ns	2.42426	3.60014	0.67338	0.500706	0.999965	ns	10.0426	3.5212	2.85205	0.00434387	0.204637	ns	-16.1487	3.72769	-4.33209	1.47702e-05	0.00163425	ns	-17.0129	3.72769	-4.56392	5.02064e-06	0.00176423	ns	4.38425	3.58939	1.22145	0.221916	0.999878	ns	9.01366	3.52539	2.55678	0.0105645	0.415	ns	2.67378	3.65726	0.73109	0.464724	0.879216	ns
Gm37799	0	NA	NA	NA	NA	NA	ns	NA	NA	NA	NA	NA	ns	NA	NA	NA	NA	NA	ns	NA	NA	NA	NA	NA	ns	NA	NA	NA	NA	NA	ns	NA	NA	NA	NA	NA	ns	NA	NA	NA	NA	NA	ns	NA	NA	NA	NA	NA	ns
Gm33994	0	NA	NA	NA	NA	NA	ns	NA	NA	NA	NA	NA	ns	NA	NA	NA	NA	NA	ns	NA	NA	NA	NA	NA	ns	NA	NA	NA	NA	NA	ns	NA	NA	NA	NA	NA	ns	NA	NA	NA	NA	NA	ns	NA	NA	NA	NA	NA	ns
4933409D19Rik	0	NA	NA	NA	NA	NA	ns	NA	NA	NA	NA	NA	ns	NA	NA	NA	NA	NA	ns	NA	NA	NA	NA	NA	ns	NA	NA	NA	NA	NA	ns	NA	NA	NA	NA	NA	ns	NA	NA	NA	NA	NA	ns	NA	NA	NA	NA	NA	ns
Platr23	7.45091	-1.3466	2.29511	-0.586723	0.55739	0.999953	ns	2.82586	2.21134	1.2779	0.201286	0.999965	ns	-3.16722	2.36197	-1.34092	0.179946	0.999875	ns	2.64851	2.23177	1.18673	0.235334	0.999999	ns	1.63311	2.23735	0.729931	0.465432	0.999786	ns	-1.34002	2.27968	-0.587812	0.556659	0.999878	ns	2.02234	2.21284	0.913913	0.360762	0.999647	ns	-2.6704	2.41152	-1.10736	0.26814	0.734829	ns
Zfp281	1591.36	-0.0874754	0.171066	-0.511355	0.609103	0.999953	ns	0.246466	0.170993	1.44138	0.149478	0.999965	ns	0.371404	0.170561	2.17754	0.0294401	0.561784	ns	-0.0345917	0.172145	-0.200946	0.840741	0.999999	ns	-0.179785	0.171817	-1.04638	0.295388	0.999225	ns	-0.380283	0.171167	-2.22171	0.0263029	0.589028	ns	-0.0317169	0.170734	-0.185768	0.852626	0.999647	ns	0.0844788	0.171799	0.491732	0.622909	0.960999	ns
Gm19705	20.1617	2.90535	1.69625	1.71281	0.0867473	0.999953	ns	-1.82879	1.7733	-1.03129	0.302404	0.999965	ns	1.34695	1.70085	0.791928	0.428403	0.999875	ns	3.84604	1.71044	2.24856	0.0245405	0.612025	ns	-1.85156	1.79	-1.03439	0.300954	0.999786	ns	1.72112	1.69889	1.01309	0.311019	0.999878	ns	-1.03548	1.73012	-0.598503	0.549504	0.999647	ns	-2.72138	1.87102	-1.45449	0.14581	0.604093	ns
Platr22	191.13	0.385345	0.394419	0.976994	0.328572	0.999953	ns	-0.107133	0.396612	-0.27012	0.787068	0.999965	ns	0.33964	0.393943	0.862156	0.388602	0.999875	ns	-0.369846	0.40031	-0.9239	0.355538	0.999999	ns	-0.482292	0.398692	-1.20969	0.2264	0.970455	ns	-0.20955	0.395572	-0.529738	0.596294	0.999878	ns	0.191201	0.393977	0.485311	0.627456	0.999647	ns	0.703757	0.39584	1.77788	0.0754232	0.487667	ns
Nr5a2	15.8089	5.50584	1.15953	4.74833	2.05101e-06	0.00203208	ns	0.192339	1.27672	0.150651	0.880251	0.999965	ns	0.917947	1.23527	0.743115	0.457412	0.999875	ns	0.862226	1.36189	0.633108	0.526663	0.999999	ns	-2.6398	1.45483	-1.8145	0.069601	0.804713	ns	-0.713501	1.2852	-0.555168	0.578779	0.999878	ns	-0.880113	1.278	-0.688663	0.491035	0.999647	ns	-1.05914	1.42319	-0.744197	0.456757	0.873605	ns
Gm4258	316.791	0.17962	0.637933	0.281566	0.778276	0.999953	ns	0.00915645	0.63838	0.0143433	0.988556	0.999965	ns	-0.103911	0.637983	-0.162874	0.870618	0.999875	ns	0.167386	0.640614	0.26129	0.793869	0.999999	ns	0.204672	0.640015	0.319792	0.749126	0.999786	ns	-0.282532	0.638338	-0.442605	0.658051	0.999878	ns	-0.0828808	0.637758	-0.129957	0.896601	0.999647	ns	-0.00454875	0.640397	-0.00710302	0.994333	0.998811	ns
Gm26979	0.413801	-0.786858	4.78418	-0.164471	0.869361	0.999953	ns	-0.54877	4.78418	-0.114705	0.908679	NA	ns	-0.977019	4.78418	-0.204218	0.838183	NA	ns	4.10709	4.68454	0.876734	0.380631	0.999999	ns	-0.684732	4.80074	-0.142631	0.886582	NA	ns	1.19382	4.75774	0.250922	0.801875	0.999878	ns	-1.31249	4.78418	-0.27434	0.783823	NA	ns	-0.557635	4.80074	-0.116156	0.907529	NA	ns
Gm26936	0.543121	1.91619	4.71311	0.406565	0.684327	0.999953	ns	-0.905396	4.78259	-0.189311	0.849849	NA	ns	-1.33365	4.78259	-0.278854	0.780357	NA	ns	3.49706	4.69505	0.74484	0.456369	0.999999	ns	0.812759	4.77796	0.170106	0.864927	NA	ns	-1.13955	4.78259	-0.23827	0.811672	0.999878	ns	-1.66912	4.78259	-0.348999	0.72709	NA	ns	-0.651264	4.80058	-0.135663	0.892087	NA	ns
Gm26930	25.265	2.12702	1.61534	1.31676	0.187918	0.999953	ns	-1.08864	1.71094	-0.636284	0.524591	0.999965	ns	-0.192252	1.65244	-0.116344	0.90738	0.999875	ns	-1.77815	1.83001	-0.971666	0.331217	0.999999	ns	-1.86318	1.81881	-1.02439	0.305649	0.999786	ns	-1.62989	1.70469	-0.956118	0.339013	0.999878	ns	2.1773	1.61304	1.34981	0.177075	0.999647	ns	-2.4787	1.828	-1.35597	0.17511	0.642772	ns
A430106G13Rik	19.0895	-0.313793	1.58331	-0.198188	0.842898	0.999953	ns	-0.610816	1.58443	-0.385511	0.699859	0.999965	ns	-1.66922	1.58756	-1.05144	0.293058	0.999875	ns	0.319215	1.71294	0.186355	0.852166	0.999999	ns	4.4405	1.53551	2.89187	0.00382954	0.227941	ns	-0.113769	1.58331	-0.0718548	0.942717	0.999878	ns	-1.19571	1.58362	-0.755044	0.450223	0.999647	ns	-1.1724	1.71351	-0.68421	0.493842	0.898075	ns
Ptprc	9.08634	8.21998	4.73067	1.73759	0.0822828	0.999953	ns	10.2427	4.72837	2.16622	0.0302944	0.999965	ns	-12.8231	4.78351	-2.68069	0.00734696	0.275733	ns	10.1733	4.70384	2.16277	0.0305588	0.687024	ns	-14.2927	4.79282	-2.9821	0.0028628	0.189545	ns	-13.4047	4.78351	-2.80228	0.00507427	0.321525	ns	9.13114	4.72896	1.9309	0.0534955	0.963175	ns	-13.6838	4.79282	-2.85507	0.00430273	0.132746	ns
Gm28556	0	NA	NA	NA	NA	NA	ns	NA	NA	NA	NA	NA	ns	NA	NA	NA	NA	NA	ns	NA	NA	NA	NA	NA	ns	NA	NA	NA	NA	NA	ns	NA	NA	NA	NA	NA	ns	NA	NA	NA	NA	NA	ns	NA	NA	NA	NA	NA	ns
Atp6v1g3	0	NA	NA	NA	NA	NA	ns	NA	NA	NA	NA	NA	ns	NA	NA	NA	NA	NA	ns	NA	NA	NA	NA	NA	ns	NA	NA	NA	NA	NA	ns	NA	NA	NA	NA	NA	ns	NA	NA	NA	NA	NA	ns	NA	NA	NA	NA	NA	ns
Nek7	4237.23	-0.0814176	0.126669	-0.642757	0.520382	0.999953	ns	-0.122874	0.12682	-0.968891	0.332599	0.999965	ns	0.0492523	0.126503	0.389338	0.697026	0.999875	ns	-0.00294898	0.127391	-0.0231491	0.981531	0.999999	ns	0.0522628	0.127137	0.411074	0.681018	0.999786	ns	-0.175702	0.126609	-1.38775	0.165213	0.994393	ns	0.0415261	0.126484	0.328311	0.742677	0.999647	ns	-0.0092396	0.127304	-0.0725792	0.942141	0.994204	ns
Gm28501	0	NA	NA	NA	NA	NA	ns	NA	NA	NA	NA	NA	ns	NA	NA	NA	NA	NA	ns	NA	NA	NA	NA	NA	ns	NA	NA	NA	NA	NA	ns	NA	NA	NA	NA	NA	ns	NA	NA	NA	NA	NA	ns	NA	NA	NA	NA	NA	ns
Gm5833	0	NA	NA	NA	NA	NA	ns	NA	NA	NA	NA	NA	ns	NA	NA	NA	NA	NA	ns	NA	NA	NA	NA	NA	ns	NA	NA	NA	NA	NA	ns	NA	NA	NA	NA	NA	ns	NA	NA	NA	NA	NA	ns	NA	NA	NA	NA	NA	ns
Lhx9	2.50808	0.219508	2.67961	0.0819178	0.934712	0.999953	ns	-0.602464	2.69008	-0.223958	0.82279	0.999965	ns	-1.3604	2.69865	-0.504104	0.614188	0.999875	ns	0.621129	2.76818	0.224381	0.822461	0.999999	ns	-0.246782	2.7687	-0.0891326	0.928977	0.999786	ns	0.733606	2.67731	0.274008	0.784078	0.999878	ns	0.47041	2.67356	0.175949	0.860334	0.999647	ns	-0.127047	2.76517	-0.0459453	0.963354	0.996039	ns
2310009B15Rik	635.609	0.121633	0.198519	0.6127	0.540075	0.999953	ns	-0.13946	0.199445	-0.69924	0.484402	0.999965	ns	0.130275	0.198144	0.657476	0.510875	0.999875	ns	0.0560809	0.200203	0.28012	0.779385	0.999999	ns	-0.0372819	0.199417	-0.186954	0.851697	0.999786	ns	0.0431675	0.198453	0.21752	0.827803	0.999878	ns	-0.0273897	0.1981	-0.138262	0.890033	0.999647	ns	-0.0130046	0.199702	-0.0651198	0.948079	0.994361	ns
1700019P21Rik	0	NA	NA	NA	NA	NA	ns	NA	NA	NA	NA	NA	ns	NA	NA	NA	NA	NA	ns	NA	NA	NA	NA	NA	ns	NA	NA	NA	NA	NA	ns	NA	NA	NA	NA	NA	ns	NA	NA	NA	NA	NA	ns	NA	NA	NA	NA	NA	ns
Dennd1b	738.003	0.0411519	0.215399	0.19105	0.848487	0.999953	ns	0.187063	0.21562	0.86756	0.385635	0.999965	ns	0.247864	0.214671	1.15462	0.248246	0.999875	ns	0.0507707	0.217605	0.233316	0.815516	0.999999	ns	-0.532816	0.218011	-2.44399	0.0145258	0.461123	ns	0.0581369	0.214926	0.270497	0.786778	0.999878	ns	-0.095314	0.215142	-0.443029	0.657745	0.999647	ns	-0.164474	0.2179	-0.754812	0.450362	0.86947	ns
4930596I21Rik	2.50062	3.90177	3.63308	1.07395	0.282843	0.999953	ns	-0.467773	3.71182	-0.126023	0.899714	0.999965	ns	0.132575	3.70205	0.0358113	0.971433	0.999875	ns	-1.96902	3.81284	-0.516419	0.605562	0.999999	ns	-2.32743	3.79952	-0.612558	0.540168	0.999786	ns	1.27069	3.66385	0.346818	0.728728	0.999878	ns	0.808825	3.68226	0.219654	0.82614	0.999647	ns	-0.582549	3.76629	-0.154674	0.877078	0.988498	ns
Crb1	0.427254	-1.1751	4.78226	-0.24572	0.805899	0.999953	ns	1.99822	4.71787	0.423543	0.671899	NA	ns	2.60293	4.67767	0.556459	0.577897	NA	ns	-0.354358	4.80073	-0.0738133	0.941159	0.999999	ns	-0.847487	4.80073	-0.176533	0.859875	NA	ns	-1.17116	4.78226	-0.244897	0.806536	0.999878	ns	-1.70073	4.78226	-0.355634	0.722115	NA	ns	-0.72039	4.80073	-0.150058	0.880719	NA	ns
4933436E23Rik	0	NA	NA	NA	NA	NA	ns	NA	NA	NA	NA	NA	ns	NA	NA	NA	NA	NA	ns	NA	NA	NA	NA	NA	ns	NA	NA	NA	NA	NA	ns	NA	NA	NA	NA	NA	ns	NA	NA	NA	NA	NA	ns	NA	NA	NA	NA	NA	ns
Gm34816	0	NA	NA	NA	NA	NA	ns	NA	NA	NA	NA	NA	ns	NA	NA	NA	NA	NA	ns	NA	NA	NA	NA	NA	ns	NA	NA	NA	NA	NA	ns	NA	NA	NA	NA	NA	ns	NA	NA	NA	NA	NA	ns	NA	NA	NA	NA	NA	ns
Zbtb41	489.643	-0.0369514	0.344073	-0.107394	0.914476	0.999953	ns	0.0595165	0.344373	0.172826	0.862789	0.999965	ns	-0.114599	0.343734	-0.333393	0.738837	0.999875	ns	0.0778017	0.34638	0.224614	0.82228	0.999999	ns	-0.21169	0.346126	-0.611598	0.540804	0.999786	ns	-0.181585	0.343845	-0.528102	0.597428	0.999878	ns	0.176974	0.343367	0.515408	0.606268	0.999647	ns	0.225368	0.34592	0.651504	0.514721	0.908703	ns
Aspm	16.5035	-1.931	1.68383	-1.14679	0.25147	0.999953	ns	-0.77589	1.67884	-0.462158	0.643968	0.999965	ns	-0.201782	1.67657	-0.120354	0.904203	0.999875	ns	-1.6928	1.8073	-0.936649	0.348939	0.999999	ns	-2.65227	1.80851	-1.46655	0.142499	0.912385	ns	4.49096	1.57412	2.853	0.00433092	0.299534	ns	4.11704	1.5797	2.60622	0.00915469	0.384082	ns	-1.04957	1.79929	-0.583325	0.559674	0.93311	ns
F13b	0.192521	2.72043	4.69329	0.579644	0.562155	0.999953	ns	-0.421778	4.78446	-0.0881559	0.929753	NA	ns	-0.850028	4.78446	-0.177664	0.858987	NA	ns	-0.137991	4.80116	-0.0287413	0.977071	0.999999	ns	-0.63112	4.80116	-0.131452	0.895418	NA	ns	1.3898	4.75204	0.292464	0.769932	NA	ns	-1.1855	4.78446	-0.247782	0.804303	NA	ns	-0.504023	4.80116	-0.10498	0.916392	NA	ns
Cfhr1	0	NA	NA	NA	NA	NA	ns	NA	NA	NA	NA	NA	ns	NA	NA	NA	NA	NA	ns	NA	NA	NA	NA	NA	ns	NA	NA	NA	NA	NA	ns	NA	NA	NA	NA	NA	ns	NA	NA	NA	NA	NA	ns	NA	NA	NA	NA	NA	ns
Gm4788	0.711658	1.98848	4.69525	0.423509	0.671924	0.999953	ns	1.9023	4.70635	0.404198	0.686067	NA	ns	0.743893	4.72009	0.157601	0.874771	NA	ns	-0.597783	4.80053	-0.124524	0.9009	0.999999	ns	-1.09091	4.80053	-0.227248	0.820231	NA	ns	-1.68768	4.78003	-0.353069	0.724037	0.999878	ns	-2.21725	4.78003	-0.463858	0.64275	NA	ns	1.79854	4.73825	0.379579	0.704258	NA	ns
Cfhr2	0.217173	-0.833917	4.78403	-0.174313	0.86162	0.999953	ns	1.63905	4.73544	0.346125	0.729249	NA	ns	-1.02408	4.78403	-0.214062	0.830499	NA	ns	-0.0211267	4.80248	-0.00439911	0.99649	0.999999	ns	1.10627	4.78116	0.231381	0.817019	NA	ns	-0.82998	4.78403	-0.17349	0.862266	NA	ns	-1.35955	4.78403	-0.284186	0.776268	NA	ns	-0.387159	4.80248	-0.0806163	0.935747	NA	ns
Cfh	2862.44	0.480689	0.300534	1.59945	0.109721	0.999953	ns	-0.291454	0.300843	-0.96879	0.33265	0.999965	ns	-0.811255	0.300829	-2.69673	0.00700244	0.267777	ns	0.236674	0.301817	0.784163	0.432945	0.999999	ns	-0.163743	0.301805	-0.542544	0.587444	0.999786	ns	-0.124625	0.300618	-0.414563	0.678461	0.999878	ns	0.54082	0.30046	1.79998	0.0718646	0.999647	ns	0.0960836	0.301819	0.318349	0.75022	0.988498	ns
Kcnt2	1.96364	0.643589	3.11862	0.20637	0.836502	0.999953	ns	1.33295	3.11506	0.427904	0.668721	0.999965	ns	-0.116628	3.1246	-0.0373256	0.970225	0.999875	ns	-0.853513	3.21954	-0.265104	0.790929	0.999999	ns	-0.0293102	3.19846	-0.00916384	0.992688	0.999786	ns	-1.48284	3.15717	-0.469675	0.638588	0.999878	ns	-0.365423	3.12075	-0.117095	0.906785	0.999647	ns	0.972127	3.19101	0.304646	0.760636	0.988498	ns
4930590L20Rik	0	NA	NA	NA	NA	NA	ns	NA	NA	NA	NA	NA	ns	NA	NA	NA	NA	NA	ns	NA	NA	NA	NA	NA	ns	NA	NA	NA	NA	NA	ns	NA	NA	NA	NA	NA	ns	NA	NA	NA	NA	NA	ns	NA	NA	NA	NA	NA	ns
Cdc73	2373.21	-0.140389	0.232151	-0.604734	0.545356	0.999953	ns	0.0437823	0.232198	0.188556	0.850441	0.999965	ns	0.181222	0.231883	0.781523	0.434495	0.999875	ns	0.355806	0.233065	1.52664	0.126851	0.999999	ns	-0.193866	0.233137	-0.831552	0.405662	0.999786	ns	-0.139912	0.232014	-0.603031	0.546488	0.999878	ns	-0.0592499	0.231974	-0.255416	0.798402	0.999647	ns	0.0119236	0.233207	0.0511288	0.959223	0.996039	ns
B3galt2	30.2325	-1.07324	1.35432	-0.792457	0.428094	0.999953	ns	-0.213637	1.35278	-0.157925	0.874516	0.999965	ns	-0.382964	1.35265	-0.283121	0.777084	0.999875	ns	6.69123	1.29136	5.18154	2.20058e-07	4.03075e-05	ns	-1.24766	1.49607	-0.833963	0.404302	0.999786	ns	-0.859777	1.35429	-0.634853	0.525524	0.999878	ns	-1.19312	1.35295	-0.881867	0.377849	0.999647	ns	-1.0089	1.49468	-0.674995	0.499679	0.901906	ns
Glrx2	1954.36	0.065818	0.129878	0.506767	0.612318	0.999953	ns	-0.0790506	0.130243	-0.606946	0.543887	0.999965	ns	0.00291184	0.129723	0.0224466	0.982092	0.999875	ns	-0.0194862	0.130952	-0.148805	0.881708	0.999999	ns	0.0171727	0.130443	0.131649	0.895262	0.999786	ns	0.0190816	0.129778	0.147032	0.883107	0.999878	ns	-0.0452746	0.129665	-0.349166	0.726965	0.999647	ns	0.0105428	0.130662	0.0806872	0.935691	0.993867	ns
Ro60	2734.58	0.263015	0.132878	1.97938	0.0477736	0.999953	ns	0.107741	0.133192	0.808919	0.418562	0.999965	ns	0.0862208	0.132797	0.649268	0.516165	0.999875	ns	-0.0034381	0.134186	-0.025622	0.979559	0.999999	ns	-0.0308025	0.133824	-0.230171	0.817959	0.999786	ns	-0.341703	0.133088	-2.5675	0.0102436	0.440564	ns	0.016736	0.132847	0.125979	0.899749	0.999647	ns	-0.0818708	0.134182	-0.610146	0.541765	0.924426	ns
Uchl5	1246	0.118115	0.185951	0.635194	0.525302	0.999953	ns	-0.226995	0.186566	-1.2167	0.223717	0.999965	ns	0.0360472	0.185812	0.193999	0.846177	0.999875	ns	-0.0624076	0.187308	-0.333181	0.738997	0.999999	ns	0.140974	0.186584	0.755549	0.44992	0.999786	ns	0.154916	0.185804	0.833758	0.404417	0.999878	ns	-0.0945545	0.185782	-0.508953	0.610785	0.999647	ns	-0.0131218	0.186918	-0.0702005	0.944034	0.994214	ns
Gm29170	84.6059	-0.393094	1.04859	-0.374878	0.707751	0.999953	ns	-1.1304	1.05477	-1.0717	0.283855	0.999965	ns	-1.08903	1.05055	-1.03663	0.299909	0.999875	ns	-1.1358	1.0619	-1.0696	0.2848	0.999999	ns	0.319749	1.05096	0.304244	0.760942	0.999786	ns	0.458604	1.0449	0.438899	0.660735	0.999878	ns	-0.678763	1.04853	-0.647349	0.517406	0.999647	ns	2.70713	1.0473	2.58487	0.00974161	0.210461	ns
Rgs2	2010.78	0.178283	0.25445	0.700659	0.483516	0.999953	ns	0.122092	0.254573	0.479595	0.631515	0.999965	ns	0.182319	0.254361	0.716771	0.473515	0.999875	ns	0.127082	0.255555	0.497279	0.618992	0.999999	ns	-0.348512	0.255541	-1.36382	0.172624	0.940675	ns	-0.15646	0.254537	-0.614686	0.538762	0.999878	ns	-0.126913	0.254405	-0.498863	0.617876	0.999647	ns	0.0983853	0.255423	0.385186	0.700099	0.988498	ns
Rgs13	0	NA	NA	NA	NA	NA	ns	NA	NA	NA	NA	NA	ns	NA	NA	NA	NA	NA	ns	NA	NA	NA	NA	NA	ns	NA	NA	NA	NA	NA	ns	NA	NA	NA	NA	NA	ns	NA	NA	NA	NA	NA	ns	NA	NA	NA	NA	NA	ns
Rgs1	0.0543143	-0.260601	4.78625	-0.0544478	0.956578	0.999953	ns	-0.0225126	4.78625	-0.00470359	0.996247	NA	ns	-0.450762	4.78625	-0.0941784	0.924967	NA	ns	0.227293	4.80278	0.0473254	0.962254	0.999999	ns	1.70273	4.77572	0.356539	0.721437	NA	ns	-0.256664	4.78625	-0.0536253	0.957234	NA	ns	-0.786236	4.78625	-0.16427	0.869519	NA	ns	-0.138739	4.80278	-0.0288872	0.976955	NA	ns
Rgs21	0	NA	NA	NA	NA	NA	ns	NA	NA	NA	NA	NA	ns	NA	NA	NA	NA	NA	ns	NA	NA	NA	NA	NA	ns	NA	NA	NA	NA	NA	ns	NA	NA	NA	NA	NA	ns	NA	NA	NA	NA	NA	ns	NA	NA	NA	NA	NA	ns
Rgs18	18.906	0.789238	1.42604	0.553448	0.579957	0.999953	ns	1.06031	1.42605	0.743528	0.457162	0.999965	ns	0.820449	1.4237	0.57628	0.564426	0.999875	ns	-2.68107	1.56381	-1.71444	0.0864475	0.999999	ns	2.0166	1.42879	1.4114	0.158126	0.930037	ns	-0.950265	1.44415	-0.658009	0.510532	0.999878	ns	2.16468	1.41784	1.52675	0.126824	0.999647	ns	-2.17388	1.51861	-1.43149	0.152289	0.612753	ns
Gm29514	0	NA	NA	NA	NA	NA	ns	NA	NA	NA	NA	NA	ns	NA	NA	NA	NA	NA	ns	NA	NA	NA	NA	NA	ns	NA	NA	NA	NA	NA	ns	NA	NA	NA	NA	NA	ns	NA	NA	NA	NA	NA	ns	NA	NA	NA	NA	NA	ns
Brinp3	0.405019	1.70743	4.72226	0.36157	0.717673	0.999953	ns	2.68761	4.69263	0.572731	0.566827	NA	ns	-1.31272	4.78246	-0.274486	0.783711	NA	ns	-0.291815	4.80125	-0.060779	0.951535	0.999999	ns	-0.784944	4.80125	-0.163487	0.870135	NA	ns	-1.11862	4.78246	-0.2339	0.815062	0.999878	ns	-1.64819	4.78246	-0.344633	0.730371	NA	ns	-0.657847	4.80125	-0.137016	0.891018	NA	ns
A230059L01Rik	125.128	0.273885	0.766753	0.357201	0.720941	0.999953	ns	-0.301932	0.769041	-0.392608	0.694609	0.999965	ns	0.0127076	0.76687	0.0165708	0.986779	0.999875	ns	-0.24437	0.771823	-0.316613	0.751537	0.999999	ns	0.781501	0.767961	1.01763	0.308853	0.999786	ns	-1.59957	0.774448	-2.06543	0.0388821	0.667943	ns	0.318238	0.7657	0.415618	0.67769	0.999647	ns	0.666136	0.768283	0.867045	0.385917	0.828344	ns
Gm15584	0.103853	-0.373707	4.78532	-0.0780944	0.937753	0.999953	ns	-0.135618	4.78532	-0.0283405	0.977391	NA	ns	-0.563867	4.78532	-0.117833	0.9062	NA	ns	0.152998	4.80215	0.0318602	0.974583	0.999999	ns	-0.340131	4.80215	-0.070829	0.943534	NA	ns	-0.36977	4.78532	-0.0772717	0.938407	NA	ns	-0.899342	4.78532	-0.187938	0.850926	NA	ns	2.61824	4.72965	0.55358	0.579866	NA	ns
Gm29515	0	NA	NA	NA	NA	NA	ns	NA	NA	NA	NA	NA	ns	NA	NA	NA	NA	NA	ns	NA	NA	NA	NA	NA	ns	NA	NA	NA	NA	NA	ns	NA	NA	NA	NA	NA	ns	NA	NA	NA	NA	NA	ns	NA	NA	NA	NA	NA	ns
Gm29020	0	NA	NA	NA	NA	NA	ns	NA	NA	NA	NA	NA	ns	NA	NA	NA	NA	NA	ns	NA	NA	NA	NA	NA	ns	NA	NA	NA	NA	NA	ns	NA	NA	NA	NA	NA	ns	NA	NA	NA	NA	NA	ns	NA	NA	NA	NA	NA	ns
Gm29398	0	NA	NA	NA	NA	NA	ns	NA	NA	NA	NA	NA	ns	NA	NA	NA	NA	NA	ns	NA	NA	NA	NA	NA	ns	NA	NA	NA	NA	NA	ns	NA	NA	NA	NA	NA	ns	NA	NA	NA	NA	NA	ns	NA	NA	NA	NA	NA	ns
Pla2g4a	1448.83	0.247677	0.176841	1.40056	0.161346	0.999953	ns	-0.266461	0.177668	-1.49977	0.133675	0.999965	ns	-1.28736	0.178386	-7.21674	5.32486e-13	4.01361e-10	Down	0.0699635	0.178357	0.392266	0.694861	0.999999	ns	0.0860586	0.177854	0.483872	0.628477	0.999786	ns	0.387433	0.176549	2.19448	0.0282011	0.598917	ns	0.410834	0.176486	2.32785	0.01992	0.589695	ns	0.0871207	0.178169	0.488978	0.624858	0.962071	ns
Ptgs2os	27.9866	2.06827	1.42008	1.45645	0.145268	0.999953	ns	0.668105	1.42798	0.467869	0.639878	0.999965	ns	-4.12103	1.55877	-2.64377	0.00819882	0.296873	ns	-0.657369	1.45711	-0.451146	0.651884	0.999999	ns	1.2777	1.43233	0.892042	0.37237	0.999786	ns	1.20071	1.42191	0.844433	0.398427	0.999878	ns	1.89875	1.41975	1.33739	0.181096	0.999647	ns	-0.972803	1.4616	-0.665573	0.505684	0.904092	ns
Ptgs2	495.558	0.216556	0.643515	0.336521	0.736478	0.999953	ns	-1.16452	0.645935	-1.80284	0.0714126	0.999965	ns	-0.678038	0.644106	-1.05268	0.292487	0.999875	ns	0.0231348	0.646764	0.0357701	0.971466	0.999999	ns	0.669135	0.645733	1.03624	0.30009	0.999786	ns	-0.0717857	0.643494	-0.111556	0.911175	0.999878	ns	1.50581	0.642663	2.34307	0.0191256	0.575477	ns	-0.510416	0.647477	-0.788316	0.430512	0.857263	ns
Ptgs2os2	0	NA	NA	NA	NA	NA	ns	NA	NA	NA	NA	NA	ns	NA	NA	NA	NA	NA	ns	NA	NA	NA	NA	NA	ns	NA	NA	NA	NA	NA	ns	NA	NA	NA	NA	NA	ns	NA	NA	NA	NA	NA	ns	NA	NA	NA	NA	NA	ns
Pdc	0.850062	-1.66228	4.78082	-0.347698	0.728067	0.999953	ns	-1.42419	4.78082	-0.297897	0.765782	0.999965	ns	-1.85244	4.78082	-0.387474	0.698406	NA	ns	-0.546071	4.80024	-0.113759	0.909429	0.999999	ns	-1.0392	4.80024	-0.216489	0.828606	NA	ns	0.189724	4.7436	0.0399957	0.968097	0.999878	ns	3.14854	4.66164	0.675414	0.499413	0.999647	ns	1.16019	4.75623	0.24393	0.807285	NA	ns
2310030A07Rik	0	NA	NA	NA	NA	NA	ns	NA	NA	NA	NA	NA	ns	NA	NA	NA	NA	NA	ns	NA	NA	NA	NA	NA	ns	NA	NA	NA	NA	NA	ns	NA	NA	NA	NA	NA	ns	NA	NA	NA	NA	NA	ns	NA	NA	NA	NA	NA	ns
Odr4	1992.7	0.126615	0.174955	0.723703	0.469248	0.999953	ns	0.0212715	0.175222	0.121398	0.903376	0.999965	ns	-0.0012293	0.174855	-0.00703042	0.994391	0.999875	ns	-0.072202	0.176256	-0.409643	0.682068	0.999999	ns	-0.192315	0.175971	-1.09288	0.274449	0.992118	ns	0.0324285	0.174856	0.185458	0.85287	0.999878	ns	0.182299	0.174735	1.04329	0.296813	0.999647	ns	-0.0301444	0.176089	-0.171188	0.864076	0.988498	ns
Tpr	8291.5	0.112782	0.134731	0.837089	0.402542	0.999953	ns	0.168946	0.134778	1.25351	0.21002	0.999965	ns	0.0423313	0.134688	0.314292	0.753299	0.999875	ns	-0.158712	0.135444	-1.17179	0.24128	0.999999	ns	-0.0628468	0.135293	-0.464522	0.642274	0.999786	ns	-0.231835	0.134748	-1.72051	0.0853401	0.841359	ns	0.0505605	0.134682	0.375407	0.707358	0.999647	ns	0.178123	0.135311	1.3164	0.188039	0.656487	ns
Prg4	5.33447	4.17393	2.03509	2.05098	0.0402691	0.999953	ns	-0.500411	2.12787	-0.23517	0.814077	0.999965	ns	-0.147314	2.12428	-0.0693477	0.944713	0.999875	ns	-0.556046	2.23508	-0.248782	0.80353	0.999999	ns	-0.144677	2.22818	-0.0649308	0.948229	0.999786	ns	-0.626763	2.12935	-0.294345	0.768495	0.999878	ns	-0.88981	2.12483	-0.418768	0.675386	0.999647	ns	-0.659753	2.2285	-0.296053	0.76719	0.988498	ns
Hmcn1	13552	-0.0951899	0.227735	-0.417985	0.675958	0.999953	ns	0.124371	0.227737	0.546115	0.584987	0.999965	ns	0.456579	0.227686	2.0053	0.044931	0.660885	ns	-0.0382519	0.228555	-0.167364	0.867084	0.999999	ns	0.0786512	0.228507	0.344196	0.730699	0.999786	ns	-0.570163	0.227761	-2.50334	0.0123028	0.463947	ns	0.179886	0.227693	0.790039	0.429505	0.999647	ns	0.197945	0.228515	0.866222	0.386368	0.828508	ns
[truncated: 31,083 more rows]
[truncated: 6 more columns]

## Sheet: (B) Arterial ECs
		Cerebellum						Cortex						Hippocampus						Hypothalamus						Medulla/Pons						Midbrain						Spinal Cord						Striatum
[truncated: 32,287 more rows]
[truncated: 6 more columns]

[truncated: 5 more sheets: (C) Venous ECs, (D) GSEA Hallmarks, (E) GSEA KEGG Pathways, (F) DEG Summary, (G) Pseudobulk Counts (Capillar]
