# Supplementary material for: Regional heterogeneity of the blood-brain barrier
Source: Nat Commun. 2025 Aug 8;16:7332. doi: 10.1038/s41467-025-61841-8 (PMC12334574; doi:10.1038/s41467-025-61841-8)
Supplement: Supplementary file 5 — Supplementary Data 3 [file 41467_2025_61841_MOESM5_ESM.xlsx]

## Sheet: (A) Cb
Genes enriched in cerebellum compared to:
cerebellum	cortex	hippocampus	hypothalamus	medulla/pons	midbrain	spinal cord	striatum	thalamus
	Ifi203	Pla2g4a	Ifi203	Ifi203	Ifi203	Slc16a1	Crispld1	Ifi203
	Ptn	Ifi203	Clec1a	Prnp	Slc16a1	Auts2	Dusp2	Casp6
	Ccnd1	Edn3	Cpe	Slc16a1	Cpe		Fdps	Rnf181
	Sparc	Aurkaip1	Gsta4	Cpe	Stra6		Pomp	Ccnd1
	Cenpx	Ptn	Hist1h2bc	Mad2l1bp			Ptn	Gsta4
	Emp2	Ccnd1	Hist1h1c				Mrpl53	Sparc
		Gas6	Retreg1				Gas6	Trappc1
		Tsnax					Rapgef5	Ramp2
		Gsta4					Mad2l1bp	Retreg1
		Pomc

## Sheet: (B) Cx
Genes enriched in cortex compared to:
cerebellum	cortex	hippocampus	hypothalamus	medulla/pons	midbrain	spinal cord	striatum	thalamus
		Pla2g4a	Clec1a	Prnp	Prnp	Slc16a1	Crispld1	Casp6
				Slc16a1	Slc16a1	Fnbp1l	Arfgap1	Ppm1h
				Sparcl1	Lrp8	Lrp8
				Rnase4	Synm	Auts2
					Ptprb	Glcci1
					Ppm1h	Cdkn1b
					Foxq1	Synm
						Arl4a
						Foxq1
						Ifnar1
						Cdkn1a

## Sheet: (C) Hi
Genes enriched in hippocampus compared to:
cerebellum	cortex	hippocampus	hypothalamus	medulla/pons	midbrain	spinal cord	striatum	thalamus
Skil			Slc16a1	Fn1	Fn1	Bok	Skil	Skil
Cttnbp2nl			Cdkn2b	Bok	Bok	Proser2	Cdkn2b	Slc16a1
Abca1			Lrp8	Prnp	Usp6nl	Ldlrad3	Lrp8	Casp6
Cdkn2b			Clec1a	Skil	Notch1	Prnp	Rwdd4a	Cdkn2b
Lrp8			Ptprr	Slc16a1	Prrc2b	Phc3	Ets1	Lrp8
Fosl2			Nid1	Abca1	Prnp	Skil	Gm9917	Kmt5a
Apold1			Ctla2a	Cdkn2b	Skil	Spry1	Ppm1h	Ets1
Synm				Lrp8	Etv3	Slc16a1	Ctla2a	Ptprr
Igf1r				Megf6	Pip5k1a	Cttnbp2nl		Ppm1h
Plat				Sparcl1	Slc16a1	Fnbp1l		Wipi1
Gse1				Bhlhe40	Cttnbp2nl	Lef1		Foxq1
Ets1				Synm	S1pr1	Abca1		Ctla2a
Pcnx				Igf1r	Adgrl2	Cdkn2b		Dach1
Foxq1				Picalm	Ube2j1	Pde4b		AU021092
Ctla2a				Plat	Pakap.1	Lrp8
Mast4				Ets1	Cdkn2b	Megf6
Tnfrsf10b				Slc16a9	Lrp8	Fosl2
AU021092				Csrp2	Macf1	Auts2
Tbx1				Ptprr	Plekhg5	Slc7a1
Ppard				Ppm1h	Megf6	Glcci1
Sf1				Foxq1	Kdr	Cdkn1b
				Ctla2a	Aff1	Apold1
				Rnase4	Atxn2	Synm
				Tuba1c	Ncor2	Igf1r
				AU021092	Auts2	Plat
				Tfrc	Fry	Cbfa2t3
					Glcci1	Ets1
					Rassf8	Tmcc3
					Gm12758	Ptprr
					4931406P16Rik	Dtx3
					Tjp1	Arl4a
					Synm	Foxq1
					Igf1r	Ctla2b
					Col4a1	Ctla2a
					Plat	Fam118a
					Gse1	AU021092
					Ets1	Ifnar1
					Cbl	Cdkn1a
					Stra6	Tsc22d3
					Slc16a9
					Pofut2
					Ptprr
					Ptprb
					Ppm1h
					Flt4
					Rai1
					Tom1l2
					Pcnx
					Kif26a
					Nid1
					Foxq1
					Foxc1
					Gfod1
					Ctla2a
					Ptprg
					Mycbp2
					Dock9
					Myo10
					Peg13
					AU021092
					Tbx1
					Tfrc
					Arid1b
					Ppard
					Nrep
					Prrc1
					Tcf4
					Nhsl2

## Sheet: (D) Hy
Genes enriched in hypothalamus compared to:
cerebellum	cortex	hippocampus	hypothalamus	medulla/pons	midbrain	spinal cord	striatum	thalamus
Cacna1a	Ccnd2	Pla2g4a		Tmem131	Synm	Proser2	Crispld1	Pde6d
Dleu2	Tmem160	Tmem160		Ehmt1	Cbl	Vstm2b	Kdsr	Mrps14
Tbx1	Vstm2b	Tsnax		Prnp	Stra6	Aspscr1	Scand1	Zfp358
	Rbp1	Rbp1		Fryl	Foxc1		Dcun1d1	Cox14
	Tbx1	Slc38a5			Tbx1		Mrpl53	Rgmb
	Rps18						Tex261
							Clcn4
							Zkscan3
							Cpne8

## Sheet: (E) MP
Genes enriched in medulla compared to:
cerebellum	cortex	hippocampus	hypothalamus	medulla/pons	midbrain	spinal cord	striatum	thalamus
S100a1	1110008P14Rik	Crispld1	Mall		Stra6	Cdkn1c	Crispld1	Crispld1
Ecm1	S100a1	Pla2g4a	Ecm1		Tbx1		St8sia6	Pde6d
Ifitm3	Hrct1	Tgfb2	Hrct1				Ssna1	Dbi
Eps8l2	Ccnd2	Itih5	Slc5a6				Swi5	Tfpi
Ramp3	Tmem160	1110008P14Rik	Igfbp7				Stmn2	Ciao1
Adcy4	Ifitm3	Tfpi	Mgll				Fdps	S100a1
Dleu2	Ccnd1	Mal	Ifitm3				S100a1	Hrct1
Tbx1	Ramp3	Glmp	Ccnd1				Mrps17	Igfbp7
	Rnf130	S100a1	Ramp3				Mrpl53	Krcc1
	Sparc	Gstm1	Sptlc2				Eps8	Rnf181
		Hrct1	Cebpd				Ifitm3	Rpn1
		Igfbp7	Lims2				Ccnd1	Ccnd1
		Mgll	Efemp2				Atp6v0d1	Rab5b
		Ccnd2					Fuca2	Mat2b
		Tmem160					Gipc3	Sparc
		Ifitm3					Ramp3	Drg2
		Ccnd1					Cyb561	Cab39l
		Ramp3					Slc9a3r2
		Rnf130					Efemp2
		Rnasek
		Pomc
		Sptlc2
		Adcy4
		Ly6c1
		Cebpd
		Slc9a3r2
		Lims2
		Slc38a5

## Sheet: (F) Mb
Genes enriched in midbrain compared to:
cerebellum	cortex	hippocampus	hypothalamus	medulla/pons	midbrain	spinal cord	striatum	thalamus
Ifitm3	Rgs16	Pla2g4a	Gbp3	Bst2		Cdkn1c	Crispld1	Pde6d
Bst2	Hrct1	Rgs16	Ifitm3				Ilkap	Dpm2
	Selenow	Dpm2	Bst2				Swi5	Ciao1
	Tmem160	Fdps	Efemp2				Arpc5l	Cept1
	Vstm2b	S100a1					Emc4	Sec13
	Ifitm2	Hrct1					Dusp2	Ifi47
	Ifitm3	Aurkaip1					Fdps	Trappc1
	Bst2	Mdh2					Rap1a	Psme2
	Myl6	Pop7					Urod	Rtp4
	Ramp3	Tnfrsf1a					Srarp	Fam162a
	Nme2	Selenow					Iscu
	Atp5h	Tmem160					Pop5
	Cenpx	Apoe					Erp29
	Plaat3	Psenen					Mrps17
		Ifitm2					Pomp
		Ifitm3					Atp6v1f
		Ctsd					Mrpl53
		Bst2					Eps8
		Tsnax					Selenow
		Plscr2					Tmem126a
		Tpd52l1					Lamtor1
		Ddt					Ifitm3
		Tcn2					Hyal2
		Ramp3					Fuca2
		Rnasek					Myl6
		Coa3					Ppia
		Icam2					Ramp3
		Pomc					Med9
		Sptlc2					Coa3
		Psme2					Ifi35
		Ly6a					Rdm1
		Smagp					Psmb5
		Cebpd					Psme2
		Rtp4					Ube2v2
		Mrpl18					Yipf3
		Lims2					Efemp2
		Efemp2					Prdx5
		Plaat3					Fkbp2
		Ifit3
		Taz
		Tceal8

## Sheet: (G) SC
Genes enriched in spinal cord compared to:
cerebellum	cortex	hippocampus	hypothalamus	medulla/pons	midbrain	spinal cord	striatum	thalamus
Itih5	Ivns1abp	Crispld1	Ivns1abp	Ifi203	Ivns1abp		Crispld1	Crispld1
Ifitm3	Rgs16	Pla2g4a	Ifi203		Ifi203		Serpine2	Ivns1abp
Cacna1a	Ifi203	Ivns1abp	Mall		Itih5		Ivns1abp	Pbx1
Ramp3	Itih5	Rgs16	Ybx1		Ccnd1		Ifi203	Ifi203
Tbx1	1110008P14Rik	Ifi203	Igfbp7		Sparc		Itih5	Itih5
Slc38a5	Mal	Tgfb2	Clec1a		Tbx1		Dusp2	Plekha3
	Mall	Itih5	Ccnd1				Mal	Tfpi
	S100a10	Tfpi	Arhgap10				Fdps	Mall
	Hrct1	Mal	Ramp3				Ybx1	Hrct1
	Ybx1	Hrct1	Sparc				Igfbp7	Igfbp7
	Igfbp7	Ybx1					Ptn	Ptn
	Cav1	Igfbp7					Ccnd2	Krcc1
	Ptn	Cav1					Eps8	Mgst1
	Ccnd2	Ptn					Mgst1	Ccnd1
	Mgst1	Mgll					Aamdc	Arhgap10
	Ifitm3	Tnfrsf1a					Ifitm3	Gsta4
	Ccnd1	Ccnd2					Ccnd1	Sparc
	Arhgap10	Mgst1					Gas6	Plpp1
	Rbp1	Tmem160					Arhgap10	Tm9sf1
	Tpd52l1	Ifitm3					Commd4	Cab39l
	Ramp3	Ccnd1					Gm9917	Enpp2
	Rnf130	Gas6					Ramp3	Tbx1
	Sparc	Arhgap10					Sparc	Slc38a5
	Enpp2	Icam1					Plpp1
	Emp2	Oaz2					Rasgrp3
	Tbx1	Plscr2
	Slc38a5	Rbp1
		Tpd52l1
		Tcn2
		Ramp3
		Rnf130
		Sparc
		Unc45b
		Sptlc2
		Enpp2
		Emp2
		Tbx1
		Spry4
		Slc38a5

## Sheet: (H) St
Genes enriched in striatum compared to:
cerebellum	cortex	hippocampus	hypothalamus	medulla/pons	midbrain	spinal cord	striatum	thalamus
Spry1	Stra6	Pla2g4a	Hlx	Agfg1	Sft2d2	Prnp		Nrp2
Abca1	Rbp1	Tgfb2	Ism1	Suco	Parp1	Spry1		Sft2d2
Apold1	Camk2g	Rbp1	Gbp3	Prnp	Usp6nl	Tmem64		Pbx1
Tbx1	Pgm5	Cebpd	Abca1	Tmem64	Prnp	Abca1		Ifi203
Tjp2			Prom1	Abca1	Ism1	Pde4b		Hlx
			Brap	Pde4b	Mbnl1	Auts2		Cat
			Kmt5a	Fryl	Ttll7	Glcci1		Exosc9
			Rnf216	Sparcl1	Tmem64	Cdkn1b		Synpo2
			Clec1a	Kbtbd2	Abca1	Apold1		Casp6
			Med25	Dusp11	Kdm4c	Synm		Slc44a1
			Robo4	Eed	Nfib	Zfp869		Oasl2
			Ccn2	Stra6	Pde4b	Stra6		Brap
			Cand1	Aff4	Sema3c	Tmcc3		Kmt5a
			Rab5b	Prkch	Aff1	Ptprr		Krcc1
			Fbxw11	Sh3bp5	Brap	Cand1		Med25
			Ormdl3	Apod	Auts2	Dtx3		Emc8
			Ccnk		Rnf216	Tmx1		Ptprr
			Usp54		Glcci1	Ifr1		Rab5b
			Galnt1		Kbtbd2	Cdkn1a		Map2k4
			Ifit2		Foxj2			Mmd
					Apold1			Zfp652
					Wbp11			Wipi1
					Gm12758			Ndufaf2
					Synm			Sh3bp5
					Fzd4			Tm9sf1
					Robo4			Cab39l
					Cbl			Dach1
					Stra6			Fundc1
					Ccn2
					Ptprr
					Ptprb
					Cand1
					Fbxw11
					Aff4
					Myo18a
					Med13
					Msi2
					Mcur1
					Itga1
					Nisch
					Myo10
					Dip2b
					Nr4a1
					Tbx1
					Adamts1
					Zfp52
					Sos1
					Galnt1
					Nrep
					Tcf4
					Tjp2
					Pdcd4
					Otud5

## Sheet: (I) Th
Genes enriched in thalamus compared to:
cerebellum	cortex	hippocampus	hypothalamus	medulla/pons	midbrain	spinal cord	striatum	thalamus
Arid5a	Gas5	Pla2g4a	Slc35f5	Kansl1l	Kansl1l	Arid5a	Ilkap
Sh3bp4	Ccnd2	Rgs16	Osbpl2	Prnp	Elf2	Fam71a	Hdlbp
Cnn3	Vstm2b	Pop7	Faf1	Elf2	Spen	Fnbp1l	Uap1
Map3k6	Rbp1	Nkd1	Exosc10	Rsbn1	Ncor2	St6galnac3	Schip1
Cacna1a	Phf23	Aplp2	Fip1l1	Spen	Myadm	Megf6	Shb
Piezo1	Syvn1	Rbp1	Pias4	Phf13	Synm	Auts2	Phf13
Hivep2		Cited2	Vps41	Megf6	Ctr9	Glcci1	Ppm1g
Rhbdf1		Tcn2	Mad2l1bp	A630072M18Rik	Piezo1	Mxd1	5430416N02Rik
Kansl1		Phf23	Zfand5	Fryl	Stra6	Gramd1a	Ywhag
Cdc42ep4		Pomc		Ints13	Aff4	Cdkn1c	Mrpl53
Dleu2		Carhsp1		Eed	Tbx1	Mon2	Eps8
Tbx1				Ctr9	Epc1	Dtx3	Ints13
Epc1				Srcap	Rock1	Hbp1	Tmem126a
Tjp2				Cnot7	Pmaip1	Rcan1	Psme4
				Piezo1	Tjp2	Cdkn1a	Mbtd1
				Zbtb2	Smarca2	Akap8	Rdm1
				Sirt1	Chm		Med10
				Mdm2			Mettl6
				Mon2			Rnf19a
				Aff4			Prkag1
				Hbp1			Mapk1
				Wdr37			Rcan1
				Rnase4			Phf10
				Rnf19a			Akap8
				Trib1			Mad2l1bp
				Gbe1			Prdx5
				Rcan1			Mrpl43
				Akap8			Mcts1
				Ppp1r10
				Mad2l1bp
				Hnrnpll
				Epc1
				Pmaip1
				Zfand5

## Sheet: (J) number
		… compared to:
		Cb	Cx	Hi	Hy	MP	Mb	SC	St	Th
Number of genes enriched in:	Cb	0	6	10	7	5	4	2	9	9
	Cx	0	0	1	1	4	7	11	2	2
	Hi	21	0	0	7	26	68	39	8	14
	Hy	3	6	5	0	4	5	3	9	5
	MP	8	10	28	13	0	2	1	19	17
	Mb	2	14	41	4	1	0	1	38	10
	SC	6	27	39	10	1	6	0	25	23
	St	5	4	4	20	16	53	19	0	28
	Th	14	6	11	9	34	17	16	28	0

[truncated: 2 more sheets: (K) genes, (L) comparison]
