# Supplementary material for: Regional heterogeneity of the blood-brain barrier
Source: Nat Commun. 2025 Aug 8;16:7332. doi: 10.1038/s41467-025-61841-8 (PMC12334574; doi:10.1038/s41467-025-61841-8)
Supplement: Supplementary file 8 — Source Data [file 41467_2025_61841_MOESM8_ESM.xlsx]

## Sheet: Fig. 1D
	Fraction of cells
	Arterial			Capillary			Venous			Tip-like
Cb	0.058	0.0683	0.07413	0.83349	0.85454	0.84629	0.08513	0.06882	0.07171	0.02339	0.00834	0.00787
Cx	0.0647	0.08206	0.07113	0.89094	0.84952	0.8511	0.03882	0.06388	0.06629	0.00555	0.00455	0.01148
Hi	0.06806	0.09609	0.12689	0.86649	0.82668	0.8006	0.06021	0.06406	0.06042	0.00524	0.01316	0.01208
Hy	0.1519	0.08473	0.10758	0.81013	0.8335	0.81664	0.03165	0.06798	0.06766	0.00633	0.01379	0.00812
MP	0.10714	0.06295	0.06633	0.82143	0.84746	0.84328	0.06548	0.08111	0.08352	0.00595	0.00847	0.00688
Mb	0.09877	0.06984	0.08717	0.81834	0.85556	0.81933	0.07231	0.07302	0.08658	0.01058	0.00159	0.00692
SC	0.0783	0.1105	0.11132	0.82327	0.80387	0.78483	0.09172	0.08011	0.09017	0.00671	0.00552	0.01368
St	0.03846	0.08271	0.10809	0.92308	0.81203	0.78669	0.02564	0.07895	0.09556	0.01282	0.02632	0.00966
Th	0.08	0.05288	0.08018	0.82667	0.88462	0.84505	0.08667	0.05769	0.07054	0.00667	0.00481	0.00423

## Sheet: Fig. 3C
	% of Stra6 positive blood vessels
	Deficient:Total			Deficient:High signal			Sufficient: Total			Sufficient: High signal			Excess: Total			Excess: High signal			Deficient transfered to Excess: Total			Deficient transfered to Excess: High signal
rmShNAc	20.89	27.63	9.26	4.08	4.03	2.52	87.18	94.91	78.94	65.26	85.14	63.18	83.64	94.66	96.98	60.28	90.79	89.91	85.16	80.08	82.88	80.15	75.56	75.61
PVCN	27.42	10.14	18.14	3.04	1.26	3.64	92.5	84.12	88.6	80.79	67.35	83.62	89.97	82.6	90.42	62.41	65.72	81.41	82.76	83.26	83.45	66.69	72.18	69.32
Cerebellum	0.85	1.57	0	0	0	0	1.37	0	0	0	0	0	1.3	2.71	0.68	0	0	0	0	0	0	0	0	0
Hypothalamus	0	0.95	0	0	0	0	0	0.97	0	0	0	0	0	2.2	0.92	0	0	0	1.9	0	0	0	0	0
Dorsal Striatum	0	1.17	0	0	0	0	4.18	0	0	0	0	0	1.76	2.54	0	0	0	0	1.14	0	0	0	0	0
Hippocampus	0	0	0	0	0	0	0	0	0	0	0	0	0	2.75	0	0	0	0	0	0	0	0	0	0
Motor Cortex	0	0	0	0	0	0	0	0	0	0	0	0	0	4.47	2.21	0	0	0	0	0.87	1.06	0	0	0
Frontal Cortex	0.71	0	0	0	0	0	1.03	0	0	0	0	0	0	0	0.78	0	0	0	0	0	0	0	0	0
Visual Cortex	0	1.51	0	0	0	0	3.19	0	0	0	0	0	0	4.07	0	0	0	0	0	0	0	0	0	0

## Sheet: Fig. 3E
	% of Stra6 positive blood vessels
	RARg fl/fl - High signal				RARg fl/fl - Total				RARg fl/fl; Cdh5(PAC)-CreERT2 - High signal				RARg fl/fl; Cdh5(PAC)-CreERT2 - Total
rmShNAc	72.29	68.14	63.22	69.12	84.82	89.75	77.19	87.62	0	4.12	0	0	0	14.15	0	0
PVCN	55.96	84.09	74.2	74.22	87.03	87.35	79.24	89.24	0	2.1	0	0	0	4.42	0	0

## Sheet: Fig. 4A-L
Fig. 4A: Sufficient vit A diet, DS	Retinol concentration (pmol/g)			Fig. 4G: Excess vit A diet, DS	Retinol concentration (pmol/g)
	Stra6 flox/flox	Stra6 flox/flox; Cdh5-Cre/ERT2			Stra6 flox/flox	Stra6 flox/flox; Cdh5-Cre/ERT2
	45.7	41.4			98.53	114.66
	42.5	33.3			103.38	116.04
	41.4	38.1			103.01	116.99
	39.1	41.2			115.12	123.33
Fig. 4B: Sufficient vit A diet, rmShNAc	Retinol concentration (pmol/g)			Fig. 4H: Excess vit A diet, rmShNAc	Retinol concentration (pmol/g)
	Stra6 flox/flox	Stra6 flox/flox; Cdh5-Cre/ERT2			Stra6 flox/flox	Stra6 flox/flox; Cdh5-Cre/ERT2
	46.1	26.9			67.69	48.6
	36.8	17			71.55	126.84
	41.1	18.7			59.74	122.79
	42.6	26.6			132.77	56.26
Fig. 4C: Sufficient vit A diet, CN	Retinol concentration (pmol/g)			Fig. 4I: Excess vit A diet, CN	Retinol concentration (pmol/g)
	Stra6 flox/flox	Stra6 flox/flox; Cdh5-Cre/ERT2			Stra6 flox/flox	Stra6 flox/flox; Cdh5-Cre/ERT2
	45.3	25			105.76	104.47
	42.7	26			58.14	122.25
	39.8	29.3			71.87	112.16
	39	38.5			197.2
Fig. 4D: Sufficient vit A diet, Hippo	Retinol concentration (pmol/g)			Fig. 4J: Excess vit A diet, Hippo	Retinol concentration (pmol/g)
	Stra6 flox/flox	Stra6 flox/flox; Cdh5-Cre/ERT2			Stra6 flox/flox	Stra6 flox/flox; Cdh5-Cre/ERT2
	41.6	48.3			50.22	130.23
	41.7	36.9			112.34	168.64
	36	19.5			91.65	115.44
	38.8	15.4			151.44	152.27
	66.31	67.07
	42.99	62.79
	65.56
Fig. 4E: Sufficient vit A diet, Serum	Retinol concentration (pmol/g)			Fig. 4K: Excess vit A diet, Serum	Retinol concentration (pmol/g)
	Stra6 flox/flox	Stra6 flox/flox; Cdh5-Cre/ERT2			Stra6 flox/flox	Stra6 flox/flox; Cdh5-Cre/ERT2
	0.65	0.63			0.99	0.66
	0.48	0.77			0.75	1.11
	0.6	0.49			0.72	1.19
	0.73	0.74			0.98	1.27
	0.55				0.62	0.52
	0.56				0.72	0.86
					1.54	1.26
					1.13	1.19
Fig. 4F: Sufficient vit A diet, Serum	RBP4 (ng/mL)			Fig. 4L: Excess vit A diet, Serum	RBP4 (ng/mL)
	Stra6 flox/flox	Stra6 flox/flox; Cdh5-Cre/ERT2			Stra6 flox/flox	Stra6 flox/flox; Cdh5-Cre/ERT2
	119883	80575.8			111176	56149.8
	88845.1	79062.2			25206.4	25102.8
	79543.8	54886.6			69004.8	81757.8
	81113.4	77456.2			70099.6	39962.6
	114269	155884			51171.5

## Sheet: Fig. 4M,O,P
Fig. 4M: Sufficient vit A diet, novel location recognition task			Fig. 4O: Sufficient vit A diet, novel object recognition task			Fig. 4P: Excess vit A diet, novel location recognition task
Discrimination index			Discrimination index			Discrimination index
Stra6 flox/flox	Stra6 flox/flox; Cdh5-Cre/ERT2		Stra6 flox/flox	Stra6 flox/flox; Cdh5-Cre/ERT2		Stra6 flox/flox	Stra6 flox/flox; Cdh5-Cre/ERT2
46.7	-21.59		11.09	16.97		45.22	8.7
68.01	-5.07		36.51	33.33		36.52	30.87
8.52	-5.11		6.84	58.31		27.5	31.33
47.04	-19.12		10.82	-45.2		32.95	58.85
39.98	1.62		26.98	-1.72		35.59	5.43
40.81	67.8		22.01	34.74		45.47	-18.43
-22.34	-5.47		25.34	33.73		9.3	-3.76
45.37	39.62		29.34	56.45		-12.58	67.46
30.02	-2.71		41.51	28.45		46.28	10.77
65.09	23.42					20	32.69
13.58	29.3					25.53	31.04
-0.25	21.79					42	23.4
39.16	-29.43					34.82	25.64
67.5	10.22					17.84	34.31
39.53	13.79					18.48	15.36
-1.65	5.68					38.24	24.52
32.57	11.13					12.86	15.1
31.13	-3.86					46.06	45.01
56.82	45.64					60.18	33.66
28.42	0.01					70.28	31.56
	-13.56					31.69	15.11
	-8.95					30.64
	20.69					61.22
						15.02

## Sheet: Fig. 4N,Q
Fig. 4N: Sufficient vit A diet	Latency to fall (sec)
		Stra6 flox/flox										Stra6 flox/flox; Cdh5-Cre/ERT2
Day (3 trials/day)	1	69	100	89	17	47	65	71	25	82	23	80	129	32	62	71	25	118	70	63	142	96	34	70	62	36	86
	2	118	212	81	70	71	57	79	41	68	61	104	167	87	107	98	94	91	141	153	81	40	46	148	145	82	90
	3	128	209	105	110	109	81	118	88	162	94	117	126	110	131	157	122	143	121	114	115	112	75	172	149	134	147
	4	128	289	163	197	94	82	103	86	146	40	140	174	115	151	200	121	112	246	200	152	114	100	175	189	105	121
	5	144	286	195	186	126	92	100	85	170	85	138	195	154	253	199	125	159	165	284	176	76	87	114	175	137	124
Fig. 4Q: Excess vit A diet	Latency to fall (sec)
		Stra6 flox/flox											Stra6 flox/flox; Cdh5-Cre/ERT2
Day (3 trials/day)	1	53	32	113	84	96	178	19	53	76	78	55	64	55	58	95	94	93	48
	2	58	137	145	135	138	214	109	80	94	216	92	148	89	126	125	190	105	118
	3	71	89	178	199	197	244	154	126	110	223	124	182	118	216	107	199	155	145
	4	82	170	141	182	277	300	238	116	142	171	143	215	159	260	114	162	147	299
	5	114	171	169	197	300	297	229	164	145	207	148	203	103	263	150	213	150	264

## Sheet: Supp. Fig. 2D
	Fraction of cells
	Cluster 0			Cluster 1			Cluster 2			Cluster 3			Cluster 4			Cluster 5			Cluster 6			Cluster 7			Cluster 8
Cb	0.2862	0.3238	0.2499	0.2254	0.1924	0.2405	0.2039	0.2377	0.2478	0.0823	0.0579	0.0823	0.0851	0.0688	0.0717	0.0449	0.0579	0.0542	0.0355	0.0428	0.0257	0.0131	0.0104	0.02	0.0234	0.0083	0.0079
Cx	0.2255	0.323	0.2694	0.281	0.1952	0.2688	0.2292	0.2175	0.2146	0.1035	0.0751	0.0671	0.0388	0.0639	0.0663	0.0462	0.0675	0.0542	0.0518	0.0388	0.0312	0.0185	0.0146	0.0169	0.0055	0.0045	0.0115
Hi	0.1492	0.2979	0.2326	0.3927	0.2343	0.2508	0.1361	0.1575	0.1692	0.1728	0.0948	0.1178	0.0602	0.0641	0.0604	0.0471	0.0632	0.0997	0.0157	0.0421	0.0302	0.0209	0.0329	0.0272	0.0052	0.0132	0.0121
Hy	0.3544	0.2621	0.3417	0.1203	0.2571	0.184	0.2405	0.1803	0.1739	0.0633	0.1113	0.0717	0.0316	0.068	0.0677	0.1266	0.068	0.0812	0.0316	0.0227	0.0453	0.0253	0.0167	0.0264	0.0063	0.0138	0.0081
MP	0.1964	0.2627	0.2354	0.1607	0.2421	0.2178	0.2321	0.2252	0.2843	0.125	0.0847	0.0825	0.0655	0.0811	0.0835	0.0774	0.0448	0.0461	0.1071	0.0327	0.0233	0.0298	0.0182	0.0202	0.006	0.0085	0.0069
Mb	0.2487	0.2254	0.3125	0.1958	0.2571	0.1692	0.2416	0.2349	0.2473	0.0899	0.0825	0.065	0.0723	0.073	0.0866	0.0617	0.0524	0.0599	0.0423	0.0556	0.0253	0.037	0.0175	0.0273	0.0106	0.0016	0.0069
SC	0.2472	0.3287	0.2649	0.2148	0.1077	0.1909	0.2405	0.2652	0.2139	0.0794	0.0635	0.0808	0.0917	0.0801	0.0902	0.0559	0.0773	0.0765	0.0414	0.0387	0.0342	0.0224	0.0331	0.0348	0.0067	0.0055	0.0137
St	0.2949	0.1917	0.2198	0.1795	0.2556	0.2319	0.3205	0.1692	0.1983	0.0769	0.1353	0.0963	0.0256	0.0789	0.0956	0.0256	0.0639	0.0841	0.0513	0.0602	0.0404	0.0128	0.0188	0.024	0.0128	0.0263	0.0097
Th	0.3133	0.1298	0.1618	0.22	0.3317	0.3609	0.2267	0.2067	0.1413	0.0533	0.1442	0.1517	0.0867	0.0577	0.0705	0.0667	0.0433	0.0494	0.0133	0.0721	0.0294	0.0133	0.0096	0.0308	0.0067	0.0048	0.0042

## Sheet: Supp. Fig. 5B
Brain uptake coefficient, Clup (µl g−1 s−1)
Cb	Cx	Hi	Hy	St
0.0423842	0.447803	0.538265	0.158443	0.202663
0.00478066	0.878562	0.639027	0.224362	0.549814
0.037414	0.423079	0.516313	0.345006	0.643992
(a)	0.594998	0.978646	0.406181	0.651882
0.439621	0.555145	0.521571	0.321106	0.657808
0.0344896	0.184949	0.185749	0.188229	0.394463
0.0348249	0.362223	0.494183	0.189663	0.404166
0.184071	0.378164	0.324375	0.265922	0.562056
0.137949	0.33584	0.396048	0.252328	0.604459
(a): Excluded due to poor perfusion

## Sheet: Supp. Fig. 7O
rmShNAc			PVCN
Stra6 flox/flox	Stra6 flox/flox; Cdh5-Cre/ERT2		Stra6 flox/flox	Stra6 flox/flox; Cdh5-Cre/ERT2
90.42	0		93.88	10.41
96.47	3.64		86.51	0
94.05	0		95.09	0
				10.17
				4.86

## Sheet: Supp. Fig. 8B
Choroid Plexus					Meninges
Deficient	Sufficient	Excess	Deficient switched to Excess		Deficient	Sufficient	Excess	Deficient switched to Excess
14.229	13.576	12.337	10.942		14.506	14.633	15.066	14.992
16.621	10.466	13.492	17.353		18.63	15.627	15.4	17.353
12.622	10.135	15.551	12.217		15.816	15.169	14.71	13.922

[truncated: 5 more sheets: Supp. Fig. 9B, Supp. Fig. 10, Supp. Fig. 12B-D, Supp. Fig. 13, Supp. Fig. 14]
